# Supplementary material for: Evaluation of Limosilactobacillus reuteri ATCC PTA 6127 Reveals Multilayered Antimicrobial and Epithelial Barrier-Supportive Effects in a Canine Epithelial Model
Source: Microorganisms. 2026 Jun 29;14(7):1422. doi: 10.3390/microorganisms14071422 (PMC13413866; doi:10.3390/microorganisms14071422)
Supplement: Supplementary file 1 [file microorganisms-14-01422-s001.zip]

Archive with 3 entries (3 files):
- Lr6127 pathogen supplementary V5.pdf
- Supplementary Excel  Proteomics.xlsx
- Supplementary Excel Metabolomics.csv
