# Supplementary material for: Evaluation of Limosilactobacillus reuteri ATCC PTA 6127 Reveals Multilayered Antimicrobial and Epithelial Barrier-Supportive Effects in a Canine Epithelial Model
Source: Microorganisms. 2026 Jun 29;14(7):1422. doi: 10.3390/microorganisms14071422 (PMC13413866; doi:10.3390/microorganisms14071422)
Supplement: Supplementary file 1 [file microorganisms-14-01422-s001.zip › Supplementary Excel Proteomics.xlsx]

## Sheet: info
Enclosed, is the result from multivariate LCA-modelling of the dataset (T15461_PROTEOMICS PURESTRONG 01) with 2659 variables.
The setup is a simple randomised study with 2 treatments in 8 replicates.
The treatment structure is outlined below, with "trt" a sequential numbering and "treatment" the name.
trt	treatment
1	DMEM+MRS
2	Lr6127
The stats are based on the information carrier (trt1_2), which is the basic pair wise difference for (trt=1) vs (trt=2). Thus, if (trt1_2)>0 it means that (trt=1)>(trt=2) and if (trt1_2)<0 it means that (trt=1)<(trt=2).
The results are summarised in the following sheets:
1) In sheet=Z, are the latent Z-scores for the information carrier (trt1_2).
The information carrier is quantified (latent) in Z-scale and significant information carriers at level 5% from a 2-sided test (i.e. an absolute Z-score >1.96) are colour graded either red (for positive) or blue (for negative).
2) In sheet=P, are the adjusted P-values (adj_P) for latent information carrier (trt1_2) in sheet=Z. Significant information carriers at level 5% have adj_P<0.05.
3) In sheet=MEANS, are the MEAN (SEM) for both treatments and the respective foldchange

## Sheet: Z
VAR	_NAME2_	_NAME_	trt1_2(Z)
1	y0001	1,4-alpha-glucan branching enzyme OS=Canis lupus familiaris OX=9615 GN=GBE1 PE=3 SV=1	2.1
2	y0002	1,4-alpha-glucan branching enzyme OS=Canis lupus familiaris OX=9615 PE=3 SV=1	2.1
3	y0003	1-alkyl-2-acetylglycerophosphocholine esterase OS=Canis lupus familiaris OX=9615 GN=PLA2G7 PE=4 SV=1	0.41
4	y0004	1-phosphatidylinositol 4,5-bisphosphate phosphodiesterase OS=Canis lupus familiaris OX=9615 GN=PLCB3 PE=4 SV=1	-1.94
5	y0005	10 kDa heat shock protein, mitochondrial OS=Canis lupus familiaris OX=9615 GN=LOC609748 PE=3 SV=1	0.64
6	y0006	116 kDa U5 small nuclear ribonucleoprotein component OS=Canis lupus familiaris OX=9615 GN=EFTUD2 PE=4 SV=1	0.38
7	y0007	14-3-3 domain-containing protein OS=Canis lupus familiaris OX=9615 GN=SFN PE=3 SV=1	-0.94
8	y0008	14-3-3 protein beta/alpha OS=Canis lupus familiaris OX=9615 GN=PABPC1L PE=3 SV=1	-0.06
9	y0009	14-3-3 protein beta/alpha OS=Canis lupus familiaris OX=9615 GN=YWHAB PE=3 SV=1	-0.06
10	y0010	14-3-3 protein beta/alpha OS=Canis lupus familiaris OX=9615 PE=3 SV=1	-0.06
11	y0011	14-3-3 protein epsilon OS=Canis lupus familiaris OX=9615 GN=LOC608573 PE=3 SV=1	-0.06
12	y0012	14-3-3 protein gamma OS=Canis lupus familiaris OX=9615 GN=YWHAG PE=3 SV=1	-0.05
13	y0013	14-3-3 protein theta OS=Canis lupus familiaris OX=9615 GN=YWHAQ PE=3 SV=1	-0.16
14	y0014	14-3-3 protein zeta/delta OS=Canis lupus familiaris OX=9615 GN=YWHAZ PE=3 SV=1	-0.06
15	y0015	14-3-3 protein zeta/delta OS=Canis lupus familiaris OX=9615 PE=3 SV=1	-0.06
16	y0016	2-hydroxyacyl-CoA lyase 2 OS=Canis lupus familiaris OX=9615 GN=ILVBL PE=3 SV=1	-1.47
17	y0017	2-iminobutanoate/2-iminopropanoate deaminase OS=Canis lupus familiaris OX=9615 GN=RIDA PE=3 SV=1	-0.23
18	y0018	2-oxoglutarate dehydrogenase complex component E1 OS=Canis lupus familiaris OX=9615 GN=OGDH PE=3 SV=1	-0.46
19	y0019	2-oxoisovalerate dehydrogenase subunit alpha OS=Canis lupus familiaris OX=9615 GN=TMEM91 PE=3 SV=1	-0.26
20	y0020	26S proteasome non-ATPase regulatory subunit 1 OS=Canis lupus familiaris OX=9615 GN=PSMD1 PE=3 SV=1	0.95
21	y0021	26S proteasome non-ATPase regulatory subunit 11 OS=Canis lupus familiaris OX=9615 GN=PSMD11 PE=3 SV=1	1.49
22	y0022	26S proteasome non-ATPase regulatory subunit 13 OS=Canis lupus familiaris OX=9615 GN=PSMD13 PE=3 SV=1	1.26
23	y0023	26S proteasome non-ATPase regulatory subunit 2 OS=Canis lupus familiaris OX=9615 GN=PSMD2 PE=3 SV=1	-0.5
24	y0024	26S proteasome non-ATPase regulatory subunit 4 OS=Canis lupus familiaris OX=9615 GN=PSMD4 PE=3 SV=1	-0.33
25	y0025	26S proteasome non-ATPase regulatory subunit 5 OS=Canis lupus familiaris OX=9615 GN=LOC610717 PE=3 SV=1	-0.28
26	y0026	26S proteasome non-ATPase regulatory subunit 5 OS=Canis lupus familiaris OX=9615 GN=PSMD5 PE=3 SV=1	-0.28
27	y0027	26S proteasome non-ATPase regulatory subunit 5 OS=Canis lupus familiaris OX=9615 PE=3 SV=1	-0.28
28	y0028	26S proteasome non-ATPase regulatory subunit 6 OS=Canis lupus familiaris OX=9615 GN=PSMD6 PE=3 SV=1	-1.81
29	y0029	26S proteasome non-ATPase regulatory subunit 8 OS=Canis lupus familiaris OX=9615 GN=PSMD8 PE=3 SV=1	-0.64
30	y0030	26S proteasome non-ATPase regulatory subunit 9 OS=Canis lupus familiaris OX=9615 GN=PSMD9 PE=3 SV=1 : Proteasome 26S subunit, non-ATPase 9 OS=Canis lupus familiaris OX=9615 GN=PSMD9 PE=4 SV=1	-0.76
31	y0031	26S proteasome regulatory subunit 6B OS=Canis lupus familiaris OX=9615 GN=PSMC4 PE=3 SV=1	0.45
32	y0032	26S proteasome regulatory subunit 7 OS=Canis lupus familiaris OX=9615 GN=PSMC2 PE=3 SV=1	0.61
33	y0033	26S proteasome regulatory subunit 8 OS=Canis lupus familiaris OX=9615 GN=PSMC5 PE=3 SV=1	0.23
34	y0034	3'(2'),5'-bisphosphate nucleotidase 1 OS=Canis lupus familiaris OX=9615 GN=BPNT1 PE=3 SV=1	3.01
35	y0035	3'-phosphoadenosine 5'-phosphosulfate synthase 1 OS=Canis lupus familiaris OX=9615 GN=PAPSS1 PE=3 SV=1 : Uncharacterized protein OS=Canis lupus familiaris OX=9615 GN=PAPSS1 PE=3 SV=1	0.59
36	y0036	3-beta hydroxysteroid dehydrogenase/isomerase domain-containing protein OS=Canis lupus familiaris OX=9615 GN=NSDHL PE=3 SV=1	-0.14
37	y0037	3-beta hydroxysteroid dehydrogenase/isomerase domain-containing protein OS=Canis lupus familiaris OX=9615 PE=3 SV=1	-0.14
38	y0038	3-hydroxyacyl-CoA dehydrogenase OS=Canis lupus familiaris OX=9615 GN=HADH PE=3 SV=1	0.68
39	y0039	3-hydroxyacyl-CoA dehydrogenase OS=Canis lupus familiaris OX=9615 PE=3 SV=1	0.68
40	y0040	3-hydroxyisobutyrate dehydrogenase OS=Canis lupus familiaris OX=9615 GN=HIBADH PE=3 SV=1	0.48
41	y0041	3-hydroxyisobutyrate dehydrogenase OS=Canis lupus familiaris OX=9615 PE=3 SV=1 : 3-hydroxyisobutyrate dehydrogenase, mitochondrial OS=Canis lupus familiaris OX=9615 PE=3 SV=1	0.48
42	y0042	3-hydroxyisobutyrate dehydrogenase, mitochondrial OS=Canis lupus familiaris OX=9615 GN=HIBADH PE=3 SV=1	0.48
43	y0043	3-hydroxyisobutyryl-CoA hydrolase OS=Canis lupus familiaris OX=9615 GN=HIBCH PE=3 SV=1	0.96
44	y0044	3-oxo-5-alpha-steroid 4-dehydrogenase C-terminal domain-containing protein OS=Canis lupus familiaris OX=9615 GN=TECR PE=3 SV=1 : Trans-2,3-enoyl-CoA reductase OS=Canis lupus familiaris OX=9615 GN=TECR PE=3 SV=1	-0.04
45	y0045	3beta-hydroxysteroid 3-dehydrogenase OS=Canis lupus familiaris OX=9615 GN=HSD17B7 PE=3 SV=1	0.82
46	y0046	3beta-hydroxysteroid 3-dehydrogenase OS=Canis lupus familiaris OX=9615 PE=3 SV=1	0.82
47	y0047	4-trimethylaminobutyraldehyde dehydrogenase OS=Canis lupus familiaris OX=9615 GN=ALDH9A1 PE=3 SV=1	0.62
48	y0048	4-trimethylaminobutyraldehyde dehydrogenase OS=Canis lupus familiaris OX=9615 PE=3 SV=1	0.62
49	y0049	40S ribosomal protein S12 OS=Canis lupus familiaris OX=9615 GN=RPS12 PE=3 SV=1	1.47
50	y0050	40S ribosomal protein S21 OS=Canis lupus familiaris OX=9615 GN=RPS21 PE=3 SV=1	0.77
51	y0051	40S ribosomal protein S24 OS=Canis lupus familiaris OX=9615 GN=LOC119881401 PE=3 SV=1	0.61
52	y0052	40S ribosomal protein S24 OS=Canis lupus familiaris OX=9615 GN=RPS24 PE=3 SV=1	0.61
53	y0053	40S ribosomal protein S24 OS=Canis lupus familiaris OX=9615 PE=3 SV=1	0.61
54	y0054	40S ribosomal protein S25 OS=Canis lupus familiaris OX=9615 GN=RPS25 PE=3 SV=1	0.06
55	y0055	40S ribosomal protein S26 OS=Canis lupus familiaris OX=9615 GN=RPS26 PE=3 SV=1	0.13
56	y0056	40S ribosomal protein S27 OS=Canis lupus familiaris OX=9615 GN=RPS27 PE=3 SV=1	-0.47
57	y0057	40S ribosomal protein S27 OS=Canis lupus familiaris OX=9615 PE=3 SV=1	-0.47
58	y0058	40S ribosomal protein S30 OS=Canis lupus familiaris OX=9615 GN=LOC100855547 PE=4 SV=1 : 40S ribosomal protein S30 OS=Canis lupus familiaris OX=9615 PE=4 SV=1 : FAU ubiquitin like and ribosomal protein S30 fusion OS=Canis lupus familiaris OX=9615 GN=FAU PE=4 SV=1	0.26
59	y0059	40S ribosomal protein S4 OS=Canis lupus familiaris OX=9615 GN=RPS4X PE=3 SV=1	0.2
60	y0060	40S ribosomal protein S6 OS=Canis lupus familiaris OX=9615 GN=RPS6 PE=3 SV=1	0.92
61	y0061	40S ribosomal protein S6 OS=Canis lupus familiaris OX=9615 PE=3 SV=1	0.92
62	y0062	40S ribosomal protein S7 OS=Canis lupus familiaris OX=9615 GN=RPS7 PE=3 SV=1	0.49
63	y0063	40S ribosomal protein S7 OS=Canis lupus familiaris OX=9615 PE=3 SV=1	0.49
64	y0064	40S ribosomal protein S8 OS=Canis lupus familiaris OX=9615 GN=RPS8 PE=3 SV=1	-1.11
65	y0065	40S ribosomal protein SA OS=Canis lupus familiaris OX=9615 PE=3 SV=1	-0.67
66	y0066	4F2 cell-surface antigen heavy chain OS=Canis lupus familiaris OX=9615 GN=4F2hc PE=2 SV=1 : Glycosyl hydrolase family 13 catalytic domain-containing protein OS=Canis lupus familiaris OX=9615 PE=4 SV=1	0.57
67	y0067	5'-3' exoribonuclease OS=Canis lupus familiaris OX=9615 GN=XRN2 PE=3 SV=1	0.12
68	y0068	5'-nucleotidase domain containing 1 OS=Canis lupus familiaris OX=9615 GN=NT5DC1 PE=3 SV=1 : 5'-nucleotidase domain containing 1 OS=Canis lupus familiaris OX=9615 PE=3 SV=1	0.79
69	y0069	6-phosphofructokinase OS=Canis lupus familiaris OX=9615 GN=PFKP PE=3 SV=1	-0.1
70	y0070	6-phosphofructokinase OS=Canis lupus familiaris OX=9615 PE=3 SV=1	-0.1
71	y0071	6-phosphogluconate dehydrogenase, decarboxylating OS=Canis lupus familiaris OX=9615 GN=PGD PE=3 SV=1	1.79
72	y0072	6-phosphogluconolactonase OS=Canis lupus familiaris OX=9615 GN=PGLS PE=3 SV=1	-0.26
73	y0073	60 kDa heat shock protein, mitochondrial (Fragment) OS=Canis lupus familiaris OX=9615 GN=HspD1 PE=2 SV=1	1.23
74	y0074	60 kDa heat shock protein, mitochondrial OS=Canis lupus familiaris OX=9615 GN=HSPD1 PE=3 SV=1	1.23
75	y0075	60S acidic ribosomal protein P0 OS=Canis lupus familiaris OX=9615 GN=RPLP0 PE=3 SV=1	-0.07
76	y0076	60S acidic ribosomal protein P0 OS=Canis lupus familiaris OX=9615 PE=3 SV=1	-0.07
77	y0077	60S ribosomal protein L13 OS=Canis lupus familiaris OX=9615 GN=RPL13 PE=3 SV=1	0.55
78	y0078	60S ribosomal protein L18a OS=Canis lupus familiaris OX=9615 GN=LOC119864697 PE=3 SV=1	-0.15
79	y0079	60S ribosomal protein L18a OS=Canis lupus familiaris OX=9615 GN=RPL18A PE=3 SV=1	-0.15
80	y0080	60S ribosomal protein L21 OS=Canis lupus familiaris OX=9615 PE=3 SV=1	1.17
81	y0081	60S ribosomal protein L27 OS=Canis lupus familiaris OX=9615 GN=RPL27 PE=3 SV=1	0.45
82	y0082	60S ribosomal protein L31 OS=Canis lupus familiaris OX=9615 PE=3 SV=1	-0.85
83	y0083	60S ribosomal protein L32 OS=Canis lupus familiaris OX=9615 PE=3 SV=1	0.83
84	y0084	60S ribosomal protein L36 OS=Canis lupus familiaris OX=9615 GN=RPL36 PE=3 SV=1	1.34
85	y0085	60S ribosomal protein L36a-like OS=Canis lupus familiaris OX=9615 GN=LOC100687687 PE=3 SV=1 : 60S ribosomal protein L36a-like OS=Canis lupus familiaris OX=9615 GN=LOC102155800 PE=3 SV=1 : 60S ribosomal protein L36a-like OS=Canis lupus familiaris OX=9615 GN=LOC102157323 PE=3 SV=1 : Large ribosomal subunit protein eL42 OS=Canis lupus familiaris OX=9615 GN=LOC119868317 PE=3 SV=1 : Large ribosomal su…	0.49
86	y0086	60S ribosomal protein L36a-like OS=Canis lupus familiaris OX=9615 GN=LOC102156556 PE=3 SV=1 : 60S ribosomal protein L36a-like OS=Canis lupus familiaris OX=9615 PE=3 SV=1	0.49
87	y0087	60S ribosomal protein L37a OS=Canis lupus familiaris OX=9615 GN=RPL37A PE=3 SV=1	-0.23
88	y0088	60S ribosomal protein L6 OS=Canis lupus familiaris OX=9615 GN=LOC100856299 PE=3 SV=1	0.31
89	y0089	60S ribosomal protein L6 OS=Canis lupus familiaris OX=9615 GN=RPL6 PE=3 SV=1	0.31
90	y0090	60S ribosomal protein L7a OS=Canis lupus familiaris OX=9615 GN=RPL7A PE=3 SV=1	-0.72
91	y0091	60S ribosome subunit biogenesis protein NIP7 homolog OS=Canis lupus familiaris OX=9615 GN=NIP7 PE=3 SV=1 : Nucleolar pre-rRNA processing protein NIP7 OS=Canis lupus familiaris OX=9615 GN=NIP7 PE=4 SV=1	-0.57
92	y0092	7-dehydrocholesterol reductase OS=Canis lupus familiaris OX=9615 GN=DHCR7 PE=3 SV=1	2.11
93	y0093	78 kDa glucose-regulated protein OS=Canis lupus familiaris OX=9615 GN=HSPA5 PE=3 SV=1	0.03
94	y0094	AAA+ ATPase domain-containing protein OS=Canis lupus familiaris OX=9615 GN=ATAD3A PE=3 SV=1	0.06
95	y0095	AAA+ ATPase domain-containing protein OS=Canis lupus familiaris OX=9615 GN=LOC100687152 PE=3 SV=1	0.05
96	y0096	AAA+ ATPase domain-containing protein OS=Canis lupus familiaris OX=9615 GN=PSMC3 PE=3 SV=1	0.05
97	y0097	AAA+ ATPase domain-containing protein OS=Canis lupus familiaris OX=9615 GN=PSMC6 PE=3 SV=1 : Proteasome 26S subunit, ATPase 6 OS=Canis lupus familiaris OX=9615 GN=LOC100687259 PE=3 SV=1	0.79
98	y0098	AAA+ ATPase domain-containing protein OS=Canis lupus familiaris OX=9615 GN=VPS4B PE=3 SV=1	-0.1
99	y0099	AAA+ ATPase domain-containing protein OS=Canis lupus familiaris OX=9615 PE=3 SV=1	-0.17
100	y0100	ABC transmembrane type-1 domain-containing protein OS=Canis lupus familiaris OX=9615 GN=ABCD3 PE=3 SV=1	0.95
101	y0101	ABC transporter domain-containing protein OS=Canis lupus familiaris OX=9615 GN=ABCF1 PE=4 SV=1	-0.75
102	y0102	ABC transporter domain-containing protein OS=Canis lupus familiaris OX=9615 GN=ABCF2 PE=3 SV=1	1.23
103	y0103	ADF-H domain-containing protein OS=Canis lupus familiaris OX=9615 GN=COTL1 PE=4 SV=1 : Coactosin like F-actin binding protein 1 OS=Canis lupus familiaris OX=9615 GN=COTL1 PE=4 SV=1	0.01
104	y0104	ADF-H domain-containing protein OS=Canis lupus familiaris OX=9615 PE=3 SV=1	-0.14
105	y0105	ADP dependent glucokinase OS=Canis lupus familiaris OX=9615 GN=ADPGK PE=4 SV=1	-0.38
106	y0106	ADP dependent glucokinase OS=Canis lupus familiaris OX=9615 PE=4 SV=1	-0.38
107	y0107	ADP ribosylation factor interacting protein 1 OS=Canis lupus familiaris OX=9615 GN=ARFIP1 PE=4 SV=1	1.69
108	y0108	ADP ribosylation factor like GTPase 1 OS=Canis lupus familiaris OX=9615 GN=ARL1 PE=3 SV=1	0.54
109	y0109	ADP-ribosylation factor 1 OS=Canis lupus familiaris OX=9615 GN=ARF1 PE=3 SV=1 : ADP-ribosylation factor OS=Canis lupus familiaris OX=9615 GN=ARF1 PE=3 SV=1	-0.21
110	y0110	ADP-ribosylation factor 3 OS=Canis lupus familiaris OX=9615 GN=ARF3 PE=3 SV=1	-0.21
111	y0111	ADP-ribosylation factor 3 OS=Canis lupus familiaris OX=9615 PE=3 SV=1	-0.21
112	y0112	ADP-ribosylation factor 4 OS=Canis lupus familiaris OX=9615 GN=ARF4 PE=3 SV=1	-0.13
113	y0113	ADP-ribosylation factor 6 OS=Canis lupus familiaris OX=9615 GN=ARF6 PE=3 SV=1	0.37
114	y0114	ADP-ribosylation factor GTPase-activating protein 2 OS=Canis lupus familiaris OX=9615 GN=ARFGAP2 PE=4 SV=1	-1.15
115	y0115	ADP-ribosylation factor GTPase-activating protein 2 OS=Canis lupus familiaris OX=9615 PE=4 SV=1	-1.15
116	y0116	ADP-ribosylation factor OS=Canis lupus familiaris OX=9615 GN=ARF4 PE=3 SV=1	-0.13
117	y0117	ADP-ribosylation factor OS=Canis lupus familiaris OX=9615 PE=3 SV=1	0.12
118	y0118	ADP-ribosylation factor-like protein 1 OS=Canis lupus familiaris OX=9615 GN=ARL1 PE=3 SV=1	0.54
119	y0119	ADP-ribosylation factor-like protein 3 OS=Canis lupus familiaris OX=9615 GN=ARL3 PE=3 SV=1	-0.53
120	y0120	ADP-ribosylation factor-like protein 8B OS=Canis lupus familiaris OX=9615 GN=ARL8B PE=3 SV=1	-0.03
121	y0121	ADP/ATP translocase OS=Canis lupus familiaris OX=9615 GN=SLC25A4 PE=3 SV=1	1.44
122	y0122	ADP/ATP translocase OS=Canis lupus familiaris OX=9615 GN=SLC25A5 PE=3 SV=1	0.89
123	y0123	ADP/ATP translocase OS=Canis lupus familiaris OX=9615 GN=SLC25A6 PE=3 SV=1	0.84
124	y0124	AE binding protein 1 OS=Canis lupus familiaris OX=9615 GN=AEBP1 PE=4 SV=1	0.24
125	y0125	AFP-like domain-containing protein OS=Canis lupus familiaris OX=9615 GN=NANS PE=4 SV=1 : N-acetylneuraminate synthase OS=Canis lupus familiaris OX=9615 GN=NANS PE=4 SV=1	-0.14
126	y0126	AH domain-containing protein OS=Canis lupus familiaris OX=9615 GN=ARFIP1 PE=4 SV=1	1.69
127	y0127	ALG8 alpha-1,3-glucosyltransferase OS=Canis lupus familiaris OX=9615 GN=NDUFC2 PE=3 SV=1 : NADH dehydrogenase [ubiquinone] 1 subunit C2 OS=Canis lupus familiaris OX=9615 GN=NDUFC2 PE=3 SV=1	1.14
128	y0128	AP complex subunit beta OS=Canis lupus familiaris OX=9615 GN=AP1B1 PE=3 SV=1	1.8
129	y0129	AP complex subunit beta OS=Canis lupus familiaris OX=9615 GN=AP2B1 PE=3 SV=1	0.93
130	y0130	AP complex subunit sigma OS=Canis lupus familiaris OX=9615 GN=AP1S1 PE=3 SV=1	0.06
131	y0131	AP-1 complex subunit mu-2 OS=Canis lupus familiaris OX=9615 GN=AP1M2 PE=3 SV=1 : Adaptor related protein complex 1 subunit mu 2 OS=Canis lupus familiaris OX=9615 GN=AP1M2 PE=3 SV=1	-0.85
132	y0132	AP-2 complex subunit alpha OS=Canis lupus familiaris OX=9615 GN=AP2A1 PE=3 SV=1	0.42
133	y0133	AP-2 complex subunit alpha OS=Canis lupus familiaris OX=9615 GN=AP2A2 PE=3 SV=1	0.22
134	y0134	AP-2 complex subunit mu OS=Canis lupus familiaris OX=9615 GN=AP2M1 PE=3 SV=1	0.73
135	y0135	AP-3 complex subunit beta OS=Canis lupus familiaris OX=9615 GN=AP3B1 PE=3 SV=1	0.37
136	y0136	AP-3 complex subunit beta-1 OS=Canis lupus familiaris OX=9615 GN=AP3B1 PE=2 SV=1	0.37
137	y0137	AP-3 complex subunit delta domain-containing protein OS=Canis lupus familiaris OX=9615 PE=3 SV=1	-0.06
138	y0138	AP-3 complex subunit mu-1 OS=Canis lupus familiaris OX=9615 GN=AP3M1 PE=3 SV=1	-0.22
139	y0139	ATP binding cassette subfamily D member 3 OS=Canis lupus familiaris OX=9615 GN=ABCD3 PE=3 SV=1	0.95
140	y0140	ATP binding cassette subfamily E member 1 OS=Canis lupus familiaris OX=9615 GN=ABCE1 PE=4 SV=1	-0.5
141	y0141	ATP binding cassette subfamily E member 1 OS=Canis lupus familiaris OX=9615 PE=4 SV=1	-0.5
142	y0142	ATP binding cassette subfamily F member 1 OS=Canis lupus familiaris OX=9615 GN=ABCF1 PE=4 SV=1	-0.75
143	y0143	ATP binding cassette subfamily F member 2 OS=Canis lupus familiaris OX=9615 GN=ABCF2 PE=3 SV=1	1.23
144	y0144	ATP binding cassette subfamily F member 3 OS=Canis lupus familiaris OX=9615 GN=ABCF3 PE=3 SV=1	1.42
145	y0145	ATP synthase F1 subunit delta OS=Canis lupus familiaris OX=9615 GN=ATP5F1D PE=3 SV=1	0.1
146	y0146	ATP synthase F1 subunit epsilon OS=Canis lupus familiaris OX=9615 GN=ATP5F1E PE=3 SV=1	-1.1
147	y0147	ATP synthase F1 subunit epsilon OS=Canis lupus familiaris OX=9615 PE=3 SV=1	-1.1
148	y0148	ATP synthase subunit O, mitochondrial OS=Canis lupus familiaris OX=9615 GN=ATP5PO PE=3 SV=1	-0.08
149	y0149	ATP synthase subunit OS=Canis lupus familiaris OX=9615 GN=LOC102154486 PE=3 SV=1	-0.21
150	y0150	ATP synthase subunit alpha OS=Canis lupus familiaris OX=9615 GN=ATP5F1A PE=2 SV=1	0.55
151	y0151	ATP synthase subunit alpha OS=Canis lupus familiaris OX=9615 GN=ATP5F1A PE=3 SV=1	0.55
152	y0152	ATP synthase subunit b OS=Canis lupus familiaris OX=9615 GN=LOC100688796 PE=3 SV=1 : ATP synthase subunit b OS=Canis lupus familiaris OX=9615 GN=LOC119872230 PE=3 SV=1	-0.14
153	y0153	ATP synthase subunit b OS=Canis lupus familiaris OX=9615 PE=3 SV=1	-0.14
154	y0154	ATP synthase subunit beta OS=Canis lupus familiaris OX=9615 GN=PTGES3 PE=2 SV=1 : ATP synthase subunit beta OS=Canis lupus familiaris OX=9615 GN=PTGES3 PE=3 SV=1	-0.4
155	y0155	ATP synthase subunit d, mitochondrial OS=Canis lupus familiaris OX=9615 GN=LOC482600 PE=3 SV=1	1.49
156	y0156	ATP synthase subunit d, mitochondrial OS=Canis lupus familiaris OX=9615 PE=3 SV=1	1.49
157	y0157	ATP synthase subunit e, mitochondrial OS=Canis lupus familiaris OX=9615 PE=3 SV=1	-0.52
158	y0158	ATP synthase subunit f, mitochondrial OS=Canis lupus familiaris OX=9615 GN=LOC102151856 PE=3 SV=1	2.56
159	y0159	ATP synthase subunit f, mitochondrial OS=Canis lupus familiaris OX=9615 PE=3 SV=1	2.56
160	y0160	ATP synthase subunit g, mitochondrial OS=Canis lupus familiaris OX=9615 PE=3 SV=1	-0.21
161	y0161	ATP synthase subunit gamma OS=Canis lupus familiaris OX=9615 GN=ATP5F1C PE=3 SV=1	-0.59
162	y0162	ATP-citrate synthase OS=Canis lupus familiaris OX=9615 GN=ACLY PE=3 SV=1	-0.02
163	y0163	ATP-dependent 6-phosphofructokinase OS=Canis lupus familiaris OX=9615 GN=PFKL PE=3 SV=1	0.24
164	y0164	ATP-dependent 6-phosphofructokinase OS=Canis lupus familiaris OX=9615 GN=PFKM PE=2 SV=1 : ATP-dependent 6-phosphofructokinase, muscle type OS=Canis lupus familiaris OX=9615 GN=PFKM PE=2 SV=2	0.5
165	y0165	ATP-dependent 6-phosphofructokinase OS=Canis lupus familiaris OX=9615 GN=PFKM PE=3 SV=1	0.5
166	y0166	ATP-dependent 6-phosphofructokinase OS=Canis lupus familiaris OX=9615 GN=PFKP PE=3 SV=1	-0.1
167	y0167	ATP-dependent 6-phosphofructokinase OS=Canis lupus familiaris OX=9615 PE=3 SV=1	-0.1
168	y0168	ATP-dependent RNA helicase DDX1 OS=Canis lupus familiaris OX=9615 GN=DDX1 PE=3 SV=1	0.53
169	y0169	ATP-dependent RNA helicase OS=Canis lupus familiaris OX=9615 GN=DDX18 PE=3 SV=1	0.82
170	y0170	ATP-dependent RNA helicase OS=Canis lupus familiaris OX=9615 GN=DDX24 PE=3 SV=1	-0.03
171	y0171	ATP-dependent RNA helicase OS=Canis lupus familiaris OX=9615 PE=3 SV=1	0.82
172	y0172	ATPase family AAA domain containing 3A OS=Canis lupus familiaris OX=9615 GN=ATAD3A PE=3 SV=1	0.06
173	y0173	ATPase inhibitor, mitochondrial OS=Canis lupus familiaris OX=9615 GN=ATP5IF1 PE=3 SV=1	0.99
174	y0174	Acetoacetyl-CoA synthetase OS=Canis lupus familiaris OX=9615 GN=AACS PE=3 SV=1 : Acetoacetyl-CoA synthetase OS=Canis lupus familiaris OX=9615 GN=TMEM132B PE=3 SV=1	0.98
175	y0175	Acetyl-CoA acetyltransferase, mitochondrial OS=Canis lupus familiaris OX=9615 GN=ACAT1 PE=3 SV=1	0.5
176	y0176	Acetyl-CoA acyltransferase 2 OS=Canis lupus familiaris OX=9615 GN=ACAA2 PE=3 SV=1	-1.58
177	y0177	Acetyl-CoA acyltransferase 2 OS=Canis lupus familiaris OX=9615 PE=3 SV=1	-1.58
178	y0178	Acetyl-CoA carboxylase 1 OS=Canis lupus familiaris OX=9615 GN=ACACA PE=4 SV=1	-0.16
179	y0179	Acetylserotonin O-methyltransferase like OS=Canis lupus familiaris OX=9615 GN=ASMTL PE=3 SV=1	-0.17
180	y0180	Acetyltransferase component of pyruvate dehydrogenase complex OS=Canis lupus familiaris OX=9615 GN=DLAT PE=3 SV=1	0
181	y0181	Acidic leucine-rich nuclear phosphoprotein 32 family member A OS=Canis lupus familiaris OX=9615 GN=ANP32A PE=2 SV=1	0.4
182	y0182	Acidic leucine-rich nuclear phosphoprotein 32 family member OS=Canis lupus familiaris OX=9615 GN=ANP32A PE=3 SV=1	0.4
183	y0183	Acidic leucine-rich nuclear phosphoprotein 32 family member OS=Canis lupus familiaris OX=9615 GN=ANP32B PE=3 SV=1	0.41
184	y0184	Acidic leucine-rich nuclear phosphoprotein 32 family member OS=Canis lupus familiaris OX=9615 GN=ANP32E PE=3 SV=1	-0.77
185	y0185	Acidic leucine-rich nuclear phosphoprotein 32 family member OS=Canis lupus familiaris OX=9615 PE=3 SV=1	0.4
186	y0186	Aconitate hydratase, mitochondrial OS=Canis lupus familiaris OX=9615 GN=ACO2 PE=3 SV=1	0.55
187	y0187	Aconitate hydratase, mitochondrial OS=Canis lupus familiaris OX=9615 PE=3 SV=1	0.55
188	y0188	Actin interacting protein 3-like C-terminal domain-containing protein OS=Canis lupus familiaris OX=9615 GN=KIAA1217 PE=4 SV=1	0.34
189	y0189	Actin like 6A OS=Canis lupus familiaris OX=9615 GN=ACTL6A PE=3 SV=1	-0.62
190	y0190	Actin related protein 2/3 complex subunit 1B OS=Canis lupus familiaris OX=9615 GN=ARPC1B PE=3 SV=1 : Actin-related protein 2/3 complex subunit OS=Canis lupus familiaris OX=9615 GN=ARPC1B PE=3 SV=1	-1.03
191	y0191	Actin related protein 3B OS=Canis lupus familiaris OX=9615 GN=ACTR3B PE=3 SV=1	-0.52
192	y0192	Actin, alpha cardiac muscle 1 OS=Canis lupus familiaris OX=9615 GN=ACTC1 PE=3 SV=1	-0.61
193	y0193	Actin, alpha skeletal muscle OS=Canis lupus familiaris OX=9615 GN=ACTA1 PE=3 SV=1	-0.61
194	y0194	Actin, cytoplasmic 1 OS=Canis lupus familiaris OX=9615 GN=ACTB PE=1 SV=3 : Actin, cytoplasmic 1 OS=Canis lupus familiaris OX=9615 GN=ACTB PE=3 SV=1 : Actin, cytoplasmic 2 OS=Canis lupus familiaris OX=9615 GN=ACTG1 PE=3 SV=1	-1.41
195	y0195	Actin, cytoplasmic 2 OS=Canis lupus familiaris OX=9615 PE=3 SV=1	-1.41
196	y0196	Actin-related protein 2 OS=Canis lupus familiaris OX=9615 GN=ACTR2 PE=3 SV=1	1.35
197	y0197	Actin-related protein 2/3 complex subunit 3 OS=Canis lupus familiaris OX=9615 GN=ARPC3 PE=3 SV=1	-1.04
198	y0198	Actin-related protein 2/3 complex subunit 4 OS=Canis lupus familiaris OX=9615 GN=ARPC4 PE=3 SV=1	-0.15
199	y0199	Actin-related protein 2/3 complex subunit 5 OS=Canis lupus familiaris OX=9615 GN=ARPC5 PE=3 SV=1	-0.06
200	y0200	Actin-related protein 2/3 complex subunit 5 OS=Canis lupus familiaris OX=9615 GN=ARPC5L PE=3 SV=1	-0.07
201	y0201	Actin-related protein 2/3 complex subunit OS=Canis lupus familiaris OX=9615 GN=ARPC1A PE=3 SV=1	0.49
202	y0202	Actin-related protein 3 OS=Canis lupus familiaris OX=9615 GN=ACTR3 PE=3 SV=1	-0.51
203	y0203	Actin-related protein 3 OS=Canis lupus familiaris OX=9615 PE=3 SV=1	-0.51
204	y0204	Actinin alpha 2 OS=Canis lupus familiaris OX=9615 GN=ACTN2 PE=3 SV=1	-1.96
205	y0205	Activated RNA polymerase II transcriptional coactivator p15 OS=Canis lupus familiaris OX=9615 GN=LOC610407 PE=3 SV=1	0.84
206	y0206	Activated RNA polymerase II transcriptional coactivator p15 OS=Canis lupus familiaris OX=9615 GN=SUB1 PE=3 SV=1 : Activated RNA polymerase II transcriptional coactivator p15 OS=Canis lupus familiaris OX=9615 PE=3 SV=1	0.84
207	y0207	Activator of HSP90 ATPase activity 1 OS=Canis lupus familiaris OX=9615 GN=AHSA1 PE=3 SV=1	-0.1
208	y0208	Active regulator of SIRT1 OS=Canis lupus familiaris OX=9615 GN=RPS19BP1 PE=3 SV=1	0.02
209	y0209	Active regulator of SIRT1 OS=Canis lupus familiaris OX=9615 PE=3 SV=1	0.02
210	y0210	Activity dependent neuroprotector homeobox OS=Canis lupus familiaris OX=9615 GN=ADNP PE=4 SV=1	-0.37
211	y0211	Activity dependent neuroprotector homeobox OS=Canis lupus familiaris OX=9615 PE=4 SV=1	-0.37
212	y0212	Acyl-CoA 6-desaturase OS=Canis lupus familiaris OX=9615 GN=FADS2 PE=3 SV=1	0.28
213	y0213	Acyl-CoA 6-desaturase OS=Canis lupus familiaris OX=9615 PE=3 SV=1	0.28
214	y0214	Acyl-CoA dehydrogenase family member 11 OS=Canis lupus familiaris OX=9615 GN=ACAD11 PE=3 SV=1	0.89
215	y0215	Acyl-CoA dehydrogenase family member 9 OS=Canis lupus familiaris OX=9615 GN=ACAD9 PE=3 SV=1	0.6
216	y0216	Acyl-CoA dehydrogenase family member 9 OS=Canis lupus familiaris OX=9615 PE=3 SV=1	0.6
217	y0217	Acyl-CoA thioesterase 7 OS=Canis lupus familiaris OX=9615 GN=ACOT7 PE=4 SV=1	0.38
218	y0218	Acyl-CoA thioesterase 9 OS=Canis lupus familiaris OX=9615 GN=ACOT9 PE=3 SV=1	0.55
219	y0219	Acyl-coenzyme A oxidase OS=Canis lupus familiaris OX=9615 GN=ACOX1 PE=3 SV=1	0.45
220	y0220	Acylglycerol kinase, mitochondrial OS=Canis lupus familiaris OX=9615 GN=AGK PE=3 SV=1	-0.48
221	y0221	Adapter molecule crk OS=Canis lupus familiaris OX=9615 PE=3 SV=1 : CRK proto-oncogene, adaptor protein OS=Canis lupus familiaris OX=9615 PE=4 SV=1	-1.52
222	y0222	Adaptor protein, phosphotyrosine interacting with PH domain and leucine zipper 1 OS=Canis lupus familiaris OX=9615 GN=APPL1 PE=4 SV=1	1.02
223	y0223	Adaptor related protein complex 3 subunit delta 1 OS=Canis lupus familiaris OX=9615 GN=AP3D1 PE=3 SV=1	-0.06
224	y0224	Adenine phosphoribosyltransferase OS=Canis lupus familiaris OX=9615 GN=APRT PE=3 SV=1	-0.33
225	y0225	Adenosine 5'-monophosphoramidase HINT1 OS=Canis lupus familiaris OX=9615 GN=HINT1 PE=3 SV=1	0.26
226	y0226	Adenosine 5'-monophosphoramidase HINT1 OS=Canis lupus familiaris OX=9615 PE=3 SV=1	0.26
227	y0227	Adenosine deaminase OS=Canis lupus familiaris OX=9615 GN=ADA PE=3 SV=1	-1.86
228	y0228	Adenosine kinase OS=Canis lupus familiaris OX=9615 GN=ADK PE=3 SV=1	0.41
229	y0229	Adenosylhomocysteinase OS=Canis lupus familiaris OX=9615 GN=AHCY PE=3 SV=1	-0.89
230	y0230	Adenosylhomocysteinase OS=Canis lupus familiaris OX=9615 GN=AHCYL1 PE=3 SV=1	-0.3
231	y0231	Adenosylhomocysteinase like 1 OS=Canis lupus familiaris OX=9615 GN=AHCYL1 PE=3 SV=1	-0.3
232	y0232	Adenylate kinase 2, mitochondrial OS=Canis lupus familiaris OX=9615 GN=AK2 PE=3 SV=1	-0.11
233	y0233	Adenylate kinase isoenzyme 1 OS=Canis lupus familiaris OX=9615 GN=AK1 PE=3 SV=1	0.09
234	y0234	Adenylosuccinate lyase OS=Canis lupus familiaris OX=9615 GN=ADSL PE=3 SV=1	0.47
235	y0235	Adenylosuccinate synthetase OS=Canis lupus familiaris OX=9615 GN=ADSS2 PE=3 SV=1	0.58
236	y0236	Adenylosuccinate synthetase isozyme 2 OS=Canis lupus familiaris OX=9615 GN=ADSS PE=3 SV=1	0.58
237	y0237	Adenylosuccinate synthetase isozyme 2 OS=Canis lupus familiaris OX=9615 GN=ADSS2 PE=3 SV=1	0.58
238	y0238	Adenylyl cyclase-associated protein OS=Canis lupus familiaris OX=9615 GN=CAP1 PE=3 SV=1	-0.39
239	y0239	Adipocyte plasma membrane-associated protein OS=Canis lupus familiaris OX=9615 GN=APMAP PE=3 SV=1	-0.48
240	y0240	Adipogenesis regulatory factor OS=Canis lupus familiaris OX=9615 GN=ADIRF PE=4 SV=1	0.58
241	y0241	Agenet-like domain-containing protein OS=Canis lupus familiaris OX=9615 GN=FMR1 PE=3 SV=1	0.61
242	y0242	Ajuba LIM protein OS=Canis lupus familiaris OX=9615 GN=AJUBA PE=4 SV=1	0.75
243	y0243	Alanine--tRNA ligase OS=Canis lupus familiaris OX=9615 GN=AARS1 PE=3 SV=1	1.2
244	y0244	Albumin OS=Canis lupus familiaris OX=9615 GN=AFP PE=4 SV=1	-0.59
245	y0245	Albumin OS=Canis lupus familiaris OX=9615 GN=ALB PE=1 SV=3	-0.59
246	y0246	Albumin OS=Canis lupus familiaris OX=9615 GN=ALB PE=4 SV=1	-0.59
247	y0247	Aldehyde dehydrogenase domain-containing protein OS=Canis lupus familiaris OX=9615 GN=ALDH7A1 PE=3 SV=1	-0.09
248	y0248	Aldo-keto reductase family 1 member A1 OS=Canis lupus familiaris OX=9615 GN=AKR1A1 PE=3 SV=1	-3.02
249	y0249	Aldo-keto reductase family 1 member B1 OS=Canis lupus familiaris OX=9615 GN=AKR1B1 PE=3 SV=1	0.16
250	y0250	Aldo-keto reductase family 1 member B1 OS=Canis lupus familiaris OX=9615 PE=3 SV=1	0.16
251	y0251	Alkylglycerone-phosphate synthase OS=Canis lupus familiaris OX=9615 GN=AGPS PE=3 SV=1	1.53
252	y0252	Alpha-1,4 glucan phosphorylase OS=Canis lupus familiaris OX=9615 GN=PYGB PE=3 SV=1	-0.14
253	y0253	Alpha-1,4 glucan phosphorylase OS=Canis lupus familiaris OX=9615 GN=PYGL PE=3 SV=1	-0.12
254	y0254	Alpha-2-HS-glycoprotein OS=Canis lupus familiaris OX=9615 GN=AHSG PE=4 SV=1	-0.78
255	y0255	Alpha-2-macroglobulin OS=Canis lupus familiaris OX=9615 GN=A2M PE=3 SV=1	-2.56
256	y0256	Alpha-2-macroglobulin OS=Canis lupus familiaris OX=9615 GN=LOC477699 PE=3 SV=1	-2.56
257	y0257	Alpha-actinin-1 OS=Canis lupus familiaris OX=9615 GN=ACTN1 PE=3 SV=1	-1.37
258	y0258	Alpha-actinin-4 OS=Canis lupus familiaris OX=9615 GN=ACTN4 PE=3 SV=1	-1.37
259	y0259	Alpha-actinin-4 OS=Canis lupus familiaris OX=9615 GN=LGALS7B PE=3 SV=1	-1.37
260	y0260	Alpha-centractin OS=Canis lupus familiaris OX=9615 GN=ACTR1A PE=2 SV=1	-0.63
261	y0261	Alpha-centractin OS=Canis lupus familiaris OX=9615 GN=ACTR1A PE=3 SV=1	-0.63
262	y0262	Alpha-endosulfine OS=Canis lupus familiaris OX=9615 GN=ENSA PE=3 SV=1	-0.39
263	y0263	Alpha-endosulfine OS=Canis lupus familiaris OX=9615 PE=3 SV=1 : cAMP-regulated phosphoprotein 19 OS=Canis lupus familiaris OX=9615 GN=ARPP19 PE=3 SV=1	-0.39
264	y0264	Aly/REF export factor OS=Canis lupus familiaris OX=9615 GN=ALYREF PE=4 SV=1	2.3
265	y0265	Amidohydrolase-related domain-containing protein OS=Canis lupus familiaris OX=9615 GN=DPYSL3 PE=3 SV=1	1.14
266	y0266	Amidophosphoribosyltransferase OS=Canis lupus familiaris OX=9615 GN=PPAT PE=3 SV=1	0.11
267	y0267	Amino acid transporter OS=Canis lupus familiaris OX=9615 GN=SLC1A5 PE=2 SV=1	-1.06
268	y0268	Amino acid transporter OS=Canis lupus familiaris OX=9615 GN=SLC1A5 PE=3 SV=1	-1.06
269	y0269	Aminoacyl tRNA synthase complex-interacting multifunctional protein 2 OS=Canis lupus familiaris OX=9615 GN=AIMP2 PE=4 SV=1	0.83
270	y0270	Aminoacyl tRNA synthetase complex interacting multifunctional protein 1 OS=Canis lupus familiaris OX=9615 GN=AIMP1 PE=4 SV=1	-0.14
271	y0271	Aminopeptidase OS=Canis lupus familiaris OX=9615 GN=NPEPPS PE=3 SV=1	0.52
272	y0272	Aminopeptidase like 1 OS=Canis lupus familiaris OX=9615 GN=NPEPL1 PE=3 SV=1	-0.6
273	y0273	Aminotransferase class I/classII large domain-containing protein OS=Canis lupus familiaris OX=9615 GN=GCAT PE=3 SV=1	1.03
274	y0274	Aminotransferase class I/classII large domain-containing protein OS=Canis lupus familiaris OX=9615 GN=KYAT1 PE=3 SV=1	1.23
275	y0275	Aminotransferase class I/classII large domain-containing protein OS=Canis lupus familiaris OX=9615 PE=3 SV=1 : Serine palmitoyltransferase long chain base subunit 2 OS=Canis lupus familiaris OX=9615 GN=SPTLC2 PE=3 SV=1	-0.35
276	y0276	Aminotransferase class V domain-containing protein OS=Canis lupus familiaris OX=9615 GN=NFS1 PE=3 SV=1 : cysteine desulfurase OS=Canis lupus familiaris OX=9615 GN=NFS1 PE=3 SV=1	0.36
277	y0277	Anamorsin OS=Canis lupus familiaris OX=9615 GN=CIAPIN1 PE=3 SV=1	0.62
278	y0278	Anaphase-promoting complex subunit 4 OS=Canis lupus familiaris OX=9615 GN=ANAPC4 PE=3 SV=1	1.69
279	y0279	Anaphase-promoting complex subunit 4 OS=Canis lupus familiaris OX=9615 GN=ANAPC4 PE=4 SV=1	1.69
280	y0280	Anaphase-promoting complex subunit 4-like WD40 domain-containing protein OS=Canis lupus familiaris OX=9615 GN=THOC3 PE=3 SV=1	0.49
281	y0281	Anillin, actin binding protein OS=Canis lupus familiaris OX=9615 GN=ANLN PE=4 SV=1	-0.03
282	y0282	Anion exchange protein OS=Canis lupus familiaris OX=9615 GN=SLC4A7 PE=3 SV=1	1.55
283	y0283	Anion exchange protein OS=Canis lupus familiaris OX=9615 PE=3 SV=1	1.55
284	y0284	Ankyrin repeat and KH domain containing 1 OS=Canis lupus familiaris OX=9615 GN=ANKHD1 PE=4 SV=1	-0.05
285	y0285	Ankyrin repeat domain 17 OS=Canis lupus familiaris OX=9615 GN=ANKRD17 PE=4 SV=1	-0.05
286	y0286	Annexin OS=Canis lupus familiaris OX=9615 GN=ANXA4 PE=3 SV=1	-0.84
287	y0287	Annexin OS=Canis lupus familiaris OX=9615 GN=ANXA8L1 PE=3 SV=1	-1.37
288	y0288	Annexin OS=Canis lupus familiaris OX=9615 PE=3 SV=1	-1.79
289	y0289	Apoptosis antagonizing transcription factor OS=Canis lupus familiaris OX=9615 GN=AATF PE=3 SV=1	0.24
290	y0290	Apoptosis antagonizing transcription factor OS=Canis lupus familiaris OX=9615 PE=3 SV=1	0.24
291	y0291	Apoptosis inducing factor mitochondria associated 1 OS=Canis lupus familiaris OX=9615 GN=AIFM1 PE=3 SV=1	-0.76
292	y0292	Apoptosis inhibitor 5 OS=Canis lupus familiaris OX=9615 GN=API5 PE=3 SV=1	0.56
293	y0293	Aquarius intron-binding spliceosomal factor OS=Canis lupus familiaris OX=9615 GN=AQR PE=4 SV=1	0.13
294	y0294	Arf-GAP domain-containing protein OS=Canis lupus familiaris OX=9615 PE=4 SV=1	-0.94
295	y0295	Arginase OS=Canis lupus familiaris OX=9615 GN=ARG2 PE=3 SV=1	0.12
296	y0296	Arginine--tRNA ligase, cytoplasmic OS=Canis lupus familiaris OX=9615 GN=RARS1 PE=3 SV=1	-0.09
297	y0297	Arginyl aminopeptidase OS=Canis lupus familiaris OX=9615 GN=RNPEP PE=3 SV=1	-0.06
298	y0298	Armadillo repeat containing 10 OS=Canis lupus familiaris OX=9615 GN=ARMC10 PE=4 SV=1 : Armadillo repeat-containing domain-containing protein OS=Canis lupus familiaris OX=9615 PE=4 SV=1	0.38
299	y0299	Armadillo repeat-containing domain-containing protein OS=Canis lupus familiaris OX=9615 GN=ARMCX3 PE=3 SV=1	0.26
300	y0300	Arp2/3 complex 34 kDa subunit OS=Canis lupus familiaris OX=9615 GN=ARPC2 PE=3 SV=1	-1.07
301	y0301	Arsenite-resistance protein 2 OS=Canis lupus familiaris OX=9615 GN=SRRT PE=3 SV=1	0.74
302	y0302	Asparagine synthetase [glutamine-hydrolyzing] OS=Canis lupus familiaris OX=9615 GN=ASNS PE=4 SV=1	0.22
303	y0303	Asparagine--tRNA ligase, cytoplasmic OS=Canis lupus familiaris OX=9615 GN=NARS1 PE=3 SV=1	1.66
304	y0304	Asparagine--tRNA ligase, cytoplasmic OS=Canis lupus familiaris OX=9615 PE=3 SV=1	1.66
305	y0305	Aspartate aminotransferase OS=Canis lupus familiaris OX=9615 GN=GOT1 PE=3 SV=1	-0.07
306	y0306	Aspartate aminotransferase OS=Canis lupus familiaris OX=9615 GN=GOT2 PE=3 SV=1	-0.35
307	y0307	Aspartate--tRNA ligase, cytoplasmic OS=Canis lupus familiaris OX=9615 GN=DARS1 PE=3 SV=1	-0.65
308	y0308	Aspartate--tRNA ligase, cytoplasmic OS=Canis lupus familiaris OX=9615 PE=3 SV=1	-0.65
309	y0309	Aspartyl aminopeptidase OS=Canis lupus familiaris OX=9615 GN=DNPEP PE=3 SV=1	0.01
310	y0310	Aspartyl aminopeptidase OS=Canis lupus familiaris OX=9615 PE=3 SV=1	0.01
311	y0311	Astrocytic phosphoprotein PEA-15 OS=Canis lupus familiaris OX=9615 GN=PEA15 PE=4 SV=1	-0.52
312	y0312	Ataxin 2 like OS=Canis lupus familiaris OX=9615 GN=ATXN2L PE=3 SV=1	-0.32
313	y0313	Ataxin 7 like 3B OS=Canis lupus familiaris OX=9615 GN=ATXN7L3B PE=4 SV=1	1.74
314	y0314	Atlastin GTPase 3 OS=Canis lupus familiaris OX=9615 GN=ATL3 PE=3 SV=1	-0.3
315	y0315	B box-type domain-containing protein OS=Canis lupus familiaris OX=9615 PE=4 SV=1	-0.33
316	y0316	B-TFIID TATA-box binding protein associated factor 1 OS=Canis lupus familiaris OX=9615 GN=BTAF1 PE=4 SV=1	0.21
317	y0317	B-cell receptor-associated protein OS=Canis lupus familiaris OX=9615 GN=BCAP31 PE=3 SV=1	-0.1
318	y0318	B3/B4 tRNA-binding domain-containing protein OS=Canis lupus familiaris OX=9615 PE=4 SV=1	-0.1
319	y0319	BAG cochaperone 2 OS=Canis lupus familiaris OX=9615 GN=BAG2 PE=4 SV=1	0.68
320	y0320	BAG cochaperone 3 OS=Canis lupus familiaris OX=9615 GN=BAG3 PE=4 SV=1	-0.06
321	y0321	BAG family molecular chaperone regulator 5 OS=Canis lupus familiaris OX=9615 GN=BAG5 PE=4 SV=1	0.02
322	y0322	BAR/IMD domain containing adaptor protein 2 like 1 OS=Canis lupus familiaris OX=9615 GN=BAIAP2L1 PE=4 SV=1	1.6
323	y0323	BAR/IMD domain containing adaptor protein 2 like 1 OS=Canis lupus familiaris OX=9615 PE=4 SV=1	1.6
324	y0324	BAT2 N-terminal domain-containing protein OS=Canis lupus familiaris OX=9615 GN=PRRC2C PE=4 SV=1	1.27
325	y0325	BCAR1 scaffold protein, Cas family member OS=Canis lupus familiaris OX=9615 GN=BCAR1 PE=3 SV=1	1.86
326	y0326	BCL2 antagonist/killer 1 OS=Canis lupus familiaris OX=9615 GN=BAK1 PE=3 SV=1	0.2
327	y0327	BCL2 antagonist/killer 1 OS=Canis lupus familiaris OX=9615 GN=BAK1 PE=4 SV=1 : Bcl-2 antagonist/killer protein OS=Canis lupus familiaris OX=9615 GN=BAK PE=2 SV=1	0.2
328	y0328	BCL2 associated X, apoptosis regulator OS=Canis lupus familiaris OX=9615 GN=BAX PE=3 SV=1	-0.41
329	y0329	BCL2 associated transcription factor 1 OS=Canis lupus familiaris OX=9615 GN=BCLAF1 PE=3 SV=1	0.67
330	y0330	BCL2 like 2 OS=Canis lupus familiaris OX=9615 GN=PABPN1 PE=4 SV=1 : Poly(A) binding protein nuclear 1 OS=Canis lupus familiaris OX=9615 GN=PABPN1 PE=4 SV=1	-0.52
331	y0331	BOS complex subunit NCLN OS=Canis lupus familiaris OX=9615 GN=NCLN PE=1 SV=2 : Nicalin OS=Canis lupus familiaris OX=9615 GN=NCLN PE=3 SV=1	0.74
332	y0332	BRCA2 and CDKN1A-interacting protein OS=Canis lupus familiaris OX=9615 GN=BCCIP PE=3 SV=1 : BRCA2 and CDKN1A-interacting protein OS=Canis lupus familiaris OX=9615 GN=LOC100688306 PE=3 SV=1	-0.01
333	y0333	BRICK1 subunit of SCAR/WAVE actin nucleating complex OS=Canis lupus familiaris OX=9615 GN=BRK1 PE=3 SV=1	0.21
334	y0334	BRO1 domain-containing protein BROX OS=Canis lupus familiaris OX=9615 GN=BROX PE=3 SV=1	0.05
335	y0335	BRO1 domain-containing protein OS=Canis lupus familiaris OX=9615 GN=PDCD6IP PE=4 SV=1	1.16
336	y0336	Band 7 domain-containing protein OS=Canis lupus familiaris OX=9615 GN=STOML2 PE=3 SV=1	1.14
337	y0337	Band 7 domain-containing protein OS=Canis lupus familiaris OX=9615 PE=3 SV=1	-0.65
338	y0338	Barrier-to-autointegration factor OS=Canis lupus familiaris OX=9615 GN=BANF1 PE=3 SV=1	2.01
339	y0339	Basal cell adhesion molecule (Lutheran blood group) OS=Canis lupus familiaris OX=9615 GN=BCAM PE=4 SV=1	-0.05
340	y0340	Basigin OS=Canis lupus familiaris OX=9615 GN=BSG PE=4 SV=1	0.45
341	y0341	Basigin OS=Canis lupus familiaris OX=9615 PE=4 SV=1	0.45
342	y0342	Beta-1,4-galactosyltransferase OS=Canis lupus familiaris OX=9615 GN=B4GALT1 PE=3 SV=1	0.25
343	y0343	Beta-actin-like protein 2 OS=Canis lupus familiaris OX=9615 GN=ACTBL2 PE=3 SV=1	-0.83
344	y0344	Beta-catenin-interacting ICAT domain-containing protein OS=Canis lupus familiaris OX=9615 GN=LZIC PE=3 SV=1 : Beta-catenin-interacting ICAT domain-containing protein OS=Canis lupus familiaris OX=9615 PE=3 SV=1 : Protein LZIC OS=Canis lupus familiaris OX=9615 GN=LZIC PE=3 SV=1 : Protein LZIC OS=Canis lupus familiaris OX=9615 PE=3 SV=1	1.01
345	y0345	Beta-catenin-like protein 1 N-terminal domain-containing protein OS=Canis lupus familiaris OX=9615 GN=CTNNBL1 PE=4 SV=1	1.54
346	y0346	Beta-enolase OS=Canis lupus familiaris OX=9615 GN=ENO3 PE=3 SV=1	0.72
347	y0347	Beta/gamma crystallin 'Greek key' domain-containing protein OS=Canis lupus familiaris OX=9615 PE=3 SV=1	2.09
348	y0348	Bifunctional purine biosynthesis protein ATIC OS=Canis lupus familiaris OX=9615 GN=ATIC PE=3 SV=1	-0.27
349	y0349	Biliverdin reductase A OS=Canis lupus familiaris OX=9615 GN=BLVRA PE=3 SV=1	-0.54
350	y0350	Biliverdin reductase A OS=Canis lupus familiaris OX=9615 GN=BLVRA PE=4 SV=1	-0.54
351	y0351	Biliverdin reductase B OS=Canis lupus familiaris OX=9615 GN=BLVRB PE=4 SV=1	0.93
352	y0352	Bleomycin hydrolase OS=Canis lupus familiaris OX=9615 GN=BLMH PE=3 SV=1	-0.04
353	y0353	BolA family member 2 OS=Canis lupus familiaris OX=9615 GN=BOLA2B PE=3 SV=1	-1.1
354	y0354	Branched-chain-amino-acid aminotransferase OS=Canis lupus familiaris OX=9615 GN=BCAT1 PE=3 SV=1	0.48
355	y0355	Branched-chain-amino-acid aminotransferase OS=Canis lupus familiaris OX=9615 GN=BCAT2 PE=3 SV=1	-0.24
356	y0356	C-1-tetrahydrofolate synthase, cytoplasmic OS=Canis lupus familiaris OX=9615 GN=MTHFD1 PE=3 SV=1	1.43
357	y0357	C-X-C motif chemokine OS=Canis lupus familiaris OX=9615 GN=CXCL6 PE=3 SV=1 : C-X-C motif chemokine OS=Canis lupus familiaris OX=9615 PE=3 SV=1	-1.04
358	y0358	C-terminal binding protein 1 OS=Canis lupus familiaris OX=9615 GN=CTBP1 PE=3 SV=1	0
359	y0359	C1q domain-containing protein OS=Canis lupus familiaris OX=9615 GN=CBLN4 PE=4 SV=1	-0.22
360	y0360	C2 domain-containing protein OS=Canis lupus familiaris OX=9615 GN=CPNE3 PE=3 SV=1	0.73
361	y0361	C2 domain-containing protein OS=Canis lupus familiaris OX=9615 GN=MYOF PE=3 SV=1	-1.07
362	y0362	C2 domain-containing protein OS=Canis lupus familiaris OX=9615 GN=RAB11FIP1 PE=4 SV=1 : RAB11 family interacting protein 1 OS=Canis lupus familiaris OX=9615 PE=4 SV=1	-0.11
363	y0363	C2 domain-containing protein OS=Canis lupus familiaris OX=9615 PE=3 SV=1	0.73
364	y0364	C3H1-type domain-containing protein OS=Canis lupus familiaris OX=9615 GN=MBNL1 PE=3 SV=1	1.49
365	y0365	C3H1-type domain-containing protein OS=Canis lupus familiaris OX=9615 GN=MBNL2 PE=3 SV=1	1.49
366	y0366	C3HC-type domain-containing protein OS=Canis lupus familiaris OX=9615 PE=4 SV=1 : Zinc finger C3HC-type containing 1 OS=Canis lupus familiaris OX=9615 GN=ZC3HC1 PE=4 SV=1	1.04
367	y0367	CCAAT enhancer binding protein zeta OS=Canis lupus familiaris OX=9615 GN=CEBPZ PE=3 SV=1 : CCAAT-binding factor domain-containing protein OS=Canis lupus familiaris OX=9615 GN=CEBPZ PE=3 SV=1	-1.3
368	y0368	CCHC-type zinc finger nucleic acid binding protein OS=Canis lupus familiaris OX=9615 GN=CNBP PE=4 SV=1	-1.97
369	y0369	CCR4-NOT transcription complex subunit 1 OS=Canis lupus familiaris OX=9615 GN=CNOT1 PE=3 SV=1	0.4
370	y0370	CD109 molecule OS=Canis lupus familiaris OX=9615 GN=CD109 PE=3 SV=1	-0.42
371	y0371	CD166 antigen OS=Canis lupus familiaris OX=9615 GN=ALCAM PE=4 SV=1	0.76
372	y0372	CD44 antigen OS=Canis lupus familiaris OX=9615 GN=CD44 PE=4 SV=1	-0.07
373	y0373	CD63 molecule OS=Canis lupus familiaris OX=9615 GN=CD63 PE=3 SV=1 : Tetraspanin OS=Canis lupus familiaris OX=9615 GN=CD63 PE=3 SV=1	2.05
374	y0374	CD70 molecule OS=Canis lupus familiaris OX=9615 GN=CD70 PE=3 SV=1	-0.85
375	y0375	CD81 molecule OS=Canis lupus familiaris OX=9615 GN=CD81 PE=3 SV=1 : Tetraspanin OS=Canis lupus familiaris OX=9615 GN=CD81 PE=3 SV=1	0.96
376	y0376	CDGSH iron-sulfur domain-containing protein 2 OS=Canis lupus familiaris OX=9615 GN=CISD2 PE=3 SV=1	-0.47
377	y0377	CDP-diacylglycerol--inositol 3-phosphatidyltransferase OS=Canis lupus familiaris OX=9615 GN=CDIPT PE=3 SV=1	0.25
378	y0378	CDP-diacylglycerol--inositol 3-phosphatidyltransferase OS=Canis lupus familiaris OX=9615 PE=3 SV=1	0.25
379	y0379	CDV3 homolog OS=Canis lupus familiaris OX=9615 GN=CDV3 PE=3 SV=1	0.08
380	y0380	CHCH domain-containing protein OS=Canis lupus familiaris OX=9615 GN=CHCHD10 PE=4 SV=1 : Coiled-coil-helix-coiled-coil-helix domain containing 10 OS=Canis lupus familiaris OX=9615 GN=CHCHD10 PE=4 SV=1	-1.42
381	y0381	COMM domain containing 7 OS=Canis lupus familiaris OX=9615 GN=COMMD7 PE=4 SV=1	0.07
382	y0382	COMM domain-containing protein 1 OS=Canis lupus familiaris OX=9615 GN=COMMD1 PE=4 SV=1	0.78
383	y0383	COMM domain-containing protein OS=Canis lupus familiaris OX=9615 GN=COMMD7 PE=4 SV=1	0.07
384	y0384	COP9 signalosome complex subunit 3 OS=Canis lupus familiaris OX=9615 GN=COPS3 PE=3 SV=1	0.26
385	y0385	COP9 signalosome complex subunit 4 OS=Canis lupus familiaris OX=9615 GN=COPS4 PE=3 SV=1	-0.04
386	y0386	COP9 signalosome complex subunit 4 OS=Canis lupus familiaris OX=9615 GN=THAP9 PE=3 SV=1	-0.04
387	y0387	COP9 signalosome complex subunit 8 OS=Canis lupus familiaris OX=9615 GN=COPS8 PE=3 SV=1	0.5
388	y0388	CRIB domain-containing protein OS=Canis lupus familiaris OX=9615 PE=3 SV=1	-1.45
389	y0389	CRK proto-onco, adaptor protein OS=Canis lupus familiaris OX=9615 GN=CRK PE=4 SV=1	-1.52
390	y0390	CS domain-containing protein OS=Canis lupus familiaris OX=9615 GN=NUDCD2 PE=4 SV=1	-0.66
391	y0391	CS domain-containing protein OS=Canis lupus familiaris OX=9615 PE=4 SV=1	-0.66
392	y0392	CSD domain-containing protein OS=Canis lupus familiaris OX=9615 GN=CARHSP1 PE=4 SV=1 : Cold-shock domain-containing protein OS=Canis lupus familiaris OX=9615 GN=CARHSP1 PE=4 SV=1	-0.01
393	y0393	CSN8/PSMD8/EIF3K domain-containing protein OS=Canis lupus familiaris OX=9615 GN=COPS8 PE=4 SV=1	0.5
394	y0394	CTP synthase OS=Canis lupus familiaris OX=9615 GN=CTPS1 PE=3 SV=1	2.05
395	y0395	CUB domain containing protein 1 OS=Canis lupus familiaris OX=9615 GN=CDCP1 PE=4 SV=1	-1.13
396	y0396	CUGBP Elav-like family member 1 OS=Canis lupus familiaris OX=9615 GN=CELF1 PE=3 SV=1 : RRM domain-containing protein OS=Canis lupus familiaris OX=9615 GN=CELF1 PE=3 SV=1	0.42
397	y0397	CYFIP related Rac1 interactor B OS=Canis lupus familiaris OX=9615 GN=CYRIB PE=3 SV=1	-0.22
398	y0398	CYRIA/CYRIB Rac1 binding domain-containing protein OS=Canis lupus familiaris OX=9615 GN=CYRIB PE=3 SV=1	-0.22
399	y0399	Cadherin 13 OS=Canis lupus familiaris OX=9615 GN=CDH13 PE=4 SV=1	0.06
400	y0400	Cadherin 3 OS=Canis lupus familiaris OX=9615 GN=CDH3 PE=4 SV=1	-0.14
401	y0401	Cadherin domain-containing protein OS=Canis lupus familiaris OX=9615 GN=CDH13 PE=4 SV=1	0.06
402	y0402	Cadherin domain-containing protein OS=Canis lupus familiaris OX=9615 GN=CDH3 PE=4 SV=1	-0.14
403	y0403	Cadherin domain-containing protein OS=Canis lupus familiaris OX=9615 GN=DSC3 PE=4 SV=1	0.89
404	y0404	Cadherin-1 OS=Canis lupus familiaris OX=9615 GN=CDH1 PE=1 SV=2	1.19
405	y0405	Cadherin-1 OS=Canis lupus familiaris OX=9615 GN=CDH1 PE=4 SV=1	1.19
406	y0406	Cadherin-2 OS=Canis lupus familiaris OX=9615 GN=CDH2 PE=4 SV=1	-0.36
407	y0407	Calcium uniporter protein OS=Canis lupus familiaris OX=9615 GN=MCU PE=3 SV=1	-0.43
408	y0408	Calcium-transporting ATPase OS=Canis lupus familiaris OX=9615 GN=ATP2A2 PE=3 SV=1	3.46
409	y0409	Calcium-transporting ATPase OS=Canis lupus familiaris OX=9615 GN=ATP2B1 PE=3 SV=1	-0.25
410	y0410	Calcium-transporting ATPase OS=Canis lupus familiaris OX=9615 GN=ATP2B4 PE=3 SV=1	-0.29
411	y0411	Calcium-transporting ATPase OS=Canis lupus familiaris OX=9615 PE=3 SV=1	-0.25
412	y0412	Calcyclin-binding protein OS=Canis lupus familiaris OX=9615 GN=CACYBP PE=4 SV=1	-0.11
413	y0413	Calcyclin-binding protein OS=Canis lupus familiaris OX=9615 PE=4 SV=1	-0.11
414	y0414	Calmodulin 1 OS=Canis lupus familiaris OX=9615 GN=CALM1 PE=3 SV=1	0.12
415	y0415	Calnexin OS=Canis lupus familiaris OX=9615 GN=CANX PE=3 SV=1	0.03
416	y0416	Calpain-1 catalytic subunit OS=Canis lupus familiaris OX=9615 GN=CAPN1 PE=3 SV=1	-0.57
417	y0417	Calpain-2 catalytic subunit OS=Canis lupus familiaris OX=9615 GN=CAPN2 PE=3 SV=1	-0.12
418	y0418	Calpastatin OS=Canis lupus familiaris OX=9615 GN=CAST PE=3 SV=1	0.12
419	y0419	Calpastatin OS=Canis lupus familiaris OX=9615 PE=3 SV=1	0.12
420	y0420	Calponin OS=Canis lupus familiaris OX=9615 GN=CNN2 PE=3 SV=1	0.97
421	y0421	Calponin-homology (CH) domain-containing protein OS=Canis lupus familiaris OX=9615 GN=FLNB PE=3 SV=1	-0.07
422	y0422	Calponin-homology (CH) domain-containing protein OS=Canis lupus familiaris OX=9615 GN=FLNC PE=3 SV=1	0.24
423	y0423	Calponin-homology (CH) domain-containing protein OS=Canis lupus familiaris OX=9615 GN=PARVA PE=3 SV=1	-0.82
424	y0424	Calponin-homology (CH) domain-containing protein OS=Canis lupus familiaris OX=9615 PE=3 SV=1	0.43
425	y0425	Calreticulin OS=Canis lupus familiaris OX=9615 GN=CALR PE=3 SV=1	0.89
426	y0426	Calumenin OS=Canis lupus familiaris OX=9615 GN=CALU PE=3 SV=1	-0.29
427	y0427	Capping actin protein, gelsolin like OS=Canis lupus familiaris OX=9615 GN=CAPG PE=4 SV=1	0.06
428	y0428	Carbamoyl-phosphate synthetase 2, aspartate transcarbamylase, and dihydroorotase OS=Canis lupus familiaris OX=9615 GN=CAD PE=3 SV=1	0.65
429	y0429	Carbonyl reductase (NADPH) OS=Canis lupus familiaris OX=9615 GN=LOC610164 PE=3 SV=1	-0.2
430	y0430	Carbonyl reductase [NADPH] 1 OS=Canis lupus familiaris OX=9615 PE=3 SV=1	-0.2
431	y0431	Carboxypeptidase D OS=Canis lupus familiaris OX=9615 GN=CPD PE=3 SV=1	-0.35
432	y0432	Carboxypeptidase D OS=Canis lupus familiaris OX=9615 PE=3 SV=1	-0.35
433	y0433	Carnitine O-palmitoyltransferase 2, mitochondrial OS=Canis lupus familiaris OX=9615 GN=CPT2 PE=3 SV=1	1.01
434	y0434	Carnitine palmitoyltransferase 1A OS=Canis lupus familiaris OX=9615 GN=CPT1A PE=3 SV=1	1.13
435	y0435	Casein kinase II subunit alpha OS=Canis lupus familiaris OX=9615 GN=CSNK2A1 PE=3 SV=1	1.27
436	y0436	Casein kinase substrate phosphoprotein PP28 domain-containing protein OS=Canis lupus familiaris OX=9615 GN=PDAP1 PE=4 SV=1	-1.74
437	y0437	Caseinolytic mitochondrial matrix peptidase chaperone subunit X OS=Canis lupus familiaris OX=9615 GN=CLPX PE=4 SV=1 : ClpX-type ZB domain-containing protein OS=Canis lupus familiaris OX=9615 PE=4 SV=1	1.26
438	y0438	Caspase 10 OS=Canis lupus familiaris OX=9615 GN=CASP10 PE=3 SV=1	-0.37
439	y0439	Catalase OS=Canis lupus familiaris OX=9615 GN=CAT PE=1 SV=3	-0.37
440	y0440	Catalase OS=Canis lupus familiaris OX=9615 GN=CAT PE=3 SV=1	-0.37
441	y0441	Catechol O-methyltransferase (Fragment) OS=Canis lupus familiaris OX=9615 PE=3 SV=1 : Catechol O-methyltransferase OS=Canis lupus familiaris OX=9615 GN=COMT PE=3 SV=1 : Catechol O-methyltransferase OS=Canis lupus familiaris OX=9615 PE=2 SV=1 : Catechol O-methyltransferase OS=Canis lupus familiaris OX=9615 PE=3 SV=1 : catechol O-methyltransferase OS=Canis lupus familiaris OX=9615 GN=COMT PE=3 SV=1	0.08
442	y0442	Catenin alpha-1 OS=Canis lupus familiaris OX=9615 GN=CTNNA1 PE=3 SV=1	-0.8
443	y0443	Catenin alpha-2 OS=Canis lupus familiaris OX=9615 GN=CTNNA2 PE=3 SV=1	-0.33
444	y0444	Catenin alpha-2 OS=Canis lupus familiaris OX=9615 PE=3 SV=1	-0.33
445	y0445	Catenin beta like 1 OS=Canis lupus familiaris OX=9615 GN=CTNNBL1 PE=4 SV=1	1.54
446	y0446	Catenin beta-1 OS=Canis lupus familiaris OX=9615 GN=CTNNB1 PE=1 SV=1	0.92
447	y0447	Catenin beta-1 OS=Canis lupus familiaris OX=9615 GN=CTNNB1 PE=3 SV=1	0.92
448	y0448	Catenin beta-1 OS=Canis lupus familiaris OX=9615 PE=3 SV=1	0.92
449	y0449	Catenin delta 1 OS=Canis lupus familiaris OX=9615 GN=CTNND1 PE=3 SV=1	-1.18
450	y0450	Cathepsin D OS=Canis lupus familiaris OX=9615 GN=CTSD PE=2 SV=1	-0.85
451	y0451	Cathepsin D OS=Canis lupus familiaris OX=9615 GN=CTSD PE=3 SV=1	-0.85
452	y0452	Cathepsin D OS=Canis lupus familiaris OX=9615 PE=3 SV=1	-0.85
453	y0453	Cation-independent mannose-6-phosphate/insulin-like growth factor 2 receptor protein OS=Canis lupus familiaris OX=9615 GN=CI-MPR/IGF2R PE=2 SV=1	0.12
454	y0454	Cationic amino acid transporter 1 OS=Canis lupus familiaris OX=9615 GN=SLC7A1 PE=2 SV=1	1.98
455	y0455	Caveolae associated protein 1 OS=Canis lupus familiaris OX=9615 GN=CAVIN1 PE=3 SV=1	-0.29
456	y0456	Caveolae associated protein 1 OS=Canis lupus familiaris OX=9615 PE=3 SV=1	-0.29
457	y0457	Caveolae associated protein 3 OS=Canis lupus familiaris OX=9615 GN=CAVIN3 PE=3 SV=1	-0.4
458	y0458	Caveolin-1 OS=Canis lupus familiaris OX=9615 GN=CAV1 PE=1 SV=1	-0.54
459	y0459	Cell cycle and apoptosis regulator 2 OS=Canis lupus familiaris OX=9615 GN=CCAR2 PE=4 SV=1	-0.71
460	y0460	Cell cycle associated protein 1 OS=Canis lupus familiaris OX=9615 GN=CAPRIN1 PE=3 SV=1	-0.04
461	y0461	Cell cycle exit and neuronal differentiation protein 1 OS=Canis lupus familiaris OX=9615 GN=CEND1 PE=4 SV=1	0.86
462	y0462	Cell division control protein 42 homolog OS=Canis lupus familiaris OX=9615 GN=CDC42 PE=2 SV=2	-0.77
463	y0463	Cell division control protein 42 homolog OS=Canis lupus familiaris OX=9615 PE=3 SV=1	-0.77
464	y0464	Cell division cycle 5 like OS=Canis lupus familiaris OX=9615 GN=CDC5L PE=3 SV=1	1.3
465	y0465	Centrosomal protein 55 OS=Canis lupus familiaris OX=9615 GN=CEP55 PE=4 SV=1	-1
466	y0466	Cerebellin 4 OS=Canis lupus familiaris OX=9615 GN=CBLN4 PE=4 SV=1	-0.22
467	y0467	Charged multivesicular body protein 2B OS=Canis lupus familiaris OX=9615 GN=CHMP2B PE=3 SV=1	-1.46
468	y0468	Charged multivesicular body protein 2B OS=Canis lupus familiaris OX=9615 PE=3 SV=1	-1.46
469	y0469	Charged multivesicular body protein 4B OS=Canis lupus familiaris OX=9615 GN=CHMP4B PE=3 SV=1	-1.27
470	y0470	Chloride intracellular channel protein OS=Canis lupus familiaris OX=9615 GN=CLIC1 PE=3 SV=1	-1.54
471	y0471	Chromatin assembly factor 1 subunit A OS=Canis lupus familiaris OX=9615 GN=CHAF1A PE=3 SV=1	0.23
472	y0472	Chromatin target of PRMT1 OS=Canis lupus familiaris OX=9615 GN=CHTOP PE=4 SV=1	-1.64
473	y0473	Chromatin target of PRMT1 protein C-terminal domain-containing protein OS=Canis lupus familiaris OX=9615 GN=CHTOP PE=4 SV=1	-1.64
474	y0474	Chromo domain-containing protein OS=Canis lupus familiaris OX=9615 GN=CBX5 PE=4 SV=1	1.18
475	y0475	Chromobox 3 OS=Canis lupus familiaris OX=9615 GN=CBX3 PE=4 SV=1	0.6
476	y0476	Chromosome 4 C1orf198 homolog OS=Canis lupus familiaris OX=9615 GN=C4H1orf198 PE=4 SV=1 : DUF4706 domain-containing protein OS=Canis lupus familiaris OX=9615 GN=C4H1orf198 PE=4 SV=1	-1.99
477	y0477	Ciliogenesis associated kinase 1 OS=Canis lupus familiaris OX=9615 GN=CILK1 PE=4 SV=1 : Ciliosis associated kinase 1 OS=Canis lupus familiaris OX=9615 GN=CILK1 PE=4 SV=1 : Fibroblast growth factor receptor 4 OS=Canis lupus familiaris OX=9615 PE=4 SV=1 : Fibroblast growth factor receptor OS=Canis lupus familiaris OX=9615 GN=FGFR3 PE=3 SV=1 : Tyrosine-protein kinase OS=Canis lupus familiaris OX=961…	-1.12
478	y0478	Citrate synthase OS=Canis lupus familiaris OX=9615 GN=CS PE=3 SV=1	-0.1
479	y0479	Citrate transport protein OS=Canis lupus familiaris OX=9615 GN=SLC25A1 PE=3 SV=1	0.85
480	y0480	Clathrin heavy chain OS=Canis lupus familiaris OX=9615 GN=CLTC PE=3 SV=1	-0.53
481	y0481	Clathrin interactor 1 OS=Canis lupus familiaris OX=9615 GN=CLINT1 PE=4 SV=1	-0.09
482	y0482	Clathrin light chain OS=Canis lupus familiaris OX=9615 GN=CLTA PE=3 SV=1	0.55
483	y0483	Cleavage and polyadenylation specific factor 1 OS=Canis lupus familiaris OX=9615 GN=CPSF1 PE=3 SV=1	0.4
484	y0484	Cleavage and polyadenylation specific factor 7 OS=Canis lupus familiaris OX=9615 GN=CPSF7 PE=3 SV=1 : RRM domain-containing protein OS=Canis lupus familiaris OX=9615 GN=CPSF7 PE=3 SV=1	0.87
485	y0485	Cleavage and polyadenylation specificity factor subunit 2 OS=Canis lupus familiaris OX=9615 GN=CPSF2 PE=3 SV=1	-0.35
486	y0486	Cleavage and polyadenylation specificity factor subunit 5 OS=Canis lupus familiaris OX=9615 GN=NUDT21 PE=3 SV=1	-1.82
487	y0487	Cleavage and polyadenylation specificity factor subunit 6 OS=Canis lupus familiaris OX=9615 GN=CPSF6 PE=3 SV=1	0.25
488	y0488	Cleavage and polyadenylation specificity factor subunit 6 OS=Canis lupus familiaris OX=9615 GN=LOC119876134 PE=3 SV=1	0.25
489	y0489	Cleavage stimulation factor 50 kDa subunit OS=Canis lupus familiaris OX=9615 GN=CSTF1 PE=4 SV=1	1.13
490	y0490	Clustered mitochondria protein homolog OS=Canis lupus familiaris OX=9615 GN=CLUH PE=3 SV=1	1.04
491	y0491	Clustered mitochondria protein homolog OS=Canis lupus familiaris OX=9615 PE=3 SV=1	1.04
492	y0492	Coatomer subunit alpha OS=Canis lupus familiaris OX=9615 GN=COPA PE=4 SV=1	0.7
493	y0493	Coatomer subunit beta OS=Canis lupus familiaris OX=9615 GN=COPB1 PE=4 SV=1	1.65
494	y0494	Coatomer subunit beta' OS=Canis lupus familiaris OX=9615 GN=COPB2 PE=3 SV=1	0.11
495	y0495	Coatomer subunit delta OS=Canis lupus familiaris OX=9615 GN=ARCN1 PE=3 SV=1	-1.1
496	y0496	Coatomer subunit epsilon OS=Canis lupus familiaris OX=9615 GN=COPE PE=3 SV=1	-1.43
497	y0497	Coatomer subunit gamma OS=Canis lupus familiaris OX=9615 GN=COPG1 PE=3 SV=1	1.07
498	y0498	Coatomer subunit zeta OS=Canis lupus familiaris OX=9615 GN=COPZ1 PE=3 SV=1	0.53
499	y0499	Coatomer subunit zeta OS=Canis lupus familiaris OX=9615 GN=LOC102155463 PE=3 SV=1	0.53
500	y0500	Coatomer subunit zeta OS=Canis lupus familiaris OX=9615 PE=3 SV=1	0.53
501	y0501	Cofilin-1 OS=Canis lupus familiaris OX=9615 GN=CFL1 PE=3 SV=1	-0.27
502	y0502	Cofilin-2 OS=Canis lupus familiaris OX=9615 GN=CFL2 PE=3 SV=1	0.75
503	y0503	Coiled-coil domain containing 124 OS=Canis lupus familiaris OX=9615 GN=CCDC124 PE=3 SV=1	0.16
504	y0504	Coiled-coil-helix-coiled-coil-helix domain containing 2 OS=Canis lupus familiaris OX=9615 GN=CHCHD2 PE=4 SV=1	-1.1
505	y0505	Coiled-coil-helix-coiled-coil-helix domain containing 3 OS=Canis lupus familiaris OX=9615 GN=CHCHD3 PE=4 SV=1	1.38
506	y0506	Coiled-coil-helix-coiled-coil-helix domain containing 3 OS=Canis lupus familiaris OX=9615 PE=4 SV=1	1.38
507	y0507	Cold shock domain containing E1 OS=Canis lupus familiaris OX=9615 GN=CSDE1 PE=3 SV=1	-0.09
508	y0508	Collagen type XVII alpha 1 chain OS=Canis lupus familiaris OX=9615 GN=COL17A1 PE=4 SV=1	1.7
509	y0509	Complement component 1 Q subcomponent-binding protein, mitochondrial OS=Canis lupus familiaris OX=9615 GN=C1QBP PE=3 SV=1	-0.41
510	y0510	Complement component 1 Q subcomponent-binding protein, mitochondrial OS=Canis lupus familiaris OX=9615 PE=3 SV=1	-0.41
511	y0511	Complex III subunit 9 OS=Canis lupus familiaris OX=9615 GN=UQCR10 PE=3 SV=1	0.29
512	y0512	Condensin complex subunit 1 OS=Canis lupus familiaris OX=9615 GN=NCAPD2 PE=3 SV=1	-1
513	y0513	Copine 1 OS=Canis lupus familiaris OX=9615 GN=CPNE1 PE=3 SV=1	0.32
514	y0514	Copper transport protein ATOX1 OS=Canis lupus familiaris OX=9615 GN=ATOX1 PE=3 SV=1	-0.69
515	y0515	Copper transport protein ATOX1 OS=Canis lupus familiaris OX=9615 PE=3 SV=1	-0.69
516	y0516	Core histone macro-H2A OS=Canis lupus familiaris OX=9615 GN=MACROH2A1 PE=4 SV=1	-0.37
517	y0517	Coronin OS=Canis lupus familiaris OX=9615 GN=LOC102152446 PE=3 SV=1 : Presequence translocase associated motor 16 OS=Canis lupus familiaris OX=9615 GN=PAM16 PE=3 SV=1	0.91
518	y0518	Coronin OS=Canis lupus familiaris OX=9615 GN=PAM16 PE=3 SV=1	0.91
519	y0519	Coronin OS=Canis lupus familiaris OX=9615 PE=3 SV=1	-0.77
520	y0520	Creatine kinase B-type OS=Canis lupus familiaris OX=9615 GN=CKB PE=1 SV=1	1.69
521	y0521	Creatine kinase B-type OS=Canis lupus familiaris OX=9615 PE=3 SV=1	1.69
522	y0522	Creatine kinase U-type, mitochondrial OS=Canis lupus familiaris OX=9615 GN=LOC478277 PE=3 SV=1	0.22
523	y0523	Crystallin beta-gamma domain containing 1 OS=Canis lupus familiaris OX=9615 GN=CRYBG1 PE=3 SV=1	2.09
524	y0524	Cullin-associated NEDD8-dissociated protein 1 OS=Canis lupus familiaris OX=9615 GN=CAND1 PE=3 SV=1	1.24
525	y0525	CutA divalent cation tolerance homolog OS=Canis lupus familiaris OX=9615 GN=CUTA PE=3 SV=1	1.35
526	y0526	Cyclin dependent kinase 1 OS=Canis lupus familiaris OX=9615 GN=CDK1 PE=3 SV=1	-1.91
527	y0527	Cyclin-dependent kinase 20 OS=Canis lupus familiaris OX=9615 GN=CDK20 PE=3 SV=1	-1.12
528	y0528	Cyclin-dependent kinase 20 OS=Canis lupus familiaris OX=9615 GN=LOC120285835 PE=3 SV=1 : Fibroblast growth factor receptor 4 OS=Canis lupus familiaris OX=9615 GN=FGFR4 PE=4 SV=1 : Fibroblast growth factor receptor OS=Canis lupus familiaris OX=9615 PE=3 SV=1 : Male germ cell associated kinase OS=Canis lupus familiaris OX=9615 GN=MAK PE=4 SV=1 : Tyrosine-protein kinase OS=Canis lupus familiaris OX=…	-1.12
529	y0529	Cyclin-dependent kinases regulatory subunit OS=Canis lupus familiaris OX=9615 GN=CKS2 PE=3 SV=1	1.99
530	y0530	Cyclin-dependent kinases regulatory subunit OS=Canis lupus familiaris OX=9615 PE=3 SV=1	1.99
531	y0531	Cystathionine beta-synthase OS=Canis lupus familiaris OX=9615 GN=CBS PE=3 SV=1	0.88
532	y0532	Cystathionine gamma-lyase OS=Canis lupus familiaris OX=9615 GN=CTH PE=3 SV=1	2.69
533	y0533	Cystathionine gamma-lyase OS=Canis lupus familiaris OX=9615 PE=3 SV=1	2.69
534	y0534	Cystatin domain-containing protein OS=Canis lupus familiaris OX=9615 GN=CSTB PE=3 SV=1	1.2
535	y0535	Cysteine and glycine-rich protein 1 OS=Canis lupus familiaris OX=9615 GN=CSRP1 PE=4 SV=1	-0.9
536	y0536	Cysteine and histidine-rich domain-containing protein 1 OS=Canis lupus familiaris OX=9615 GN=CHORDC1 PE=4 SV=1	1.88
537	y0537	Cysteine and histidine-rich domain-containing protein 1 OS=Canis lupus familiaris OX=9615 PE=4 SV=1	1.88
538	y0538	Cysteine protease OS=Canis lupus familiaris OX=9615 GN=ATG4B PE=3 SV=1	0.19
539	y0539	Cysteine--tRNA ligase, cytoplasmic OS=Canis lupus familiaris OX=9615 GN=CARS1 PE=3 SV=1	0.57
540	y0540	Cysteine-rich protein 2 OS=Canis lupus familiaris OX=9615 GN=CRIP2 PE=4 SV=1	-0.24
541	y0541	Cytochrome b-c1 complex subunit 6 OS=Canis lupus familiaris OX=9615 GN=UQCRH PE=3 SV=1	0.47
542	y0542	Cytochrome b-c1 complex subunit 6, mitochondrial OS=Canis lupus familiaris OX=9615 GN=UQCRH PE=3 SV=1	0.47
543	y0543	Cytochrome b-c1 complex subunit 7 OS=Canis lupus familiaris OX=9615 GN=LOC119866751 PE=3 SV=1	0.46
544	y0544	Cytochrome b-c1 complex subunit 7 OS=Canis lupus familiaris OX=9615 PE=3 SV=1	0.46
545	y0545	Cytochrome b-c1 complex subunit 8 OS=Canis lupus familiaris OX=9615 GN=UQCRQ PE=3 SV=1	0.8
546	y0546	Cytochrome b5 OS=Canis lupus familiaris OX=9615 GN=CYB5A PE=3 SV=1	-0.27
547	y0547	Cytochrome b5 OS=Canis lupus familiaris OX=9615 GN=LOC119863882 PE=3 SV=1	-0.27
548	y0548	Cytochrome b5 OS=Canis lupus familiaris OX=9615 PE=3 SV=1	-0.27
549	y0549	Cytochrome b5 heme-binding domain-containing protein OS=Canis lupus familiaris OX=9615 PE=3 SV=1	-0.32
550	y0550	Cytochrome c domain-containing protein OS=Canis lupus familiaris OX=9615 GN=CYC1 PE=3 SV=1 : Cytochrome c1 OS=Canis lupus familiaris OX=9615 GN=CYC1 PE=3 SV=1	0.53
551	y0551	Cytochrome c oxidase assembly protein COX20, mitochondrial OS=Canis lupus familiaris OX=9615 GN=COX20 PE=3 SV=1	-0.44
552	y0552	Cytochrome c oxidase subunit 2 (Fragment) OS=Canis lupus familiaris OX=9615 GN=COX2 PE=3 SV=1	0.89
553	y0553	Cytochrome c oxidase subunit 4 OS=Canis lupus familiaris OX=9615 GN=COX4I1 PE=3 SV=1	-0.83
554	y0554	Cytochrome c oxidase subunit 5A, mitochondrial OS=Canis lupus familiaris OX=9615 GN=COX5A PE=3 SV=1	0.59
555	y0555	Cytochrome c oxidase subunit 5A, mitochondrial OS=Canis lupus familiaris OX=9615 PE=3 SV=1	0.59
556	y0556	Cytochrome c oxidase subunit 5B, mitochondrial OS=Canis lupus familiaris OX=9615 GN=COX5B PE=4 SV=1	0.35
557	y0557	Cytochrome c oxidase subunit 6C OS=Canis lupus familiaris OX=9615 GN=LOC119876114 PE=3 SV=1	-0.31
558	y0558	Cytochrome c oxidase subunit 6C OS=Canis lupus familiaris OX=9615 PE=3 SV=1	-0.31
559	y0559	Cytochrome c oxidase subunit 7A2, mitochondrial OS=Canis lupus familiaris OX=9615 GN=LOC119863903 PE=3 SV=1	1.29
560	y0560	Cytochrome c oxidase subunit 7A2, mitochondrial OS=Canis lupus familiaris OX=9615 PE=3 SV=1	1.29
561	y0561	Cytochrome c oxidase subunit NDUFA4 OS=Canis lupus familiaris OX=9615 GN=NDUFA4 PE=4 SV=1	1.01
562	y0562	Cytochrome c oxidase subunit OS=Canis lupus familiaris OX=9615 GN=LOC119866325 PE=3 SV=1 : Cytochrome c oxidase subunit OS=Canis lupus familiaris OX=9615 GN=LOC612644 PE=3 SV=1	1.18
563	y0563	Cytokine induced apoptosis inhibitor 1 OS=Canis lupus familiaris OX=9615 GN=CIAPIN1 PE=3 SV=1	0.62
564	y0564	Cytokine induced apoptosis inhibitor 1 OS=Canis lupus familiaris OX=9615 GN=CIAPIN1 PE=4 SV=1	0.62
565	y0565	Cytokine induced apoptosis inhibitor 1 OS=Canis lupus familiaris OX=9615 PE=3 SV=1	0.62
566	y0566	Cytokine-like nuclear factor N-PAC OS=Canis lupus familiaris OX=9615 GN=GLYR1 PE=3 SV=1	-0.69
567	y0567	Cytokine-like nuclear factor N-PAC OS=Canis lupus familiaris OX=9615 PE=3 SV=1	-0.69
568	y0568	Cytoplasmic FMR1-interacting protein OS=Canis lupus familiaris OX=9615 GN=CYFIP1 PE=3 SV=1	-0.19
569	y0569	Cytoplasmic aconitate hydratase OS=Canis lupus familiaris OX=9615 GN=ACO1 PE=3 SV=1	-0.45
570	y0570	Cytoplasmic aconitate hydratase OS=Canis lupus familiaris OX=9615 PE=3 SV=1	-0.45
571	y0571	Cytoplasmic dynein 1 intermediate chain 2 OS=Canis lupus familiaris OX=9615 GN=DYNC1I2 PE=3 SV=1	0.14
572	y0572	Cytoskeleton associated protein 4 OS=Canis lupus familiaris OX=9615 PE=4 SV=1	-0.56
573	y0573	Cytoskeleton associated protein 5 OS=Canis lupus familiaris OX=9615 GN=CKAP5 PE=3 SV=1	1.74
574	y0574	Cytosol aminopeptidase OS=Canis lupus familiaris OX=9615 GN=LAP3 PE=3 SV=1	0.36
575	y0575	Cytosol aminopeptidase domain-containing protein OS=Canis lupus familiaris OX=9615 PE=3 SV=1	-0.6
576	y0576	Cytosolic non-specific dipeptidase OS=Canis lupus familiaris OX=9615 GN=CNDP2 PE=3 SV=1	-0.37
577	y0577	D-3-phosphoglycerate dehydrogenase OS=Canis lupus familiaris OX=9615 GN=LOC119863969 PE=3 SV=1	-1.17
578	y0578	D-3-phosphoglycerate dehydrogenase OS=Canis lupus familiaris OX=9615 GN=LOC119863976 PE=3 SV=1	-1.17
579	y0579	D-3-phosphoglycerate dehydrogenase OS=Canis lupus familiaris OX=9615 GN=PHGDH PE=3 SV=1	-1.17
580	y0580	D-aminoacyl-tRNA deacylase OS=Canis lupus familiaris OX=9615 GN=DTD1 PE=3 SV=1	-2.03
581	y0581	D-aminoacyl-tRNA deacylase OS=Canis lupus familiaris OX=9615 PE=3 SV=1	-2.03
582	y0582	D-dopachrome decarboxylase OS=Canis lupus familiaris OX=9615 GN=DDT PE=3 SV=1	-0.82
583	y0583	DAZ associated protein 1 OS=Canis lupus familiaris OX=9615 GN=DAZAP1 PE=4 SV=1	-0.01
584	y0584	DBIRD complex subunit ZNF326 OS=Canis lupus familiaris OX=9615 GN=ZNF326 PE=3 SV=1	0.8
585	y0585	DDHD domain-containing protein OS=Canis lupus familiaris OX=9615 GN=INPP5F PE=4 SV=1 : DDHD domain-containing protein OS=Canis lupus familiaris OX=9615 GN=SEC23IP PE=4 SV=1	0.12
586	y0586	DDRGK domain-containing protein 1 OS=Canis lupus familiaris OX=9615 GN=DDRGK1 PE=3 SV=1	-0.49
587	y0587	DEAD-box helicase 56 OS=Canis lupus familiaris OX=9615 GN=DDX56 PE=4 SV=1	2.52
588	y0588	DEK proto-onco OS=Canis lupus familiaris OX=9615 GN=DEK PE=4 SV=1	-0.93
589	y0589	DEK-C domain-containing protein OS=Canis lupus familiaris OX=9615 GN=LOC100688177 PE=4 SV=1	-0.93
590	y0590	DEK-C domain-containing protein OS=Canis lupus familiaris OX=9615 PE=4 SV=1	-0.93
591	y0591	DH domain-containing protein OS=Canis lupus familiaris OX=9615 GN=ARHGEF1 PE=4 SV=1	-0.03
592	y0592	DLA class I alpha chain OS=Canis lupus familiaris OX=9615 GN=DLA class I PE=3 SV=1 : DLA class I alpha chain OS=Canis lupus familiaris OX=9615 GN=DLA-88 PE=3 SV=1 : DLA class I alpha chain OS=Canis lupus familiaris OX=9615 GN=DLA-88b PE=2 SV=1 : DLA class I alpha chain OS=Canis lupus familiaris OX=9615 GN=DLA88 PE=3 SV=2 : DLA class I histocompatibility antigen, A9/A9 alpha chain OS=Canis lupus f…	-1.25
593	y0593	DLA class I alpha chain OS=Canis lupus familiaris OX=9615 GN=DLA12 PE=3 SV=1	-1.25
594	y0594	DLA class I alpha chain OS=Canis lupus familiaris OX=9615 GN=DLA88 PE=2 SV=1	-1.25
595	y0595	DLA class I alpha chain OS=Canis lupus familiaris OX=9615 GN=DLA88 PE=3 SV=1	-1.25
596	y0596	DLA class I alpha chain OS=Canis lupus familiaris OX=9615 GN=DLA88L PE=3 SV=1	-1.25
597	y0597	DNA (cytosine-5)-methyltransferase OS=Canis lupus familiaris OX=9615 GN=DNMT1 PE=3 SV=1	-0.29
598	y0598	DNA damage-binding protein 1 OS=Canis lupus familiaris OX=9615 GN=DDB1 PE=3 SV=1	0.1
599	y0599	DNA helicase OS=Canis lupus familiaris OX=9615 PE=3 SV=1	-0.6
600	y0600	DNA mismatch repair protein Msh2 OS=Canis lupus familiaris OX=9615 GN=MSH2 PE=3 SV=1 : MutS-like protein 2 (Fragment) OS=Canis lupus familiaris OX=9615 PE=2 SV=1	-0.36
601	y0601	DNA mismatch repair protein OS=Canis lupus familiaris OX=9615 GN=MSH2 PE=3 SV=1	-0.36
602	y0602	DNA polymerase epsilon subunit 3 OS=Canis lupus familiaris OX=9615 GN=POLE3 PE=4 SV=1	0.32
603	y0603	DNA repair nuclease/redox regulator APEX1 OS=Canis lupus familiaris OX=9615 PE=3 SV=1	1.05
604	y0604	DNA replication licensing factor MCM2 OS=Canis lupus familiaris OX=9615 GN=MCM2 PE=3 SV=1	1.07
605	y0605	DNA replication licensing factor MCM3 OS=Canis lupus familiaris OX=9615 GN=MCM3 PE=3 SV=1	0.92
606	y0606	DNA replication licensing factor MCM3 OS=Canis lupus familiaris OX=9615 PE=3 SV=1	0.92
607	y0607	DNA replication licensing factor MCM4 OS=Canis lupus familiaris OX=9615 GN=MCM4 PE=3 SV=1	0.39
608	y0608	DNA replication licensing factor MCM5 OS=Canis lupus familiaris OX=9615 GN=MCM5 PE=3 SV=1	-0.36
609	y0609	DNA replication licensing factor MCM5 OS=Canis lupus familiaris OX=9615 PE=3 SV=1	-0.36
610	y0610	DNA replication licensing factor MCM6 OS=Canis lupus familiaris OX=9615 GN=MCM6 PE=3 SV=1	-0.3
611	y0611	DNA replication licensing factor MCM7 OS=Canis lupus familiaris OX=9615 GN=MCM7 PE=3 SV=1	-1.28
612	y0612	DNA topoisomerase 2 OS=Canis lupus familiaris OX=9615 GN=TOP2A PE=3 SV=1	1.59
613	y0613	DNA topoisomerase 2 OS=Canis lupus familiaris OX=9615 PE=3 SV=1	1.59
614	y0614	DNA topoisomerase I OS=Canis lupus familiaris OX=9615 GN=TOP1 PE=3 SV=1	-0.03
615	y0615	DNA-(apurinic or apyrimidinic site) endonuclease OS=Canis lupus familiaris OX=9615 GN=APEX1 PE=3 SV=1	1.05
616	y0616	DNA-directed RNA polymerase II subunit E OS=Canis lupus familiaris OX=9615 GN=POLR2E PE=3 SV=1	0.93
617	y0617	DNA-directed RNA polymerase subunit OS=Canis lupus familiaris OX=9615 GN=POLR2A PE=3 SV=1	-0.3
618	y0618	DNA-directed RNA polymerase subunit beta OS=Canis lupus familiaris OX=9615 GN=POLR2B PE=3 SV=1	0.15
619	y0619	DNA-directed RNA polymerases I and III subunit RPAC1 OS=Canis lupus familiaris OX=9615 GN=POLR1C PE=3 SV=1	0.58
620	y0620	DNA-directed RNA polymerases I, II, and III subunit RPABC3 OS=Canis lupus familiaris OX=9615 GN=POLR2H PE=3 SV=1	-1.22
621	y0621	DNA-directed RNA polymerases I, II, and III subunit RPABC3 OS=Canis lupus familiaris OX=9615 PE=3 SV=1	-1.22
622	y0622	DRBM domain-containing protein OS=Canis lupus familiaris OX=9615 GN=STAU1 PE=4 SV=1	-0.54
623	y0623	DUF4706 domain-containing protein OS=Canis lupus familiaris OX=9615 PE=4 SV=1	-1.99
624	y0624	DZF domain-containing protein OS=Canis lupus familiaris OX=9615 GN=ILF2 PE=4 SV=1	0.53
625	y0625	Dehydrogenase E1 component domain-containing protein OS=Canis lupus familiaris OX=9615 PE=4 SV=1	0.74
626	y0626	Dehydrogenase/reductase 2 OS=Canis lupus familiaris OX=9615 GN=DHRS2 PE=3 SV=1 : Dehydrogenase/reductase 2 OS=Canis lupus familiaris OX=9615 GN=LOC490617 PE=3 SV=1 : Dehydrogenase/reductase SDR family member 4 OS=Canis lupus familiaris OX=9615 GN=dhrs4 PE=2 SV=1	0.31
627	y0627	Dehydrogenase/reductase 2 OS=Canis lupus familiaris OX=9615 PE=3 SV=1	0.31
628	y0628	Dehydrogenase/reductase 4 OS=Canis lupus familiaris OX=9615 GN=DHRS2 PE=3 SV=1	0.31
629	y0629	Dehydrogenase/reductase 4 OS=Canis lupus familiaris OX=9615 GN=DHRS4 PE=3 SV=1	0.31
630	y0630	Delta like non-canonical Notch ligand 1 OS=Canis lupus familiaris OX=9615 GN=DLK1 PE=4 SV=1	0.75
631	y0631	Delta-1-pyrroline-5-carboxylate dehydrogenase, mitochondrial OS=Canis lupus familiaris OX=9615 GN=ALDH4A1 PE=3 SV=1 : Delta-1-pyrroline-5-carboxylate dehydrogenase, mitochondrial OS=Canis lupus familiaris OX=9615 GN=UBR4 PE=3 SV=1 : Multifunctional fusion protein OS=Canis lupus familiaris OX=9615 GN=UBR4 PE=3 SV=1	0.2
632	y0632	Delta-1-pyrroline-5-carboxylate synthase OS=Canis lupus familiaris OX=9615 GN=ALDH18A1 PE=3 SV=1	0.2
633	y0633	Density-regulated protein OS=Canis lupus familiaris OX=9615 GN=DENR PE=3 SV=1	-0.31
634	y0634	Deoxyhypusine hydroxylase OS=Canis lupus familiaris OX=9615 GN=DOHH PE=3 SV=1	-1.76
635	y0635	Deoxyhypusine hydroxylase OS=Canis lupus familiaris OX=9615 GN=DOHH PE=4 SV=1	-1.76
636	y0636	Deoxynucleoside triphosphate triphosphohydrolase SAMHD1 OS=Canis lupus familiaris OX=9615 GN=SAMHD1 PE=3 SV=1	0.12
637	y0637	Deoxynucleotidyltransferase terminal interacting protein 2 OS=Canis lupus familiaris OX=9615 GN=DNTTIP2 PE=4 SV=1	-0.55
638	y0638	Deoxyribonuclease TATDN1 OS=Canis lupus familiaris OX=9615 GN=TATDN1 PE=3 SV=1	0.94
639	y0639	Deoxyribonuclease TATDN1 OS=Canis lupus familiaris OX=9615 PE=3 SV=1	0.94
640	y0640	Deoxyuridine 5'-triphosphate nucleotidohydrolase OS=Canis lupus familiaris OX=9615 GN=DUT PE=3 SV=1	1.15
641	y0641	Deoxyuridine 5'-triphosphate nucleotidohydrolase OS=Canis lupus familiaris OX=9615 PE=3 SV=1	1.15
642	y0642	Desmoglein 2 OS=Canis lupus familiaris OX=9615 GN=DSG2 PE=4 SV=1	-0.89
643	y0643	Desmoglein 3 OS=Canis lupus familiaris OX=9615 GN=DSG3 PE=4 SV=1	-0.89
644	y0644	Desmoglein-3 OS=Canis lupus familiaris OX=9615 GN=DSG3 PE=2 SV=1	-0.89
645	y0645	Desmoplakin OS=Canis lupus familiaris OX=9615 GN=DSP PE=3 SV=1	0.94
646	y0646	Desmoplakin SH3 domain-containing protein OS=Canis lupus familiaris OX=9615 PE=4 SV=1	-0.08
647	y0647	Destrin OS=Canis lupus familiaris OX=9615 GN=DSTN PE=3 SV=1	-0.12
648	y0648	Destrin OS=Canis lupus familiaris OX=9615 PE=3 SV=1	-0.12
649	y0649	Developmentally regulated GTP binding protein 1 OS=Canis lupus familiaris OX=9615 GN=DRG1 PE=4 SV=1	-0.92
650	y0650	Developmentally regulated GTP binding protein 2 OS=Canis lupus familiaris OX=9615 GN=DRG2 PE=4 SV=1	0.91
651	y0651	Diaphanous related formin 1 OS=Canis lupus familiaris OX=9615 GN=DIAPH1 PE=3 SV=1	-0.1
652	y0652	Dihydrofolate reductase OS=Canis lupus familiaris OX=9615 GN=DHFR PE=3 SV=1	-0.7
653	y0653	Dihydrofolate reductase OS=Canis lupus familiaris OX=9615 PE=3 SV=1	-0.7
654	y0654	Dihydrolipoamide acetyltransferase component of pyruvate dehydrogenase complex OS=Canis lupus familiaris OX=9615 GN=PDHX PE=3 SV=1	-0.16
655	y0655	Dihydrolipoamide acetyltransferase component of pyruvate dehydrogenase complex OS=Canis lupus familiaris OX=9615 PE=3 SV=1	-0.16
656	y0656	Dihydrolipoyl dehydrogenase OS=Canis lupus familiaris OX=9615 GN=DLD PE=3 SV=1	0.76
657	y0657	Dihydrolipoyl dehydrogenase, mitochondrial OS=Canis lupus familiaris OX=9615 GN=DLD PE=1 SV=1	0.76
658	y0658	Dihydrolipoyllysine-residue succinyltransferase component of 2-oxoglutarate dehydrogenase complex, mitochondrial OS=Canis lupus familiaris OX=9615 GN=DLST PE=3 SV=1	1.05
659	y0659	Dihydrolipoyllysine-residue succinyltransferase component of 2-oxoglutarate dehydrogenase complex, mitochondrial OS=Canis lupus familiaris OX=9615 PE=3 SV=1	1.05
660	y0660	Dihydroorotase OS=Canis lupus familiaris OX=9615 GN=CAD PE=3 SV=1	0.65
661	y0661	Dihydroorotase OS=Canis lupus familiaris OX=9615 GN=TRIM54 PE=3 SV=1	0.65
662	y0662	Dihydropteridine reductase OS=Canis lupus familiaris OX=9615 GN=QDPR PE=3 SV=1	-0.87
663	y0663	Dihydropyrimidinase like 3 OS=Canis lupus familiaris OX=9615 GN=DPYSL3 PE=3 SV=1	1.14
664	y0664	Dihydropyrimidinase-related protein 2 OS=Canis lupus familiaris OX=9615 GN=DPYSL2 PE=3 SV=1	1.94
665	y0665	Dihydropyrimidine dehydrogenase [NADP(+)] OS=Canis lupus familiaris OX=9615 GN=DPYD PE=3 SV=1	0.28
666	y0666	Dihydropyrimidine dehydrogenase [NADP(+)] OS=Canis lupus familiaris OX=9615 PE=3 SV=1	0.28
667	y0667	Dipeptidyl peptidase 3 OS=Canis lupus familiaris OX=9615 GN=DPP3 PE=3 SV=1	-1.39
668	y0668	Diphosphomevalonate decarboxylase OS=Canis lupus familiaris OX=9615 GN=MVD PE=3 SV=1 : Diphosphomevalonate decarboxylase OS=Canis lupus familiaris OX=9615 PE=3 SV=1	0.85
669	y0669	Disintegrin and metalloproteinase domain-containing protein 10 OS=Canis lupus familiaris OX=9615 GN=ADAM10 PE=2 SV=1	0.72
670	y0670	Disintegrin and metalloproteinase domain-containing protein 10 OS=Canis lupus familiaris OX=9615 GN=ADAM10 PE=4 SV=1	0.72
671	y0671	DnaJ heat shock protein family (Hsp40) member A2 OS=Canis lupus familiaris OX=9615 GN=DNAJA2 PE=3 SV=1	1.02
672	y0672	DnaJ heat shock protein family (Hsp40) member A2 OS=Canis lupus familiaris OX=9615 PE=3 SV=1	1.02
673	y0673	DnaJ heat shock protein family (Hsp40) member A4 OS=Canis lupus familiaris OX=9615 GN=DNAJA4 PE=3 SV=1	2.46
674	y0674	DnaJ heat shock protein family (Hsp40) member B1 OS=Canis lupus familiaris OX=9615 GN=DNAJB1 PE=4 SV=1	0.12
675	y0675	DnaJ heat shock protein family (Hsp40) member C7 OS=Canis lupus familiaris OX=9615 GN=DNAJC7 PE=4 SV=1	-0.72
676	y0676	DnaJ heat shock protein family (Hsp40) member C8 OS=Canis lupus familiaris OX=9615 GN=DNAJC8 PE=4 SV=1	0.62
677	y0677	DnaJ homolog subfamily A member 1 OS=Canis lupus familiaris OX=9615 PE=4 SV=1	3.51
678	y0678	DnaJ homolog subfamily B member 11 OS=Canis lupus familiaris OX=9615 GN=DNAJB11 PE=1 SV=2	0.29
679	y0679	DnaJ homolog subfamily B member 11 OS=Canis lupus familiaris OX=9615 GN=DNAJB11 PE=4 SV=1	0.29
680	y0680	DnaJ homolog subfamily C member 2 OS=Canis lupus familiaris OX=9615 GN=DNAJC2 PE=4 SV=1	-0.66
681	y0681	Dolichyl-diphosphooligosaccharide--protein glycosyltransferase 48 kDa subunit OS=Canis lupus familiaris OX=9615 GN=DDOST PE=1 SV=1	-0.53
682	y0682	Dolichyl-diphosphooligosaccharide--protein glycosyltransferase 48 kDa subunit OS=Canis lupus familiaris OX=9615 GN=DDOST PE=3 SV=1	-0.53
683	y0683	Dolichyl-diphosphooligosaccharide--protein glycosyltransferase 48 kDa subunit OS=Canis lupus familiaris OX=9615 PE=3 SV=1	-0.53
684	y0684	Dolichyl-diphosphooligosaccharide--protein glycosyltransferase subunit 1 OS=Canis lupus familiaris OX=9615 GN=RPN1 PE=1 SV=1	-0.67
685	y0685	Dolichyl-diphosphooligosaccharide--protein glycosyltransferase subunit 1 OS=Canis lupus familiaris OX=9615 GN=RPN1 PE=3 SV=1	-0.67
686	y0686	Dolichyl-diphosphooligosaccharide--protein glycosyltransferase subunit 2 OS=Canis lupus familiaris OX=9615 GN=RPN2 PE=1 SV=3	-0.56
687	y0687	Dolichyl-diphosphooligosaccharide--protein glycosyltransferase subunit 2 OS=Canis lupus familiaris OX=9615 GN=RPN2 PE=3 SV=1	-0.56
688	y0688	Dolichyl-diphosphooligosaccharide--protein glycosyltransferase subunit DAD1 OS=Canis lupus familiaris OX=9615 GN=DAD1 PE=1 SV=2 : Dolichyl-diphosphooligosaccharide--protein glycosyltransferase subunit DAD1 OS=Canis lupus familiaris OX=9615 PE=3 SV=1	0.76
689	y0689	Dolichyl-diphosphooligosaccharide--protein glycosyltransferase subunit DAD1 OS=Canis lupus familiaris OX=9615 GN=DAD1 PE=3 SV=1	0.76
690	y0690	Drebrin 1 OS=Canis lupus familiaris OX=9615 GN=DBN1 PE=4 SV=1 : PDZ domain-containing protein OS=Canis lupus familiaris OX=9615 GN=PDLIM7 PE=4 SV=1	2.21
691	y0691	Drebrin like OS=Canis lupus familiaris OX=9615 GN=DBNL PE=3 SV=1	0.24
692	y0692	Drebrin like OS=Canis lupus familiaris OX=9615 PE=3 SV=1	0.24
693	y0693	Dual specificity mitogen-activated protein kinase kinase 2 OS=Canis lupus familiaris OX=9615 GN=MAP2K2 PE=2 SV=1	1.04
694	y0694	Dual specificity mitogen-activated protein kinase kinase 2 OS=Canis lupus familiaris OX=9615 GN=MAP2K2 PE=3 SV=1	1.04
695	y0695	Dual specificity mitogen-activated protein kinase kinase 2 OS=Canis lupus familiaris OX=9615 PE=3 SV=1	1.04
696	y0696	Dual specificity phosphatase 11 OS=Canis lupus familiaris OX=9615 GN=DUSP11 PE=3 SV=1	-0.81
697	y0697	Dynactin subunit 1 OS=Canis lupus familiaris OX=9615 GN=DCTN1 PE=3 SV=1	0.03
698	y0698	Dynactin subunit 1 OS=Canis lupus familiaris OX=9615 GN=DCTN1 PE=4 SV=1	0.03
699	y0699	Dynactin subunit 2 OS=Canis lupus familiaris OX=9615 GN=DCTN2 PE=3 SV=1	-0.11
700	y0700	Dynactin subunit 3 OS=Canis lupus familiaris OX=9615 GN=DCTN3 PE=4 SV=1	0.07
701	y0701	Dynactin subunit 6 OS=Canis lupus familiaris OX=9615 GN=DCTN6 PE=3 SV=1	-0.21
702	y0702	Dynactin subunit 6 OS=Canis lupus familiaris OX=9615 PE=3 SV=1	-0.21
703	y0703	Dynamin-1-like protein OS=Canis lupus familiaris OX=9615 GN=DNM1L PE=3 SV=1	0.17
704	y0704	Dynamin-1-like protein OS=Canis lupus familiaris OX=9615 GN=DNM1L PE=4 SV=1	0.17
705	y0705	Dynamin-1-like protein OS=Canis lupus familiaris OX=9615 GN=LOC119868890 PE=3 SV=1	0.17
706	y0706	Dynamin-1-like protein OS=Canis lupus familiaris OX=9615 GN=LOC119868890 PE=4 SV=1	0.17
707	y0707	Dynamin-like GTPase OPA1, mitochondrial OS=Canis lupus familiaris OX=9615 GN=OPA1 PE=4 SV=1	0.35
708	y0708	Dynein cytoplasmic 1 light intermediate chain 1 OS=Canis lupus familiaris OX=9615 GN=DYNC1LI1 PE=3 SV=1	-0.59
709	y0709	Dynein heavy chain, cytosolic OS=Canis lupus familiaris OX=9615 GN=DYNC1H1 PE=3 SV=1	-2.8
710	y0710	Dynein light chain OS=Canis lupus familiaris OX=9615 GN=DYNLL1 PE=3 SV=1	0.44
711	y0711	Dynein light chain OS=Canis lupus familiaris OX=9615 GN=DYNLL2 PE=3 SV=1	1.14
712	y0712	Dynein light chain roadblock OS=Canis lupus familiaris OX=9615 GN=DYNLRB1 PE=3 SV=1 : Dynein light chain roadblock OS=Canis lupus familiaris OX=9615 PE=3 SV=1 : Dynein light chain roadblock-type 1 OS=Canis lupus familiaris OX=9615 GN=MAP1LC3A PE=3 SV=1	1.02
713	y0713	Dynein light intermediate chain OS=Canis lupus familiaris OX=9615 GN=DYNC1LI1 PE=3 SV=1	-0.59
714	y0714	Dynein light intermediate chain OS=Canis lupus familiaris OX=9615 GN=DYNC1LI2 PE=3 SV=1	-1.08
715	y0715	Dynein light intermediate chain OS=Canis lupus familiaris OX=9615 PE=3 SV=1	-0.59
716	y0716	Dystonin OS=Canis lupus familiaris OX=9615 GN=DST PE=3 SV=1	-0.7
717	y0717	Dystroglycan 1 OS=Canis lupus familiaris OX=9615 GN=DAG1 PE=3 SV=1 : Dystroglycan 1 OS=Canis lupus familiaris OX=9615 GN=DAG1 PE=4 SV=1	0.56
718	y0718	E2 NEDD8-conjugating enzyme OS=Canis lupus familiaris OX=9615 GN=UBE2M PE=3 SV=1	0.2
719	y0719	E2 ubiquitin-conjugating enzyme OS=Canis lupus familiaris OX=9615 GN=UBE2G2 PE=3 SV=1	-0.13
720	y0720	E2 ubiquitin-conjugating enzyme OS=Canis lupus familiaris OX=9615 GN=UBE2K PE=3 SV=1	-0.37
721	y0721	E2 ubiquitin-conjugating enzyme OS=Canis lupus familiaris OX=9615 GN=UBE2L3 PE=3 SV=1	0.26
722	y0722	E2 ubiquitin-conjugating enzyme OS=Canis lupus familiaris OX=9615 GN=UBE2N PE=3 SV=1 : E2 ubiquitin-conjugating enzyme OS=Canis lupus familiaris OX=9615 PE=3 SV=1	0.38
723	y0723	E2 ubiquitin-conjugating enzyme OS=Canis lupus familiaris OX=9615 GN=UBE2S PE=3 SV=1	0.43
724	y0724	E3 ubiquitin protein ligase OS=Canis lupus familiaris OX=9615 GN=RNF20 PE=3 SV=1	-0.33
725	y0725	E3 ubiquitin-protein ligase OS=Canis lupus familiaris OX=9615 GN=TRIP12 PE=3 SV=1	0.55
726	y0726	E3 ubiquitin-protein ligase RNF114 OS=Canis lupus familiaris OX=9615 GN=RNF114 PE=4 SV=1	-0.34
727	y0727	EBNA1 binding protein 2 OS=Canis lupus familiaris OX=9615 GN=EBNA1BP2 PE=3 SV=1	-0.76
728	y0728	EBNA1 binding protein 2 OS=Canis lupus familiaris OX=9615 GN=LOC119881744 PE=3 SV=1	-0.76
729	y0729	EF-hand domain-containing protein OS=Canis lupus familiaris OX=9615 GN=CALM3 PE=3 SV=1	0.12
730	y0730	EF-hand domain-containing protein OS=Canis lupus familiaris OX=9615 GN=CALM3 PE=4 SV=1 : Uncharacterized protein OS=Canis lupus familiaris OX=9615 GN=CALM3 PE=4 SV=1	0.12
731	y0731	EF-hand domain-containing protein OS=Canis lupus familiaris OX=9615 GN=CALU PE=3 SV=1	-0.29
732	y0732	EF-hand domain-containing protein OS=Canis lupus familiaris OX=9615 GN=MICU2 PE=4 SV=1	0.51
733	y0733	EF-hand domain-containing protein OS=Canis lupus familiaris OX=9615 GN=MYL6 PE=4 SV=1	-2.09
734	y0734	EF-hand domain-containing protein OS=Canis lupus familiaris OX=9615 GN=PDCD6 PE=4 SV=1 : Uncharacterized protein OS=Canis lupus familiaris OX=9615 GN=PDCD6 PE=4 SV=1	-0.19
735	y0735	EF-hand domain-containing protein OS=Canis lupus familiaris OX=9615 GN=PPP3R1 PE=3 SV=1	-0.97
736	y0736	EF-hand domain-containing protein OS=Canis lupus familiaris OX=9615 GN=RCN1 PE=3 SV=1	-0.33
737	y0737	EF-hand domain-containing protein OS=Canis lupus familiaris OX=9615 GN=SLC25A12 PE=3 SV=1	1.05
738	y0738	EF-hand domain-containing protein OS=Canis lupus familiaris OX=9615 PE=3 SV=1	0.12
739	y0739	EF-hand domain-containing protein OS=Canis lupus familiaris OX=9615 PE=4 SV=1	0.12
740	y0740	EGF like repeats and discoidin domains 3 OS=Canis lupus familiaris OX=9615 GN=EDIL3 PE=4 SV=1	0.42
741	y0741	EH domain containing 1 OS=Canis lupus familiaris OX=9615 GN=EHD1 PE=4 SV=1	-0.58
742	y0742	EH domain containing 1 OS=Canis lupus familiaris OX=9615 PE=4 SV=1	-0.58
743	y0743	EH domain containing 2 OS=Canis lupus familiaris OX=9615 GN=EHD2 PE=4 SV=1	-0.22
744	y0744	EH domain containing 4 OS=Canis lupus familiaris OX=9615 GN=EHD4 PE=4 SV=1	-1.09
745	y0745	ELAV-like protein OS=Canis lupus familiaris OX=9615 GN=ELAVL1 PE=3 SV=1 : ELAV-like protein OS=Canis lupus familiaris OX=9615 PE=3 SV=1	-0.91
746	y0746	EMAP like 2 OS=Canis lupus familiaris OX=9615 GN=EML2 PE=3 SV=1	0
747	y0747	EMG1 N1-specific pseudouridine methyltransferase OS=Canis lupus familiaris OX=9615 GN=EMG1 PE=3 SV=1	0.4
748	y0748	ENTH domain-containing protein OS=Canis lupus familiaris OX=9615 GN=CLINT1 PE=4 SV=1	-0.09
749	y0749	ENTH domain-containing protein OS=Canis lupus familiaris OX=9615 GN=PICALM PE=3 SV=1	-0.21
750	y0750	ER membrane protein complex subunit 1 OS=Canis lupus familiaris OX=9615 GN=EMC1 PE=3 SV=1	-0.94
751	y0751	ER membrane protein complex subunit 1 OS=Canis lupus familiaris OX=9615 PE=3 SV=1	-0.94
752	y0752	ER membrane protein complex subunit 2 OS=Canis lupus familiaris OX=9615 GN=EMC2 PE=3 SV=1 : ER membrane protein complex subunit 2 OS=Canis lupus familiaris OX=9615 GN=LOC481017 PE=3 SV=1	-0.03
753	y0753	ER membrane protein complex subunit 2 OS=Canis lupus familiaris OX=9615 PE=3 SV=1	-0.03
754	y0754	ER membrane protein complex subunit 5 OS=Canis lupus familiaris OX=9615 GN=MMGT1 PE=3 SV=1	1.09
755	y0755	ERO1-like protein alpha OS=Canis lupus familiaris OX=9615 GN=ERO1A PE=3 SV=1	-0.5
756	y0756	ERO1-like protein alpha OS=Canis lupus familiaris OX=9615 PE=3 SV=1	-0.5
757	y0757	EWS RNA binding protein 1 OS=Canis lupus familiaris OX=9615 GN=EWSR1 PE=3 SV=1	0.06
758	y0758	EWS RNA binding protein 1 OS=Canis lupus familiaris OX=9615 PE=3 SV=1	0.06
759	y0759	Ecm29 proteasome adaptor and scaffold OS=Canis lupus familiaris OX=9615 GN=ECPAS PE=4 SV=1	1.41
760	y0760	Electron transfer flavoprotein subunit alpha OS=Canis lupus familiaris OX=9615 GN=ETFA PE=3 SV=1	1.09
761	y0761	Electron transfer flavoprotein subunit alpha, mitochondrial OS=Canis lupus familiaris OX=9615 GN=ETFA PE=3 SV=1	1.09
762	y0762	Electron transfer flavoprotein subunit beta OS=Canis lupus familiaris OX=9615 GN=CLDND2 PE=3 SV=1	0.2
763	y0763	Electron transfer flavoprotein subunit beta OS=Canis lupus familiaris OX=9615 GN=ETFB PE=3 SV=1	0.2
764	y0764	Elongation factor 1-alpha OS=Canis lupus familiaris OX=9615 GN=LOC111096123 PE=3 SV=1	-0.95
765	y0765	Elongation factor 1-alpha OS=Canis lupus familiaris OX=9615 PE=3 SV=1	-0.95
766	y0766	Elongation factor 1-beta OS=Canis lupus familiaris OX=9615 GN=EEF1B2 PE=3 SV=1	0.59
767	y0767	Elongation factor 1-delta OS=Canis lupus familiaris OX=9615 GN=EEF1D PE=3 SV=1	-1.07
768	y0768	Elongation factor 1-gamma OS=Canis lupus familiaris OX=9615 GN=TUT1 PE=4 SV=1	0.52
769	y0769	Elongation factor 1-gamma OS=Canis lupus familiaris OX=9615 PE=4 SV=1	0.52
770	y0770	Elongation factor G, mitochondrial OS=Canis lupus familiaris OX=9615 GN=GFM1 PE=3 SV=1	0.19
771	y0771	Elongation factor Ts, mitochondrial OS=Canis lupus familiaris OX=9615 GN=TSFM PE=3 SV=1	-0.32
772	y0772	Elongation factor Tu OS=Canis lupus familiaris OX=9615 GN=TUFM PE=3 SV=1	-0.08
773	y0773	Elongator complex protein 3 OS=Canis lupus familiaris OX=9615 GN=ELP3 PE=3 SV=1	-0.23
774	y0774	Elongin-C OS=Canis lupus familiaris OX=9615 GN=ELOC PE=3 SV=1	-0.23
775	y0775	Emerin OS=Canis lupus familiaris OX=9615 GN=EMD PE=4 SV=1 : LEM domain-containing protein OS=Canis lupus familiaris OX=9615 GN=EMD PE=4 SV=1	0.71
776	y0776	Endonuclease domain containing 1 OS=Canis lupus familiaris OX=9615 GN=ENDOD1 PE=4 SV=1	-0.62
777	y0777	Endonuclease domain containing 1 OS=Canis lupus familiaris OX=9615 PE=4 SV=1	-0.62
778	y0778	Endoplasmic reticulum membrane protein complex subunit 7 OS=Canis lupus familiaris OX=9615 GN=EMC7 PE=3 SV=1	-0.05
779	y0779	Endoplasmic reticulum protein 44 OS=Canis lupus familiaris OX=9615 GN=ERP44 PE=4 SV=1	0.16
780	y0780	Endoplasmic reticulum resident protein 29 OS=Canis lupus familiaris OX=9615 GN=ERP29 PE=4 SV=1	-0.17
781	y0781	Endoplasmin OS=Canis lupus familiaris OX=9615 GN=HSP90B1 PE=1 SV=1	-1
782	y0782	Endoplasmin OS=Canis lupus familiaris OX=9615 GN=HSP90B1 PE=3 SV=1	-1
783	y0783	Endothelial differentiation related factor 1 OS=Canis lupus familiaris OX=9615 GN=EDF1 PE=4 SV=1 : HTH cro/C1-type domain-containing protein OS=Canis lupus familiaris OX=9615 PE=4 SV=1	-0.11
784	y0784	Engulfment and cell motility 3 OS=Canis lupus familiaris OX=9615 GN=ELMO3 PE=4 SV=1	-0.28
785	y0785	Enhancer of mRNA-decapping protein 4 OS=Canis lupus familiaris OX=9615 GN=EDC4 PE=3 SV=1	-0.07
786	y0786	Enhancer of rudimentary homolog OS=Canis lupus familiaris OX=9615 GN=ERH PE=3 SV=1 : Enhancer of rudimentary homolog OS=Canis lupus familiaris OX=9615 PE=3 SV=1	2.16
787	y0787	Enoyl-CoA hydratase, mitochondrial OS=Canis lupus familiaris OX=9615 GN=ECHS1 PE=3 SV=1	1.3
788	y0788	Enoyl-CoA hydratase, mitochondrial OS=Canis lupus familiaris OX=9615 PE=3 SV=1	1.3
789	y0789	Envoplakin OS=Canis lupus familiaris OX=9615 GN=EVPL PE=4 SV=1	0.67
790	y0790	Ephrin B1 OS=Canis lupus familiaris OX=9615 GN=EFNB1 PE=4 SV=1 : Ephrin B1 OS=Canis lupus familiaris OX=9615 PE=4 SV=1 : Ephrin-B1 OS=Canis lupus familiaris OX=9615 PE=3 SV=1	-0.27
791	y0791	Ephrin-B1 OS=Canis lupus familiaris OX=9615 GN=EFNB1 PE=3 SV=1	-0.27
792	y0792	Epiplakin 1 OS=Canis lupus familiaris OX=9615 PE=4 SV=1	0.02
793	y0793	Epithelial cell adhesion molecule OS=Canis lupus familiaris OX=9615 GN=EPCAM PE=3 SV=1	0.02
794	y0794	Epithelial cell adhesion molecule OS=Canis lupus familiaris OX=9615 PE=3 SV=1	0.02
795	y0795	Epithelial splicing regulatory protein 1 OS=Canis lupus familiaris OX=9615 GN=ESRP1 PE=2 SV=1 : RRM domain-containing protein OS=Canis lupus familiaris OX=9615 GN=ESRP2 PE=3 SV=1 : RRM domain-containing protein OS=Canis lupus familiaris OX=9615 GN=ESRP2 PE=4 SV=1	0.71
796	y0796	Epithelial splicing regulatory protein 1 OS=Canis lupus familiaris OX=9615 GN=ESRP1 PE=3 SV=1	0.71
797	y0797	Epithelial splicing regulatory protein 2 OS=Canis lupus familiaris OX=9615 GN=ESRP2 PE=3 SV=1	0.71
798	y0798	Erlin OS=Canis lupus familiaris OX=9615 GN=ERLIN2 PE=3 SV=1	-2.69
799	y0799	Erlin OS=Canis lupus familiaris OX=9615 PE=3 SV=1	-2.69
800	y0800	Eukaryotic initiation factor 4A-I OS=Canis lupus familiaris OX=9615 GN=EIF4A1 PE=3 SV=1	0.34
801	y0801	Eukaryotic initiation factor 4A-I OS=Canis lupus familiaris OX=9615 PE=3 SV=1 : Eukaryotic initiation factor 4A-I OS=Canis lupus familiaris OX=9615 PE=4 SV=1	0.58
802	y0802	Eukaryotic initiation factor 4A-III OS=Canis lupus familiaris OX=9615 GN=EIF4A3 PE=3 SV=1	1.09
803	y0803	Eukaryotic peptide chain release factor GTP-binding subunit OS=Canis lupus familiaris OX=9615 GN=GSPT1 PE=3 SV=1	0.88
804	y0804	Eukaryotic peptide chain release factor subunit 1 OS=Canis lupus familiaris OX=9615 GN=ETF1 PE=3 SV=1 : Eukaryotic peptide chain release factor subunit 1 OS=Canis lupus familiaris OX=9615 PE=3 SV=1	-0.36
805	y0805	Eukaryotic translation elongation factor 1 alpha 1 OS=Canis lupus familiaris OX=9615 PE=4 SV=1	-0.95
806	y0806	Eukaryotic translation elongation factor 1 delta OS=Canis lupus familiaris OX=9615 GN=EEF1D PE=3 SV=1	-1.07
807	y0807	Eukaryotic translation elongation factor 1 epsilon 1 OS=Canis lupus familiaris OX=9615 GN=EEF1E1 PE=4 SV=1 : GST C-terminal domain-containing protein OS=Canis lupus familiaris OX=9615 GN=EEF1E1 PE=4 SV=1	0.11
808	y0808	Eukaryotic translation elongation factor 2 OS=Canis lupus familiaris OX=9615 GN=EEF2 PE=4 SV=1	-0.66
809	y0809	Eukaryotic translation initiation factor 1 OS=Canis lupus familiaris OX=9615 GN=EIF1 PE=3 SV=1	0.88
810	y0810	Eukaryotic translation initiation factor 2 subunit 1 OS=Canis lupus familiaris OX=9615 GN=EIF2S1 PE=3 SV=1	0.34
811	y0811	Eukaryotic translation initiation factor 2 subunit 2 OS=Canis lupus familiaris OX=9615 GN=EIF2S2 PE=3 SV=1	1.85
812	y0812	Eukaryotic translation initiation factor 2A OS=Canis lupus familiaris OX=9615 GN=EIF2A PE=3 SV=1	0.92
813	y0813	Eukaryotic translation initiation factor 3 30 kDa subunit OS=Canis lupus familiaris OX=9615 GN=EIF3J PE=4 SV=1	-0.48
814	y0814	Eukaryotic translation initiation factor 3 subunit A OS=Canis lupus familiaris OX=9615 GN=EIF3A PE=3 SV=1	0.83
815	y0815	Eukaryotic translation initiation factor 3 subunit B OS=Canis lupus familiaris OX=9615 GN=EIF3B PE=3 SV=1	0.22
816	y0816	Eukaryotic translation initiation factor 3 subunit C OS=Canis lupus familiaris OX=9615 GN=LOC479795 PE=3 SV=1	0.46
817	y0817	Eukaryotic translation initiation factor 3 subunit D OS=Canis lupus familiaris OX=9615 GN=EIF3D PE=3 SV=1	0.63
818	y0818	Eukaryotic translation initiation factor 3 subunit E OS=Canis lupus familiaris OX=9615 GN=EIF3E PE=3 SV=1	-1.43
819	y0819	Eukaryotic translation initiation factor 3 subunit F OS=Canis lupus familiaris OX=9615 GN=EIF3F PE=3 SV=1	0.62
820	y0820	Eukaryotic translation initiation factor 3 subunit G OS=Canis lupus familiaris OX=9615 GN=EIF3G PE=3 SV=1	-0.3
821	y0821	Eukaryotic translation initiation factor 3 subunit H OS=Canis lupus familiaris OX=9615 GN=EIF3H PE=3 SV=1	1.12
822	y0822	Eukaryotic translation initiation factor 3 subunit I OS=Canis lupus familiaris OX=9615 GN=EIF3I PE=3 SV=1	1.04
823	y0823	Eukaryotic translation initiation factor 3 subunit J OS=Canis lupus familiaris OX=9615 GN=EIF3J PE=3 SV=1	-0.48
824	y0824	Eukaryotic translation initiation factor 3 subunit K OS=Canis lupus familiaris OX=9615 GN=EIF3K PE=3 SV=1	-0.45
825	y0825	Eukaryotic translation initiation factor 3 subunit L OS=Canis lupus familiaris OX=9615 GN=EIF3L PE=3 SV=1	-0.66
826	y0826	Eukaryotic translation initiation factor 3 subunit M OS=Canis lupus familiaris OX=9615 GN=EIF3M PE=3 SV=1	0.28
827	y0827	Eukaryotic translation initiation factor 4 gamma 1 OS=Canis lupus familiaris OX=9615 GN=EIF4G1 PE=3 SV=1	0.2
828	y0828	Eukaryotic translation initiation factor 4 gamma 2 OS=Canis lupus familiaris OX=9615 GN=EIF4G2 PE=3 SV=1	-0.87
829	y0829	Eukaryotic translation initiation factor 4 gamma 2 OS=Canis lupus familiaris OX=9615 PE=3 SV=1	-0.87
830	y0830	Eukaryotic translation initiation factor 4B OS=Canis lupus familiaris OX=9615 GN=EIF4B PE=4 SV=1	-0.15
831	y0831	Eukaryotic translation initiation factor 4C OS=Canis lupus familiaris OX=9615 GN=EIF1AX PE=3 SV=1	-0.68
832	y0832	Eukaryotic translation initiation factor 4C OS=Canis lupus familiaris OX=9615 GN=EIF1AY PE=2 SV=1 : Eukaryotic translation initiation factor 4C OS=Canis lupus familiaris OX=9615 GN=LOC119868752 PE=3 SV=1	-0.68
833	y0833	Eukaryotic translation initiation factor 4E OS=Canis lupus familiaris OX=9615 GN=EIF4E PE=3 SV=1	0.2
834	y0834	Eukaryotic translation initiation factor 4E OS=Canis lupus familiaris OX=9615 GN=LOC119866572 PE=3 SV=1	0.2
835	y0835	Eukaryotic translation initiation factor 4E OS=Canis lupus familiaris OX=9615 PE=3 SV=1	0.2
836	y0836	Eukaryotic translation initiation factor 4H OS=Canis lupus familiaris OX=9615 GN=EIF4H PE=4 SV=1	-0.63
837	y0837	Eukaryotic translation initiation factor 5 OS=Canis lupus familiaris OX=9615 GN=EIF5 PE=3 SV=1	0.72
838	y0838	Eukaryotic translation initiation factor 5A OS=Canis lupus familiaris OX=9615 GN=EIF5A PE=3 SV=1 : Eukaryotic translation initiation factor 5A-1 OS=Canis lupus familiaris OX=9615 GN=EIF5A PE=3 SV=1	0
839	y0839	Eukaryotic translation initiation factor 5B OS=Canis lupus familiaris OX=9615 GN=EIF5B PE=3 SV=1 : Eukaryotic translation initiation factor 5B OS=Canis lupus familiaris OX=9615 PE=3 SV=1	-0.11
840	y0840	Eukaryotic translation initiation factor 6 OS=Canis lupus familiaris OX=9615 GN=EIF6 PE=3 SV=1	0.75
841	y0841	Exoribonuclease phosphorolytic domain-containing protein OS=Canis lupus familiaris OX=9615 PE=3 SV=1	-1.44
842	y0842	Exosome complex component N-terminal domain-containing protein OS=Canis lupus familiaris OX=9615 PE=4 SV=1	1.19
843	y0843	Exosome component 1 OS=Canis lupus familiaris OX=9615 GN=EXOSC1 PE=4 SV=1	1.19
844	y0844	Exosome component 1 OS=Canis lupus familiaris OX=9615 PE=4 SV=1 : S1 motif domain-containing protein OS=Canis lupus familiaris OX=9615 PE=4 SV=1	1.19
845	y0845	Exosome component 6 OS=Canis lupus familiaris OX=9615 GN=EXOSC6 PE=3 SV=1	-1.44
846	y0846	Exportin 1 OS=Canis lupus familiaris OX=9615 GN=XPO1 PE=3 SV=1	-0.21
847	y0847	Exportin 7 OS=Canis lupus familiaris OX=9615 GN=XPO7 PE=3 SV=1	-1.46
848	y0848	Exportin-2 OS=Canis lupus familiaris OX=9615 GN=CSE1L PE=3 SV=1	1.12
849	y0849	Exportin-2 OS=Canis lupus familiaris OX=9615 PE=3 SV=1	1.12
850	y0850	Extended synaptotagmin 1 OS=Canis lupus familiaris OX=9615 GN=ESYT1 PE=3 SV=1	-0.62
851	y0851	Extended synaptotagmin 1 OS=Canis lupus familiaris OX=9615 PE=3 SV=1	-0.62
852	y0852	Ezrin OS=Canis lupus familiaris OX=9615 GN=EZR PE=4 SV=1	0.77
853	y0853	F-actin monooxygenase OS=Canis lupus familiaris OX=9615 GN=MICAL2 PE=3 SV=1	0.4
854	y0854	F-actin-capping protein subunit alpha OS=Canis lupus familiaris OX=9615 GN=CAPZA1 PE=3 SV=1	0.2
855	y0855	F-actin-capping protein subunit alpha OS=Canis lupus familiaris OX=9615 PE=3 SV=1	-1.71
856	y0856	F-actin-capping protein subunit beta OS=Canis lupus familiaris OX=9615 GN=CAPZB PE=3 SV=1	0.39
857	y0857	F-actin-capping protein subunit beta OS=Canis lupus familiaris OX=9615 PE=3 SV=1	0.39
858	y0858	F-box-like/WD repeat-containing protein TBL1X OS=Canis lupus familiaris OX=9615 GN=TBL1X PE=3 SV=1 : TBL1X receptor 1 OS=Canis lupus familiaris OX=9615 GN=TBL1XR1 PE=3 SV=1 : Transducin beta like 1 X-linked OS=Canis lupus familiaris OX=9615 GN=TBL1X PE=3 SV=1	-1.29
859	y0859	FACT complex subunit OS=Canis lupus familiaris OX=9615 GN=SUPT16H PE=3 SV=1	0.21
860	y0860	FACT complex subunit SSRP1 OS=Canis lupus familiaris OX=9615 GN=SSRP1 PE=3 SV=1	0.81
861	y0861	FACT complex subunit SSRP1 OS=Canis lupus familiaris OX=9615 PE=3 SV=1	0.81
862	y0862	FAD/NAD(P)-binding domain-containing protein OS=Canis lupus familiaris OX=9615 GN=SQOR PE=4 SV=1 : Sulfide quinone oxidoreductase OS=Canis lupus familiaris OX=9615 GN=SQOR PE=4 SV=1	-2.19
863	y0863	FAM111 trypsin like peptidase B OS=Canis lupus familiaris OX=9615 GN=FAM111B PE=4 SV=1	-0.4
864	y0864	FAM50A/XAP5 C-terminal domain-containing protein OS=Canis lupus familiaris OX=9615 GN=FAM50A PE=4 SV=1	0.19
865	y0865	FAM83H protein OS=Canis lupus familiaris OX=9615 GN=FAM83H PE=2 SV=1	-2.86
866	y0866	FHA domain-containing protein OS=Canis lupus familiaris OX=9615 GN=MKI67 PE=4 SV=1 : FHA domain-containing protein OS=Canis lupus familiaris OX=9615 PE=4 SV=1 : Marker of proliferation Ki-67 OS=Canis lupus familiaris OX=9615 GN=MKI67 PE=4 SV=1	1.41
867	y0867	FHA domain-containing protein OS=Canis lupus familiaris OX=9615 GN=PPP1R8 PE=4 SV=1	0.32
868	y0868	FLII actin remodeling protein OS=Canis lupus familiaris OX=9615 GN=FLII PE=4 SV=1	0.25
869	y0869	FUS RNA binding protein OS=Canis lupus familiaris OX=9615 GN=FUS PE=3 SV=1	-0.82
870	y0870	FUS RNA binding protein OS=Canis lupus familiaris OX=9615 GN=ITGAX PE=3 SV=1	-0.82
871	y0871	Family with sequence similarity 111 member B OS=Canis lupus familiaris OX=9615 PE=4 SV=1	-0.4
872	y0872	Family with sequence similarity 114 member A2 OS=Canis lupus familiaris OX=9615 GN=FAM114A2 PE=3 SV=1	-0.53
873	y0873	Family with sequence similarity 114 member A2 OS=Canis lupus familiaris OX=9615 PE=3 SV=1	-0.53
874	y0874	Family with sequence similarity 120A OS=Canis lupus familiaris OX=9615 GN=FAM120A PE=3 SV=1	-0.66
875	y0875	Family with sequence similarity 120A OS=Canis lupus familiaris OX=9615 PE=3 SV=1	-0.66
876	y0876	Family with sequence similarity 98 member B OS=Canis lupus familiaris OX=9615 GN=FAM98B PE=3 SV=1	0.24
877	y0877	Far upstream element binding protein 1 OS=Canis lupus familiaris OX=9615 GN=FUBP1 PE=4 SV=1	-0.33
878	y0878	Far upstream element binding protein 3 OS=Canis lupus familiaris OX=9615 GN=FUBP3 PE=4 SV=1	0.37
879	y0879	Farnesyl pyrophosphate synthase OS=Canis lupus familiaris OX=9615 GN=FDPS PE=3 SV=1	-0.81
880	y0880	Fascin OS=Canis lupus familiaris OX=9615 GN=FSCN1 PE=3 SV=1	1.61
881	y0881	Fascin actin-bundling protein 1 OS=Canis lupus familiaris OX=9615 GN=FSCN1 PE=3 SV=1	1.61
882	y0882	Fascin domain-containing protein OS=Canis lupus familiaris OX=9615 PE=3 SV=1	1.61
883	y0883	Fatty acid synthase OS=Canis lupus familiaris OX=9615 GN=FASN PE=4 SV=1	0.22
884	y0884	Fatty acid synthase OS=Canis lupus familiaris OX=9615 PE=4 SV=1	0.22
885	y0885	Fatty acid-binding protein, heart OS=Canis lupus familiaris OX=9615 GN=FABP3 PE=3 SV=1	-0.77
886	y0886	Fatty acyl-CoA reductase OS=Canis lupus familiaris OX=9615 GN=FAR1 PE=3 SV=1	0.27
887	y0887	Fatty acyl-CoA reductase OS=Canis lupus familiaris OX=9615 PE=3 SV=1	0.27
888	y0888	Ferritin OS=Canis lupus familiaris OX=9615 PE=3 SV=1	0.7
889	y0889	Ferritin light chain OS=Canis lupus familiaris OX=9615 GN=FTL PE=2 SV=3	0.7
890	y0890	Fibrillarin OS=Canis lupus familiaris OX=9615 GN=FBL PE=3 SV=1	-4.08
891	y0891	Fibrillarin OS=Canis lupus familiaris OX=9615 PE=3 SV=1	-4.08
892	y0892	Fibroblast growth factor receptor 3 OS=Canis lupus familiaris OX=9615 GN=FGFR3 PE=4 SV=1 : Fibroblast growth factor receptor OS=Canis lupus familiaris OX=9615 GN=FGFR2 PE=2 SV=1 : Male germ cell associated kinase OS=Canis lupus familiaris OX=9615 GN=MAK PE=3 SV=1 : Protein kinase domain-containing protein OS=Canis lupus familiaris OX=9615 GN=CILK1 PE=4 SV=1 : Tyrosine-protein kinase OS=Canis lupu…	-1.12
893	y0893	Fibroblast growth factor receptor OS=Canis lupus familiaris OX=9615 GN=FGFR1 PE=3 SV=1 : Fibroblast growth factor receptor OS=Canis lupus familiaris OX=9615 GN=FGFR4 PE=3 SV=1	-1.12
894	y0894	Fibroblast growth factor receptor OS=Canis lupus familiaris OX=9615 GN=FGFR2 PE=3 SV=1	-1.12
895	y0895	Filamin A OS=Canis lupus familiaris OX=9615 GN=FLNA PE=3 SV=1	0.66
896	y0896	Filamin B OS=Canis lupus familiaris OX=9615 GN=FLNB PE=3 SV=1	-0.07
897	y0897	Filamin C OS=Canis lupus familiaris OX=9615 GN=FLNC PE=3 SV=1	0.24
898	y0898	Flap endonuclease 1 OS=Canis lupus familiaris OX=9615 GN=FEN1 PE=3 SV=1 : Flap endonuclease 1 OS=Canis lupus familiaris OX=9615 PE=3 SV=1	0.42
899	y0899	Flotillin OS=Canis lupus familiaris OX=9615 GN=FLOT1 PE=3 SV=1	0
900	y0900	Focal adhesion kinase 1 OS=Canis lupus familiaris OX=9615 GN=PTK2 PE=4 SV=1	0.03
901	y0901	Focal adhesion kinase 1 OS=Canis lupus familiaris OX=9615 PE=4 SV=1	0.03
902	y0902	Fragile X messenger ribonucleoprotein 1 OS=Canis lupus familiaris OX=9615 GN=FMR1 PE=3 SV=1	0.61
903	y0903	Fructose-2,6-bisphosphatase TIGAR OS=Canis lupus familiaris OX=9615 GN=TIGAR PE=3 SV=1 : Fructose-2,6-bisphosphatase TIGAR OS=Canis lupus familiaris OX=9615 PE=3 SV=1	0.43
904	y0904	Fructose-bisphosphate aldolase OS=Canis lupus familiaris OX=9615 GN=ALDOA PE=3 SV=1	-0.64
905	y0905	Fructose-bisphosphate aldolase OS=Canis lupus familiaris OX=9615 GN=ALDOC PE=3 SV=1	0.17
906	y0906	Fumarate hydratase, mitochondrial OS=Canis lupus familiaris OX=9615 GN=FH PE=3 SV=1	0.58
907	y0907	Fumarate hydratase, mitochondrial OS=Canis lupus familiaris OX=9615 PE=3 SV=1	0.58
908	y0908	G protein subunit beta 2 OS=Canis lupus familiaris OX=9615 GN=GNB2 PE=3 SV=1	0.65
909	y0909	G protein subunit beta 4 OS=Canis lupus familiaris OX=9615 GN=GNB4 PE=3 SV=1	-0.28
910	y0910	G protein-coupled receptor class C group 5 member A OS=Canis lupus familiaris OX=9615 GN=GPRC5A PE=3 SV=1	-0.47
911	y0911	G protein-coupled receptor class C group 5 member D OS=Canis lupus familiaris OX=9615 GN=GPRC5D PE=3 SV=1 : G-protein coupled receptors family 3 profile domain-containing protein OS=Canis lupus familiaris OX=9615 GN=GSG1 PE=3 SV=1 : G-protein coupled receptors family 3 profile domain-containing protein OS=Canis lupus familiaris OX=9615 PE=3 SV=1 : Heme-binding protein 1 OS=Canis lupus familiaris …	0.41
912	y0912	G-protein coupled receptors family 3 profile domain-containing protein OS=Canis lupus familiaris OX=9615 GN=GPRC5D PE=3 SV=1 : Heme-binding protein 1 OS=Canis lupus familiaris OX=9615 GN=GSG1 PE=3 SV=1 : Heme-binding protein 1 OS=Canis lupus familiaris OX=9615 PE=3 SV=1	0.41
913	y0913	G1 to S phase transition 1 OS=Canis lupus familiaris OX=9615 GN=GSPT1 PE=3 SV=1 : Tr-type G domain-containing protein OS=Canis lupus familiaris OX=9615 GN=GSPT1 PE=3 SV=1	0.88
914	y0914	G3BP stress granule assembly factor 1 OS=Canis lupus familiaris OX=9615 GN=G3BP1 PE=4 SV=1	0.39
915	y0915	G3BP stress granule assembly factor 1 OS=Canis lupus familiaris OX=9615 PE=4 SV=1	0.39
916	y0916	G3BP stress granule assembly factor 2 OS=Canis lupus familiaris OX=9615 GN=G3BP2 PE=4 SV=1	0.69
917	y0917	GATA zinc finger domain containing 2A OS=Canis lupus familiaris OX=9615 GN=GATAD2A PE=4 SV=1	-0.15
918	y0918	GATA zinc finger domain containing 2B OS=Canis lupus familiaris OX=9615 GN=GATAD2B PE=4 SV=1 : GATA-type domain-containing protein OS=Canis lupus familiaris OX=9615 GN=GATAD2A PE=4 SV=1	-0.15
919	y0919	GCN1 activator of EIF2AK4 OS=Canis lupus familiaris OX=9615 GN=GCN1 PE=3 SV=1	1.28
920	y0920	GCS light chain OS=Canis lupus familiaris OX=9615 GN=DNTTIP2 PE=3 SV=1	-0.49
921	y0921	GCS light chain OS=Canis lupus familiaris OX=9615 GN=GCLM PE=3 SV=1	-0.49
922	y0922	GDP-L-fucose synthase OS=Canis lupus familiaris OX=9615 GN=GFUS PE=3 SV=1 : GDP-L-fucose synthase OS=Canis lupus familiaris OX=9615 PE=3 SV=1	-1.02
923	y0923	GMP synthase (glutamine-hydrolyzing) OS=Canis lupus familiaris OX=9615 GN=GMPS PE=4 SV=1	0.18
924	y0924	GOLD domain-containing protein OS=Canis lupus familiaris OX=9615 GN=TMED9 PE=3 SV=1	0.09
925	y0925	GRB10 interacting GYF protein 2 OS=Canis lupus familiaris OX=9615 GN=GIGYF2 PE=3 SV=1	0.45
926	y0926	GST C-terminal domain-containing protein OS=Canis lupus familiaris OX=9615 PE=4 SV=1	0.11
927	y0927	GST N-terminal domain-containing protein OS=Canis lupus familiaris OX=9615 PE=4 SV=1	0.57
928	y0928	GTP-binding nuclear protein Ran OS=Canis lupus familiaris OX=9615 GN=RAN PE=1 SV=3	2.13
929	y0929	GTP-binding nuclear protein Ran OS=Canis lupus familiaris OX=9615 GN=RAN PE=3 SV=1	2.13
930	y0930	GTP-binding nuclear protein Ran OS=Canis lupus familiaris OX=9615 PE=3 SV=1	2.13
931	y0931	GTPase HRas OS=Canis lupus familiaris OX=9615 GN=HRAS PE=3 SV=1	-1.06
932	y0932	GTPase KRas OS=Canis lupus familiaris OX=9615 GN=KRAS PE=3 SV=1 : K-ras protein (Fragment) OS=Canis lupus familiaris OX=9615 GN=K-ras PE=2 SV=1 : KRAS proto-oncogene, GTPase OS=Canis lupus familiaris OX=9615 GN=KRAS PE=3 SV=1 : small monomeric GTPase OS=Canis lupus familiaris OX=9615 GN=KRAS PE=3 SV=1	-1.06
933	y0933	GTPase NRas OS=Canis lupus familiaris OX=9615 GN=NRAS PE=3 SV=1	-1.06
934	y0934	GTPase activating protein and VPS9 domains 1 OS=Canis lupus familiaris OX=9615 GN=GAPVD1 PE=3 SV=1	-1.35
935	y0935	GTPase activating protein and VPS9 domains 1 OS=Canis lupus familiaris OX=9615 PE=3 SV=1 : Ras-GAP domain-containing protein OS=Canis lupus familiaris OX=9615 PE=4 SV=1	-1.35
936	y0936	GYF domain-containing protein OS=Canis lupus familiaris OX=9615 PE=3 SV=1	0.45
937	y0937	Galectin 9 OS=Canis lupus familiaris OX=9615 GN=LGALS9 PE=4 SV=1	-1.55
938	y0938	Galectin OS=Canis lupus familiaris OX=9615 GN=LGALS9 PE=2 SV=1	-1.55
939	y0939	Galectin OS=Canis lupus familiaris OX=9615 GN=LGALS9 PE=4 SV=1	-1.55
940	y0940	Galectin OS=Canis lupus familiaris OX=9615 PE=4 SV=1	0.39
941	y0941	Galectin-3-binding protein OS=Canis lupus familiaris OX=9615 GN=CANT1 PE=4 SV=1	-0.44
942	y0942	Gelsolin OS=Canis lupus familiaris OX=9615 GN=GSN PE=3 SV=1	0.61
943	y0943	Gelsolin-like domain-containing protein OS=Canis lupus familiaris OX=9615 GN=FLII PE=4 SV=1	0.25
944	y0944	Gelsolin-like domain-containing protein OS=Canis lupus familiaris OX=9615 PE=4 SV=1	0.06
945	y0945	Gem nuclear organelle associated protein 5 OS=Canis lupus familiaris OX=9615 GN=GEMIN5 PE=4 SV=1	0.88
946	y0946	General transcription factor IIF subunit 2 OS=Canis lupus familiaris OX=9615 GN=GTF2F2 PE=3 SV=1	0.47
947	y0947	General transcription factor IIi OS=Canis lupus familiaris OX=9615 GN=GTF2I PE=4 SV=1	0.85
948	y0948	General transcription factor IIi OS=Canis lupus familiaris OX=9615 PE=4 SV=1	0.85
949	y0949	General vesicular transport factor p115 OS=Canis lupus familiaris OX=9615 GN=USO1 PE=3 SV=1	0.76
950	y0950	Glia maturation factor OS=Canis lupus familiaris OX=9615 GN=GMFB PE=3 SV=1	-0.57
951	y0951	Glia maturation factor beta OS=Canis lupus familiaris OX=9615 GN=GMFB PE=3 SV=1	-0.57
952	y0952	Globin B1 OS=Canis lupus familiaris OX=9615 GN=GLNB1 PE=3 SV=1 : Globin B2 OS=Canis lupus familiaris OX=9615 GN=GLNB2 PE=3 SV=1 : Globin domain-containing protein OS=Canis lupus familiaris OX=9615 GN=LOC609402 PE=3 SV=1	-0.31
953	y0953	Globin domain-containing protein OS=Canis lupus familiaris OX=9615 PE=3 SV=1	-0.31
954	y0954	Glucose-6-phosphate 1-dehydrogenase OS=Canis lupus familiaris OX=9615 GN=G6PD PE=3 SV=1	1.38
955	y0955	Glucose-6-phosphate 1-dehydrogenase OS=Canis lupus familiaris OX=9615 PE=3 SV=1	1.38
956	y0956	Glucose-6-phosphate isomerase OS=Canis lupus familiaris OX=9615 GN=GPI PE=3 SV=1	1.11
957	y0957	Glucose-6-phosphate isomerase OS=Canis lupus familiaris OX=9615 GN=UBA2 PE=3 SV=1	1.11
958	y0958	Glucosidase 2 subunit beta OS=Canis lupus familiaris OX=9615 GN=PRKCSH PE=4 SV=1	0.35
959	y0959	Glucosidase II alpha subunit OS=Canis lupus familiaris OX=9615 GN=GANAB PE=3 SV=1	0.51
960	y0960	Glutamate dehydrogenase 1, mitochondrial OS=Canis lupus familiaris OX=9615 GN=GLUD1 PE=3 SV=1	0.85
961	y0961	Glutamate--tRNA ligase OS=Canis lupus familiaris OX=9615 GN=EPRS1 PE=3 SV=1 : Glutamyl-prolyl-tRNA synthetase 1 OS=Canis lupus familiaris OX=9615 GN=EPRS1 PE=3 SV=1	1.11
962	y0962	Glutamate-rich WD repeat-containing protein 1 OS=Canis lupus familiaris OX=9615 GN=GRWD1 PE=4 SV=1	0.66
963	y0963	Glutaredoxin 3 OS=Canis lupus familiaris OX=9615 GN=GLRX3 PE=4 SV=1	-0.1
964	y0964	Glutaredoxin domain-containing protein OS=Canis lupus familiaris OX=9615 GN=GLRX5 PE=4 SV=1	0.29
965	y0965	Glutathione S-transferase OS=Canis lupus familiaris OX=9615 GN=LOC476006 PE=3 SV=1	1.09
966	y0966	Glutathione S-transferase OS=Canis lupus familiaris OX=9615 PE=3 SV=1	0.63
967	y0967	Glutathione S-transferase omega OS=Canis lupus familiaris OX=9615 GN=GSTO1 PE=3 SV=1	-0.86
968	y0968	Glutathione peroxidase OS=Canis lupus familiaris OX=9615 GN=GPX8 PE=3 SV=1	1.68
969	y0969	Glutathione reductase OS=Canis lupus familiaris OX=9615 GN=GSR PE=3 SV=1	0.59
970	y0970	Glutathione-disulfide reductase OS=Canis lupus familiaris OX=9615 GN=GSR PE=3 SV=1	0.59
971	y0971	Glyceraldehyde-3-phosphate dehydrogenase OS=Canis lupus familiaris OX=9615 GN=GAPDHS PE=3 SV=1	-0.58
972	y0972	Glyceraldehyde-3-phosphate dehydrogenase OS=Canis lupus familiaris OX=9615 GN=LOC106558132 PE=3 SV=1	0.84
973	y0973	Glyceraldehyde-3-phosphate dehydrogenase OS=Canis lupus familiaris OX=9615 PE=3 SV=1	1.47
974	y0974	Glycerol-3-phosphate dehydrogenase OS=Canis lupus familiaris OX=9615 GN=GPD2 PE=3 SV=1	-0.77
975	y0975	Glycerol-3-phosphate phosphatase OS=Canis lupus familiaris OX=9615 GN=PGP PE=3 SV=1	0.07
976	y0976	Glycine C-acetyltransferase OS=Canis lupus familiaris OX=9615 GN=GCAT PE=3 SV=1	1.03
977	y0977	Glycine--tRNA ligase OS=Canis lupus familiaris OX=9615 GN=GARS1 PE=3 SV=1	-1.28
978	y0978	Glycogen synthase kinase-3 beta OS=Canis lupus familiaris OX=9615 GN=GSK3B PE=3 SV=1	-0.62
979	y0979	Glycylpeptide N-tetradecanoyltransferase OS=Canis lupus familiaris OX=9615 GN=NMT1 PE=3 SV=1	-0.02
980	y0980	Glyoxylate and hydroxypyruvate reductase OS=Canis lupus familiaris OX=9615 GN=GRHPR PE=3 SV=1	-0.83
981	y0981	Glypican-1 OS=Canis lupus familiaris OX=9615 GN=GPC1 PE=3 SV=1	-0.96
982	y0982	Glypican-1 OS=Canis lupus familiaris OX=9615 PE=3 SV=1	-0.96
983	y0983	Golgi apparatus protein 1 OS=Canis lupus familiaris OX=9615 GN=GLG1 PE=4 SV=1	0.47
984	y0984	Golgi apparatus protein 1 OS=Canis lupus familiaris OX=9615 PE=4 SV=1	0.47
985	y0985	Golgi reassembly stacking protein 2 OS=Canis lupus familiaris OX=9615 GN=GORASP2 PE=3 SV=1 : PDZ GRASP-type domain-containing protein OS=Canis lupus familiaris OX=9615 GN=GORASP2 PE=3 SV=1	0.69
986	y0986	Golgi transport 1B OS=Canis lupus familiaris OX=9615 GN=GOLT1B PE=3 SV=1	0.97
987	y0987	Golgi transport 1B OS=Canis lupus familiaris OX=9615 GN=SPX PE=3 SV=1	0.97
988	y0988	Golgin subfamily A member 5 OS=Canis lupus familiaris OX=9615 GN=GOLGA5 PE=4 SV=1	-1.83
989	y0989	Growth hormone inducible transmembrane protein OS=Canis lupus familiaris OX=9615 GN=GHITM PE=3 SV=1	1.41
990	y0990	GrpE protein homolog OS=Canis lupus familiaris OX=9615 GN=GRPEL1 PE=3 SV=1	-1.04
991	y0991	Guanine nucleotide-binding protein G(I)/G(S)/G(T) subunit beta-1 OS=Canis lupus familiaris OX=9615 GN=GNB1 PE=2 SV=3	0.38
992	y0992	Guanine nucleotide-binding protein G(I)/G(S)/G(T) subunit beta-1 OS=Canis lupus familiaris OX=9615 GN=GNB1 PE=3 SV=1	0.38
993	y0993	Guanine nucleotide-binding protein G(i) subunit alpha-1 OS=Canis lupus familiaris OX=9615 GN=GNAI1 PE=3 SV=1	0.75
994	y0994	Guanine nucleotide-binding protein G(i) subunit alpha-1 OS=Canis lupus familiaris OX=9615 PE=3 SV=1	0.75
995	y0995	Guanine nucleotide-binding protein G(i) subunit alpha-2 OS=Canis lupus familiaris OX=9615 GN=GNAI2 PE=2 SV=2	-0.19
996	y0996	Guanine nucleotide-binding protein G(i) subunit alpha-2 OS=Canis lupus familiaris OX=9615 GN=GNAI2 PE=3 SV=1	-0.19
997	y0997	Guanine nucleotide-binding protein G(i) subunit alpha-3 OS=Canis lupus familiaris OX=9615 GN=GNAI3 PE=3 SV=1	0.88
998	y0998	Guanine nucleotide-binding protein G(s) subunit alpha (Fragment) OS=Canis lupus familiaris OX=9615 GN=gnas1 PE=3 SV=1 : Guanine nucleotide-binding protein G(s) subunit alpha OS=Canis lupus familiaris OX=9615 GN=GNAS PE=2 SV=1	-0.19
999	y0999	Guanine nucleotide-binding protein G(s) subunit alpha OS=Canis lupus familiaris OX=9615 GN=GNAS PE=3 SV=1	-0.19
1000	y1000	Guanine nucleotide-binding protein subunit alpha OS=Canis lupus familiaris OX=9615 GN=GNA11 PE=3 SV=1	1.94
1001	y1001	Guanine nucleotide-binding protein subunit alpha OS=Canis lupus familiaris OX=9615 PE=3 SV=1	1.94
1002	y1002	Guanine nucleotide-binding protein subunit gamma OS=Canis lupus familiaris OX=9615 GN=GNG12 PE=3 SV=1	0.1
1003	y1003	Guanine nucleotide-binding protein-like 3 OS=Canis lupus familiaris OX=9615 GN=GNL3 PE=4 SV=1	0.5
1004	y1004	H(+)-transporting two-sector ATPase OS=Canis lupus familiaris OX=9615 GN=ATP6V1A PE=3 SV=1	-1.16
1005	y1005	H/ACA ribonucleoprotein complex subunit DKC1 OS=Canis lupus familiaris OX=9615 GN=DKC1 PE=3 SV=1	-0.41
1006	y1006	H/ACA ribonucleoprotein complex subunit DKC1 OS=Canis lupus familiaris OX=9615 PE=3 SV=1	-0.41
1007	y1007	H1.5 linker histone, cluster member OS=Canis lupus familiaris OX=9615 GN=H1-5 PE=3 SV=1	0.45
1008	y1008	H15 domain-containing protein OS=Canis lupus familiaris OX=9615 GN=H1-1 PE=3 SV=1	-1.17
1009	y1009	H15 domain-containing protein OS=Canis lupus familiaris OX=9615 GN=H1-10 PE=3 SV=1	-1.55
1010	y1010	H15 domain-containing protein OS=Canis lupus familiaris OX=9615 PE=3 SV=1	0.39
1011	y1011	H15 domain-containing protein OS=Canis lupus familiaris OX=9615 PE=4 SV=1	-1.55
1012	y1012	HEAT repeat-containing protein 1 OS=Canis lupus familiaris OX=9615 GN=HEATR1 PE=3 SV=1	-0.33
1013	y1013	HECT, C2 and WW domain containing E3 ubiquitin protein ligase 1 OS=Canis lupus familiaris OX=9615 GN=HECW1 PE=4 SV=1	-0.01
1014	y1014	HECT-type E3 ubiquitin transferase OS=Canis lupus familiaris OX=9615 GN=HECW1 PE=4 SV=1	-0.01
1015	y1015	HECT-type E3 ubiquitin transferase OS=Canis lupus familiaris OX=9615 GN=HUWE1 PE=3 SV=1	-0.32
1016	y1016	HECT-type E3 ubiquitin transferase OS=Canis lupus familiaris OX=9615 GN=HUWE1 PE=4 SV=1	-0.32
1017	y1017	HMG box domain-containing protein OS=Canis lupus familiaris OX=9615 GN=LOC119871774 PE=4 SV=1 : SWI/SNF related, matrix associated, actin dependent regulator of chromatin, subfamily e, member 1 OS=Canis lupus familiaris OX=9615 GN=LOC119870501 PE=4 SV=1	-0.82
1018	y1018	HMG box domain-containing protein OS=Canis lupus familiaris OX=9615 GN=UBTF PE=4 SV=1	0.11
1019	y1019	HMG box domain-containing protein OS=Canis lupus familiaris OX=9615 PE=4 SV=1	-0.82
1020	y1020	HN1 OS=Canis lupus familiaris OX=9615 GN=JPT1 PE=2 SV=1	1.19
1021	y1021	HORMA domain-containing protein OS=Canis lupus familiaris OX=9615 GN=MAD2L1 PE=3 SV=1	0.21
1022	y1022	HORMA domain-containing protein OS=Canis lupus familiaris OX=9615 PE=3 SV=1 : HORMA domain-containing protein OS=Canis lupus familiaris OX=9615 PE=4 SV=1	0.21
1023	y1023	HSPA (Hsp70) binding protein 1 OS=Canis lupus familiaris OX=9615 GN=HSPBP1 PE=4 SV=1	1.25
1024	y1024	HTH La-type RNA-binding domain-containing protein OS=Canis lupus familiaris OX=9615 PE=4 SV=1	-0.31
1025	y1025	HTH cro/C1-type domain-containing protein OS=Canis lupus familiaris OX=9615 GN=EDF1 PE=4 SV=1	-0.11
1026	y1026	Haloacid dehalogenase like hydrolase domain containing 5 OS=Canis lupus familiaris OX=9615 GN=ADA2 PE=4 SV=1 : Haloacid dehalogenase like hydrolase domain containing 5 OS=Canis lupus familiaris OX=9615 GN=HDHD5 PE=4 SV=1 : Haloacid dehalogenase like hydrolase domain containing 5 OS=Canis lupus familiaris OX=9615 PE=4 SV=1	0
1027	y1027	Heat shock 70 kDa protein 1-like OS=Canis lupus familiaris OX=9615 GN=HSPA1L PE=3 SV=1 : Heat shock 70 kDa protein 1-like OS=Canis lupus familiaris OX=9615 GN=LOC474850 PE=3 SV=1	0.41
1028	y1028	Heat shock 70 kDa protein 4 OS=Canis lupus familiaris OX=9615 GN=HSPA4 PE=1 SV=1	1.51
1029	y1029	Heat shock 70 kDa protein 4 OS=Canis lupus familiaris OX=9615 GN=HSPA4 PE=3 SV=1	1.51
1030	y1030	Heat shock cognate 71 kDa protein OS=Canis lupus familiaris OX=9615 GN=HSPA8 PE=3 SV=1	0.19
1031	y1031	Heat shock cognate 71 kDa protein OS=Canis lupus familiaris OX=9615 GN=LOC119873859 PE=3 SV=1	0.19
1032	y1032	Heat shock cognate 71 kDa protein OS=Canis lupus familiaris OX=9615 GN=LOC607182 PE=3 SV=1	0.19
1033	y1033	Heat shock protein 105 kDa OS=Canis lupus familiaris OX=9615 GN=HSPH1 PE=3 SV=1	0.09
1034	y1034	Heat shock protein HSP 90-alpha OS=Canis lupus familiaris OX=9615 GN=HSP90AA1 PE=3 SV=1 : Heat shock protein HSP 90-alpha OS=Canis lupus familiaris OX=9615 PE=3 SV=1	0.2
1035	y1035	Heat shock protein HSP 90-beta OS=Canis lupus familiaris OX=9615 GN=HSP90AB1 PE=3 SV=1	-0.31
1036	y1036	Heat shock protein HSP 90-beta OS=Canis lupus familiaris OX=9615 PE=3 SV=1	-0.31
1037	y1037	Heat shock protein beta-1 OS=Canis lupus familiaris OX=9615 GN=Hsp27 PE=2 SV=1	-0.36
1038	y1038	Heat shock protein family A (Hsp70) member 4 like OS=Canis lupus familiaris OX=9615 GN=HSPA4L PE=3 SV=1	2.11
1039	y1039	Heat shock-related 70 kDa protein 2 OS=Canis lupus familiaris OX=9615 GN=HSPA2 PE=3 SV=1 : Heat shock-related 70 kDa protein 2 OS=Canis lupus familiaris OX=9615 PE=3 SV=1	0.05
1040	y1040	Heparan sulfate proteoglycan 2 OS=Canis lupus familiaris OX=9615 GN=HSPG2 PE=4 SV=1	0.41
1041	y1041	Heparan sulfate proteoglycan 2 OS=Canis lupus familiaris OX=9615 PE=4 SV=1	0.41
1042	y1042	Heparin binding growth factor OS=Canis lupus familiaris OX=9615 GN=HDGF PE=4 SV=1	-0.64
1043	y1043	Hepatocyte growth factor-regulated tyrosine kinase substrate OS=Canis lupus familiaris OX=9615 GN=HGS PE=4 SV=1	1.12
1044	y1044	Heterochromatin protein 1-binding protein 3 OS=Canis lupus familiaris OX=9615 GN=HP1BP3 PE=4 SV=1	0.41
1045	y1045	Heterogeneous nuclear ribonucleoprotein F OS=Canis lupus familiaris OX=9615 GN=HNRNPF PE=4 SV=1	-0.11
1046	y1046	Heterogeneous nuclear ribonucleoprotein H2 OS=Canis lupus familiaris OX=9615 GN=HNRNPH2 PE=4 SV=1	-0.39
1047	y1047	Heterogeneous nuclear ribonucleoprotein K OS=Canis lupus familiaris OX=9615 GN=HNRNPK PE=4 SV=1	-0.13
1048	y1048	Heterogeneous nuclear ribonucleoprotein U OS=Canis lupus familiaris OX=9615 GN=HNRNPU PE=4 SV=1	-0.83
1049	y1049	Heterogeneous nuclear ribonucleoproteins A2/B1 OS=Canis lupus familiaris OX=9615 GN=HNRNPA2B1 PE=4 SV=1	1.35
1050	y1050	Heteroous nuclear ribonucleoprotein A/B OS=Canis lupus familiaris OX=9615 GN=HNRNPAB PE=4 SV=1	0.45
1051	y1051	Heteroous nuclear ribonucleoprotein D OS=Canis lupus familiaris OX=9615 GN=HNRNPD PE=4 SV=1	0.77
1052	y1052	Heteroous nuclear ribonucleoprotein H1 OS=Canis lupus familiaris OX=9615 GN=HNRNPH1 PE=4 SV=1	0.04
1053	y1053	Heteroous nuclear ribonucleoprotein H3 OS=Canis lupus familiaris OX=9615 GN=HNRNPH3 PE=4 SV=1	-0.08
1054	y1054	Heteroous nuclear ribonucleoprotein L OS=Canis lupus familiaris OX=9615 GN=HNRNPL PE=4 SV=1	0.71
1055	y1055	Heteroous nuclear ribonucleoprotein R OS=Canis lupus familiaris OX=9615 GN=HNRNPR PE=4 SV=1	-2.15
1056	y1056	Heteroous nuclear ribonucleoprotein U OS=Canis lupus familiaris OX=9615 GN=HNRNPU PE=4 SV=1	-0.83
1057	y1057	Hexokinase-1 OS=Canis lupus familiaris OX=9615 GN=HK1 PE=3 SV=1	-0.64
1058	y1058	Hexokinase-2 OS=Canis lupus familiaris OX=9615 GN=HK2 PE=3 SV=1 : Hexokinase-2 OS=Canis lupus familiaris OX=9615 PE=3 SV=1	-0.76
1059	y1059	High density lipoprotein binding protein OS=Canis lupus familiaris OX=9615 GN=HDLBP PE=4 SV=1	0.16
1060	y1060	High mobility group nucleosome binding domain 1 OS=Canis lupus familiaris OX=9615 PE=3 SV=1	-0.02
1061	y1061	High mobility group protein B1 OS=Canis lupus familiaris OX=9615 GN=HMGB1 PE=2 SV=3	-2
1062	y1062	High mobility group protein B2 OS=Canis lupus familiaris OX=9615 GN=HMGB2 PE=3 SV=1	-0.4
1063	y1063	High mobility group protein HMG-I/HMG-Y (Fragment) OS=Canis lupus familiaris OX=9615 PE=3 SV=1 : High mobility group protein HMG-I/HMG-Y OS=Canis lupus familiaris OX=9615 GN=HMGA1 PE=3 SV=3	-0.3
1064	y1064	Histidine kinase/HSP90-like ATPase domain-containing protein OS=Canis lupus familiaris OX=9615 GN=TRAP1 PE=3 SV=1 : Histidine kinase/HSP90-like ATPase domain-containing protein OS=Canis lupus familiaris OX=9615 PE=3 SV=1	-0.09
1065	y1065	Histidine--tRNA ligase, cytoplasmic OS=Canis lupus familiaris OX=9615 GN=HARS1 PE=3 SV=1	0
1066	y1066	Histone H2A OS=Canis lupus familiaris OX=9615 GN=H2AC21 PE=3 SV=1	1.2
1067	y1067	Histone H2A OS=Canis lupus familiaris OX=9615 GN=H2AX PE=3 SV=1	1.2
1068	y1068	Histone H2A OS=Canis lupus familiaris OX=9615 GN=H2AZ1 PE=3 SV=1	1.2
1069	y1069	Histone H2A OS=Canis lupus familiaris OX=9615 GN=H2AZ2 PE=3 SV=1	1.2
1070	y1070	Histone H2A OS=Canis lupus familiaris OX=9615 GN=MACROH2A1 PE=3 SV=1	-0.37
1071	y1071	Histone H2A OS=Canis lupus familiaris OX=9615 PE=3 SV=1	0.54
1072	y1072	Histone H2A/H2B/H3 domain-containing protein OS=Canis lupus familiaris OX=9615 PE=3 SV=1	0.39
1073	y1073	Histone H2B OS=Canis lupus familiaris OX=9615 PE=3 SV=1	0.32
1074	y1074	Histone H4 OS=Canis lupus familiaris OX=9615 GN=H4C16 PE=3 SV=1	-0.06
1075	y1075	Histone H4 OS=Canis lupus familiaris OX=9615 PE=3 SV=1	-0.06
1076	y1076	Histone acetyltransferase type B catalytic subunit OS=Canis lupus familiaris OX=9615 GN=HAT1 PE=3 SV=1	0.49
1077	y1077	Histone deacetylase OS=Canis lupus familiaris OX=9615 GN=HDAC2 PE=3 SV=1 : histone deacetylase OS=Canis lupus familiaris OX=9615 PE=3 SV=1	-0.02
1078	y1078	Histone-binding protein RBBP4 N-terminal domain-containing protein OS=Canis lupus familiaris OX=9615 GN=LOC119870425 PE=3 SV=1 : RB binding protein 4, chromatin remodeling factor OS=Canis lupus familiaris OX=9615 GN=RBBP4 PE=3 SV=1	-0.15
1079	y1079	Histone-binding protein RBBP4 N-terminal domain-containing protein OS=Canis lupus familiaris OX=9615 PE=3 SV=1	-0.15
1080	y1080	Histone-binding protein RBBP7 OS=Canis lupus familiaris OX=9615 GN=RBBP7 PE=3 SV=1	-0.04
1081	y1081	HotDog ACOT-type domain-containing protein OS=Canis lupus familiaris OX=9615 GN=ACOT7 PE=4 SV=1 : HotDog ACOT-type domain-containing protein OS=Canis lupus familiaris OX=9615 PE=4 SV=1	0.38
1082	y1082	HotDog ACOT-type domain-containing protein OS=Canis lupus familiaris OX=9615 GN=ACOT9 PE=3 SV=1	0.55
1083	y1083	Hsp90 co-chaperone Cdc37 OS=Canis lupus familiaris OX=9615 GN=CDC37 PE=3 SV=1	-0.46
1084	y1084	HtrA serine peptidase 1 OS=Canis lupus familiaris OX=9615 GN=HTRA1 PE=3 SV=1	0.96
1085	y1085	Huntingtin interacting protein 1 OS=Canis lupus familiaris OX=9615 GN=HIP1 PE=3 SV=1	-0.39
1086	y1086	Huntingtin interacting protein 1 OS=Canis lupus familiaris OX=9615 GN=HIP1 PE=4 SV=1	-0.39
1087	y1087	Huntingtin interacting protein 1 OS=Canis lupus familiaris OX=9615 PE=3 SV=1	-0.39
1088	y1088	Huntingtin interacting protein K OS=Canis lupus familiaris OX=9615 GN=HYPK PE=4 SV=1	-1.16
1089	y1089	Hydroxymethylglutaryl-CoA lyase, mitochondrial OS=Canis lupus familiaris OX=9615 GN=HMGCL PE=3 SV=1	0.89
1090	y1090	Hydroxymethylglutaryl-CoA synthase OS=Canis lupus familiaris OX=9615 GN=HMGCS1 PE=3 SV=1	1.82
1091	y1091	Hydroxysteroid 17-beta dehydrogenase 10 OS=Canis lupus familiaris OX=9615 GN=HSD17B10 PE=3 SV=1	0.99
1092	y1092	Hydroxysteroid 17-beta dehydrogenase 4 OS=Canis lupus familiaris OX=9615 GN=HSD17B4 PE=3 SV=1	1.18
1093	y1093	Hydroxysteroid dehydrogenase-like protein 2 OS=Canis lupus familiaris OX=9615 GN=HSDL2 PE=3 SV=1	-1.1
1094	y1094	Hypoxanthine phosphoribosyltransferase OS=Canis lupus familiaris OX=9615 GN=HPRT1 PE=3 SV=1	0.39
1095	y1095	Hypoxanthine-guanine phosphoribosyltransferase OS=Canis lupus familiaris OX=9615 GN=HPRT1 PE=2 SV=3	0.39
1096	y1096	Hypoxia inducible factor 1 subunit alpha inhibitor OS=Canis lupus familiaris OX=9615 GN=HIF1AN PE=4 SV=1	-1.67
1097	y1097	Hypoxia up-regulated protein 1 OS=Canis lupus familiaris OX=9615 GN=HYOU1 PE=3 SV=1	0.32
1098	y1098	Hypoxia up-regulated protein 1 OS=Canis lupus familiaris OX=9615 PE=3 SV=1	0.32
1099	y1099	IF rod domain-containing protein OS=Canis lupus familiaris OX=9615 PE=3 SV=1	-0.61
1100	y1100	IF rod domain-containing protein OS=Canis lupus familiaris OX=9615 PE=4 SV=1	1.07
1101	y1101	IQ motif containing GTPase activating protein 1 OS=Canis lupus familiaris OX=9615 GN=IQGAP1 PE=4 SV=1	-1.3
1102	y1102	IRF tryptophan pentad repeat domain-containing protein OS=Canis lupus familiaris OX=9615 GN=IRF3 PE=4 SV=1 : Interferon regulatory factor 3 OS=Canis lupus familiaris OX=9615 GN=IRF3 PE=4 SV=1	-0.79
1103	y1103	Ig-like domain-containing protein OS=Canis lupus familiaris OX=9615 GN=BCAM PE=4 SV=1	-0.05
1104	y1104	Ig-like domain-containing protein OS=Canis lupus familiaris OX=9615 GN=LSR PE=3 SV=1 : Lipolysis stimulated lipoprotein receptor OS=Canis lupus familiaris OX=9615 GN=LSR PE=3 SV=1	1
1105	y1105	Ig-like domain-containing protein OS=Canis lupus familiaris OX=9615 GN=LSR PE=4 SV=1	1
1106	y1106	Ig-like domain-containing protein OS=Canis lupus familiaris OX=9615 GN=NPTN PE=4 SV=1	0.44
1107	y1107	Ig-like domain-containing protein OS=Canis lupus familiaris OX=9615 GN=NRG1 PE=4 SV=1	-1.37
1108	y1108	Ig-like domain-containing protein OS=Canis lupus familiaris OX=9615 GN=PTK7 PE=4 SV=1	-1.68
1109	y1109	Ig-like domain-containing protein OS=Canis lupus familiaris OX=9615 PE=4 SV=1	0.04
1110	y1110	Importin 5 OS=Canis lupus familiaris OX=9615 GN=IPO5 PE=4 SV=1	0.58
1111	y1111	Importin 7 OS=Canis lupus familiaris OX=9615 GN=IPO7 PE=4 SV=1	-0.24
1112	y1112	Importin 9 OS=Canis lupus familiaris OX=9615 GN=IPO9 PE=4 SV=1	-0.81
1113	y1113	Importin N-terminal domain-containing protein OS=Canis lupus familiaris OX=9615 GN=KPNB1 PE=3 SV=1 : Karyopherin subunit beta 1 OS=Canis lupus familiaris OX=9615 GN=KPNB1 PE=3 SV=1	0.4
1114	y1114	Importin N-terminal domain-containing protein OS=Canis lupus familiaris OX=9615 GN=TNPO1 PE=4 SV=1 : Transportin 1 OS=Canis lupus familiaris OX=9615 GN=TNPO1 PE=4 SV=1	-0.04
1115	y1115	Importin N-terminal domain-containing protein OS=Canis lupus familiaris OX=9615 GN=XPO1 PE=3 SV=1	-0.21
1116	y1116	Importin N-terminal domain-containing protein OS=Canis lupus familiaris OX=9615 GN=XPO7 PE=3 SV=1	-1.46
1117	y1117	Importin N-terminal domain-containing protein OS=Canis lupus familiaris OX=9615 PE=4 SV=1	0.58
1118	y1118	Importin subunit alpha OS=Canis lupus familiaris OX=9615 GN=KPNA1 PE=3 SV=1	-0.63
1119	y1119	Importin subunit alpha OS=Canis lupus familiaris OX=9615 GN=KPNA4 PE=3 SV=1	0.51
1120	y1120	Importin subunit alpha OS=Canis lupus familiaris OX=9615 GN=KPNA5 PE=3 SV=1 : Importin subunit alpha OS=Canis lupus familiaris OX=9615 GN=KPNA6 PE=3 SV=1	-0.63
1121	y1121	Importin subunit alpha OS=Canis lupus familiaris OX=9615 GN=LOC119866208 PE=3 SV=1	2.23
1122	y1122	Importin subunit alpha OS=Canis lupus familiaris OX=9615 PE=3 SV=1	2.23
1123	y1123	Inorganic pyrophosphatase OS=Canis lupus familiaris OX=9615 GN=PPA1 PE=3 SV=1	1.62
1124	y1124	Inosine-5'-monophosphate dehydrogenase OS=Canis lupus familiaris OX=9615 GN=IMPDH2 PE=3 SV=1	0.44
1125	y1125	Inositol monophosphatase 1 OS=Canis lupus familiaris OX=9615 PE=3 SV=1	-0.26
1126	y1126	Inositol-1-monophosphatase OS=Canis lupus familiaris OX=9615 GN=IMPA1 PE=3 SV=1	-0.26
1127	y1127	Inositol-tetrakisphosphate 1-kinase OS=Canis lupus familiaris OX=9615 GN=ITPK1 PE=3 SV=1	-1.49
1128	y1128	Inositol-tetrakisphosphate 1-kinase OS=Canis lupus familiaris OX=9615 PE=3 SV=1	-1.49
1129	y1129	Insulin degrading enzyme OS=Canis lupus familiaris OX=9615 GN=IDE PE=2 SV=1 : Insulin-degrading protein enzyme 15b OS=Canis lupus familiaris OX=9615 GN=IDE PE=2 SV=1	0.11
1130	y1130	Insulin degrading enzyme OS=Canis lupus familiaris OX=9615 GN=IDE PE=3 SV=1	0.11
1131	y1131	Insulin degrading enzyme OS=Canis lupus familiaris OX=9615 PE=3 SV=1	0.11
1132	y1132	Insulin like growth factor 2 receptor OS=Canis lupus familiaris OX=9615 GN=IGF2R PE=4 SV=1	0.12
1133	y1133	Integrin beta OS=Canis lupus familiaris OX=9615 GN=ITGB1 PE=3 SV=1	-0.02
1134	y1134	Integrin beta OS=Canis lupus familiaris OX=9615 GN=ITGB4 PE=3 SV=1	-1.03
1135	y1135	Integrin subunit alpha 2 OS=Canis lupus familiaris OX=9615 GN=ITGA2 PE=3 SV=1	0.5
1136	y1136	Integrin subunit alpha 3 OS=Canis lupus familiaris OX=9615 PE=3 SV=1	0.32
1137	y1137	Integrin subunit alpha 6 OS=Canis lupus familiaris OX=9615 GN=ITGA6 PE=3 SV=1	-0.05
1138	y1138	Integrin-linked protein kinase OS=Canis lupus familiaris OX=9615 GN=ILK PE=3 SV=1	1.09
1139	y1139	Inter-alpha-trypsin inhibitor heavy chain 2 OS=Canis lupus familiaris OX=9615 GN=ITIH2 PE=3 SV=1	-0.36
1140	y1140	Inter-alpha-trypsin inhibitor heavy chain 2 OS=Canis lupus familiaris OX=9615 PE=3 SV=1	-0.36
1141	y1141	Intercellular adhesion molecule 1 (Fragment) OS=Canis lupus familiaris OX=9615 GN=ICAM1 PE=2 SV=2	1.47
1142	y1142	Intercellular adhesion molecule 1 OS=Canis lupus familiaris OX=9615 GN=ICAM1 PE=3 SV=1	1.47
1143	y1143	Interferon gamma inducible protein 16 OS=Canis lupus familiaris OX=9615 GN=LOC488622 PE=4 SV=1	-0.08
1144	y1144	Interferon gamma inducible protein 16 OS=Canis lupus familiaris OX=9615 GN=MNDA PE=4 SV=1 : Uncharacterized protein OS=Canis lupus familiaris OX=9615 GN=LOC488622 PE=4 SV=1 : Uncharacterized protein OS=Canis lupus familiaris OX=9615 GN=MNDA PE=4 SV=1	-0.08
1145	y1145	Interferon induced protein with tetratricopeptide repeats 5 OS=Canis lupus familiaris OX=9615 GN=IFIT5 PE=3 SV=1	0.04
1146	y1146	Interferon regulatory factor 2-binding protein 1 & 2 zinc finger domain-containing protein OS=Canis lupus familiaris OX=9615 GN=IRF2BPL PE=3 SV=1	-0.5
1147	y1147	Interferon regulatory factor 2-binding protein 1 & 2 zinc finger domain-containing protein OS=Canis lupus familiaris OX=9615 PE=3 SV=1	-0.5
1148	y1148	Interferon regulatory factor 6 OS=Canis lupus familiaris OX=9615 GN=IRF6 PE=4 SV=1	0.56
1149	y1149	Interleukin 17 receptor C OS=Canis lupus familiaris OX=9615 GN=IL17RC PE=4 SV=1	0.17
1150	y1150	Interleukin enhancer binding factor 2 OS=Canis lupus familiaris OX=9615 GN=ILF2 PE=4 SV=1	0.53
1151	y1151	Interleukin enhancer binding factor 3 OS=Canis lupus familiaris OX=9615 GN=ILF3 PE=4 SV=1	0.35
1152	y1152	Interleukin-18 OS=Canis lupus familiaris OX=9615 GN=IL18 PE=2 SV=1	-0.49
1153	y1153	Interleukin-18 OS=Canis lupus familiaris OX=9615 GN=IL18 PE=3 SV=1	-0.49
1154	y1154	Iron-sulfur cluster assembly enzyme OS=Canis lupus familiaris OX=9615 GN=ISCU PE=3 SV=1	1.53
1155	y1155	Isochorismatase domain-containing protein 1 OS=Canis lupus familiaris OX=9615 GN=ISOC1 PE=3 SV=1	-0.01
1156	y1156	Isochorismatase domain-containing protein 1 OS=Canis lupus familiaris OX=9615 PE=3 SV=1	-0.01
1157	y1157	Isochorismatase-like domain-containing protein OS=Canis lupus familiaris OX=9615 GN=ISOC2 PE=3 SV=1	-0.57
1158	y1158	Isocitrate dehydrogenase [NADP] OS=Canis lupus familiaris OX=9615 GN=IDH2 PE=2 SV=1 : isocitrate dehydrogenase (NADP(+)) OS=Canis lupus familiaris OX=9615 PE=3 SV=1	0.2
1159	y1159	Isocitrate dehydrogenase [NADP] OS=Canis lupus familiaris OX=9615 GN=IDH2 PE=3 SV=1	0.2
1160	y1160	Isocitrate dehydrogenase [NADP] OS=Canis lupus familiaris OX=9615 PE=3 SV=1	0.2
1161	y1161	Isocitrate dehydrogenase [NAD] subunit, mitochondrial OS=Canis lupus familiaris OX=9615 GN=IDH3A PE=3 SV=1	-0.1
1162	y1162	Isocitrate dehydrogenase [NAD] subunit, mitochondrial OS=Canis lupus familiaris OX=9615 GN=IDH3B PE=3 SV=1	0.79
1163	y1163	Isocitrate dehydrogenase [NAD] subunit, mitochondrial OS=Canis lupus familiaris OX=9615 GN=IDH3G PE=3 SV=1	1.12
1164	y1164	Isocitrate dehydrogenase [NAD] subunit, mitochondrial OS=Canis lupus familiaris OX=9615 PE=3 SV=1	1.12
1165	y1165	J domain-containing protein OS=Canis lupus familiaris OX=9615 GN=DNAJC7 PE=4 SV=1	-0.72
1166	y1166	J domain-containing protein OS=Canis lupus familiaris OX=9615 GN=DNAJC9 PE=4 SV=1	0.27
1167	y1167	Junction plakoglobin OS=Canis lupus familiaris OX=9615 GN=JUP PE=3 SV=1	-0.59
1168	y1168	Junctional adhesion molecule A OS=Canis lupus familiaris OX=9615 GN=F11R PE=3 SV=1	-0.37
1169	y1169	Jupiter microtubule associated homolog 1 OS=Canis lupus familiaris OX=9615 GN=JPT1 PE=3 SV=1	1.19
1170	y1170	Jupiter microtubule associated homolog 2 OS=Canis lupus familiaris OX=9615 GN=JPT2 PE=3 SV=1	0.72
1171	y1171	K Homology domain-containing protein OS=Canis lupus familiaris OX=9615 GN=ANKRD17 PE=4 SV=1	-0.05
1172	y1172	K Homology domain-containing protein OS=Canis lupus familiaris OX=9615 GN=FUBP1 PE=4 SV=1	-0.33
1173	y1173	K Homology domain-containing protein OS=Canis lupus familiaris OX=9615 GN=FUBP3 PE=4 SV=1	0.37
1174	y1174	K Homology domain-containing protein OS=Canis lupus familiaris OX=9615 GN=HDLBP PE=4 SV=1	0.16
1175	y1175	K Homology domain-containing protein OS=Canis lupus familiaris OX=9615 GN=KHSRP PE=4 SV=1	0.81
1176	y1176	K Homology domain-containing protein OS=Canis lupus familiaris OX=9615 GN=PCBP1 PE=4 SV=1	-0.95
1177	y1177	K Homology domain-containing protein OS=Canis lupus familiaris OX=9615 GN=PCBP2 PE=4 SV=1	-0.07
1178	y1178	K Homology domain-containing protein OS=Canis lupus familiaris OX=9615 PE=4 SV=1	-0.14
1179	y1179	K-Cl cotransporter OS=Canis lupus familiaris OX=9615 PE=2 SV=1	-0.12
1180	y1180	KANL3/Tex30 alpha/beta hydrolase-like domain-containing protein OS=Canis lupus familiaris OX=9615 GN=TEX30 PE=4 SV=1	2.01
1181	y1181	KH RNA binding domain containing, signal transduction associated 1 OS=Canis lupus familiaris OX=9615 GN=KHDRBS1 PE=3 SV=1	-0.07
1182	y1182	KH domain-containing RNA-binding protein QKI OS=Canis lupus familiaris OX=9615 GN=QKI PE=2 SV=1 : KH domain-containing RNA-binding protein QKI OS=Canis lupus familiaris OX=9615 GN=QKI PE=3 SV=1	-0.04
1183	y1183	KH-type splicing regulatory protein OS=Canis lupus familiaris OX=9615 GN=KHSRP PE=4 SV=1	0.81
1184	y1184	KIAA1217 OS=Canis lupus familiaris OX=9615 GN=KIAA1217 PE=4 SV=1	0.34
1185	y1185	Keratin 1 OS=Canis lupus familiaris OX=9615 GN=KRT1 PE=3 SV=1 : Keratin, type II cytoskeletal 1 OS=Canis lupus familiaris OX=9615 GN=KRT1 PE=2 SV=1	0.48
1186	y1186	Keratin 15 OS=Canis lupus familiaris OX=9615 GN=KRT15 PE=3 SV=1	-1.56
1187	y1187	Keratin 18 OS=Canis lupus familiaris OX=9615 GN=KRT18 PE=3 SV=1	-1.12
1188	y1188	Keratin 23 OS=Canis lupus familiaris OX=9615 GN=KRT23 PE=4 SV=1 : Keratin, type I cytoskeletal 27 OS=Canis lupus familiaris OX=9615 GN=KRT28 PE=4 SV=1	0.64
1189	y1189	Keratin 3 OS=Canis lupus familiaris OX=9615 GN=KRT3 PE=3 SV=1	-0.22
1190	y1190	Keratin 4 OS=Canis lupus familiaris OX=9615 GN=KRT4 PE=3 SV=1	-0.22
1191	y1191	Keratin 5 OS=Canis lupus familiaris OX=9615 GN=KRT1 PE=3 SV=1	-1.65
1192	y1192	Keratin 75 OS=Canis lupus familiaris OX=9615 GN=KRT75 PE=3 SV=1	-0.61
1193	y1193	Keratin 85 OS=Canis lupus familiaris OX=9615 GN=KRT81 PE=3 SV=1	-1.46
1194	y1194	Keratin 85 OS=Canis lupus familiaris OX=9615 GN=KRT85 PE=3 SV=1	-1.46
1195	y1195	Keratin, type I cytoskeletal 10 OS=Canis lupus familiaris OX=9615 GN=KRT10 PE=2 SV=1	0.24
1196	y1196	Keratin, type I cytoskeletal 10 OS=Canis lupus familiaris OX=9615 GN=KRT10 PE=3 SV=1	0.24
1197	y1197	Keratin, type I cytoskeletal 17 OS=Canis lupus familiaris OX=9615 GN=KRT17 PE=3 SV=1	0.36
1198	y1198	Keratin, type I cytoskeletal 17 OS=Canis lupus familiaris OX=9615 PE=3 SV=1	0.66
1199	y1199	Keratin, type II cytoskeletal 1 OS=Canis lupus familiaris OX=9615 GN=KRT1 PE=3 SV=1 : Keratin, type II cytoskeletal 1 OS=Canis lupus familiaris OX=9615 GN=KRT3 PE=3 SV=1	0.48
1200	y1200	Keratin, type II cytoskeletal 5 OS=Canis lupus familiaris OX=9615 GN=KRT1 PE=3 SV=1	-1.65
1201	y1201	Keratin, type II cytoskeletal 7 OS=Canis lupus familiaris OX=9615 GN=KRT86 PE=3 SV=1	-0.22
1202	y1202	Keratin, type II cytoskeletal 8 OS=Canis lupus familiaris OX=9615 GN=KRT8 PE=3 SV=1	0.12
1203	y1203	Kinectin 1 OS=Canis lupus familiaris OX=9615 GN=KTN1 PE=4 SV=1	-2.07
1204	y1204	Kinesin family member 1B OS=Canis lupus familiaris OX=9615 GN=KIF1B PE=3 SV=1	-1.88
1205	y1205	Kinesin light chain OS=Canis lupus familiaris OX=9615 GN=KLC1 PE=3 SV=1	-1.59
1206	y1206	Kinesin light chain OS=Canis lupus familiaris OX=9615 PE=3 SV=1	-1.59
1207	y1207	Kinesin-like protein OS=Canis lupus familiaris OX=9615 GN=KIF5B PE=3 SV=1	-0.72
1208	y1208	Kinetochore protein Spc24 OS=Canis lupus familiaris OX=9615 GN=SPC24 PE=3 SV=1	-0.39
1209	y1209	Kinetochore protein Spc24 OS=Canis lupus familiaris OX=9615 PE=3 SV=1	-0.39
1210	y1210	Kynurenine aminotransferase 1 OS=Canis lupus familiaris OX=9615 GN=KYAT1 PE=3 SV=1	1.23
1211	y1211	L-gulonate 3-dehydrogenase OS=Canis lupus familiaris OX=9615 GN=CRYL1 PE=3 SV=1	0.83
1212	y1212	L-gulonate 3-dehydrogenase OS=Canis lupus familiaris OX=9615 PE=3 SV=1	0.83
1213	y1213	L-lactate dehydrogenase B chain OS=Canis lupus familiaris OX=9615 PE=3 SV=1	0.92
1214	y1214	L-lactate dehydrogenase OS=Canis lupus familiaris OX=9615 GN=LDHA PE=3 SV=1	-0.91
1215	y1215	L-lactate dehydrogenase OS=Canis lupus familiaris OX=9615 PE=3 SV=1	0.08
1216	y1216	L-xylulose reductase OS=Canis lupus familiaris OX=9615 GN=DCXR PE=3 SV=1	-1.51
1217	y1217	LBH domain containing 1 OS=Canis lupus familiaris OX=9615 GN=C18H11orf98 PE=4 SV=1	-0.15
1218	y1218	LDL receptor related protein associated protein 1 OS=Canis lupus familiaris OX=9615 GN=LRPAP1 PE=4 SV=1	-0.03
1219	y1219	LDL receptor related protein associated protein 1 OS=Canis lupus familiaris OX=9615 PE=4 SV=1	-0.03
1220	y1220	LEM domain nuclear envelope protein 2 OS=Canis lupus familiaris OX=9615 GN=LEMD2 PE=4 SV=1	-0.3
1221	y1221	LEM domain-containing protein OS=Canis lupus familiaris OX=9615 PE=4 SV=1	-0.3
1222	y1222	LIM and SH3 domain protein 1 OS=Canis lupus familiaris OX=9615 GN=LASP1 PE=4 SV=1	-0.2
1223	y1223	LIM domain 7 OS=Canis lupus familiaris OX=9615 GN=LMO7 PE=4 SV=1	0.77
1224	y1224	LIM domain and actin binding 1 OS=Canis lupus familiaris OX=9615 GN=LIMA1 PE=4 SV=1	-0.62
1225	y1225	LIM zinc-binding domain-containing protein OS=Canis lupus familiaris OX=9615 GN=AJUBA PE=4 SV=1	0.75
1226	y1226	LIM zinc-binding domain-containing protein OS=Canis lupus familiaris OX=9615 PE=4 SV=1	-0.84
1227	y1227	LLGL scribble cell polarity complex component 1 OS=Canis lupus familiaris OX=9615 GN=LLGL1 PE=3 SV=1 : Lethal giant larvae homologue 2 domain-containing protein OS=Canis lupus familiaris OX=9615 GN=LLGL1 PE=3 SV=1	-0.95
1228	y1228	LRP chaperone MESD OS=Canis lupus familiaris OX=9615 GN=MESD PE=3 SV=1	0.2
1229	y1229	LRR binding FLII interacting protein 1 OS=Canis lupus familiaris OX=9615 PE=3 SV=1	0.51
1230	y1230	LRRNT domain-containing protein OS=Canis lupus familiaris OX=9615 GN=CHADL PE=4 SV=1 : Ran GTPase activating protein 1 OS=Canis lupus familiaris OX=9615 GN=RANGAP1 PE=4 SV=1	0.42
1231	y1231	LSM12 homolog OS=Canis lupus familiaris OX=9615 GN=LSM12 PE=3 SV=1	-0.28
1232	y1232	LSM7 homolog, U6 small nuclear RNA and mRNA degradation associated OS=Canis lupus familiaris OX=9615 GN=LSM7 PE=3 SV=1	0.46
1233	y1233	LUC7 like OS=Canis lupus familiaris OX=9615 GN=LUC7L PE=3 SV=1	-0.19
1234	y1234	LUC7-like 2 (S. cerevisiae) OS=Canis lupus familiaris OX=9615 GN=LUC7L2 PE=3 SV=1 : RNA-binding protein Luc7-like OS=Canis lupus familiaris OX=9615 GN=LUC7L2 PE=3 SV=1	-0.72
1235	y1235	La ribonucleoprotein 1, translational regulator OS=Canis lupus familiaris OX=9615 GN=LARP1 PE=4 SV=1	-0.31
1236	y1236	La-related protein 7 OS=Canis lupus familiaris OX=9615 GN=LARP7 PE=3 SV=1	1.36
1237	y1237	Ladinin 1 OS=Canis lupus familiaris OX=9615 GN=LAD1 PE=4 SV=1	0.13
1238	y1238	Ladinin 1 OS=Canis lupus familiaris OX=9615 PE=4 SV=1	0.13
1239	y1239	Lamin A/C OS=Canis lupus familiaris OX=9615 GN=LMNA PE=3 SV=1	0.1
1240	y1240	Lamin B1 OS=Canis lupus familiaris OX=9615 GN=LMNB1 PE=3 SV=1	0.06
1241	y1241	Lamin B2 OS=Canis lupus familiaris OX=9615 GN=LMNB2 PE=4 SV=1 : Mitochondrial import inner membrane translocase subunit OS=Canis lupus familiaris OX=9615 GN=LMNB2 PE=3 SV=1 : Tim10-like domain-containing protein OS=Canis lupus familiaris OX=9615 PE=4 SV=1	1.74
1242	y1242	Laminin subunit gamma 2 OS=Canis lupus familiaris OX=9615 GN=LAMC2 PE=4 SV=1	1.19
1243	y1243	Laminin-5 gamma 2 OS=Canis lupus familiaris OX=9615 PE=2 SV=1	1.19
1244	y1244	Lanosterol 14-alpha demethylase OS=Canis lupus familiaris OX=9615 GN=CYP51A1 PE=3 SV=1	-0.73
1245	y1245	Lanosterol 14-alpha demethylase OS=Canis lupus familiaris OX=9615 PE=3 SV=1	-0.73
1246	y1246	Large ribosomal subunit protein P1 OS=Canis lupus familiaris OX=9615 GN=RPLP1 PE=3 SV=1	0.75
1247	y1247	Large ribosomal subunit protein P2 OS=Canis lupus familiaris OX=9615 GN=RPLP2 PE=3 SV=1	0.07
1248	y1248	Large ribosomal subunit protein bL21m OS=Canis lupus familiaris OX=9615 GN=LOC119864253 PE=3 SV=1	0.06
1249	y1249	Large ribosomal subunit protein bL21m OS=Canis lupus familiaris OX=9615 GN=LOC119868860 PE=3 SV=1 : Large ribosomal subunit protein bL21m OS=Canis lupus familiaris OX=9615 GN=LOC119868876 PE=3 SV=1 : Large ribosomal subunit protein bL21m OS=Canis lupus familiaris OX=9615 GN=MRPL21 PE=3 SV=1	0.06
1250	y1250	Large ribosomal subunit protein bL21m OS=Canis lupus familiaris OX=9615 PE=3 SV=1	0.06
1251	y1251	Large ribosomal subunit protein eL14 OS=Canis lupus familiaris OX=9615 GN=RPL14 PE=3 SV=1 : Large ribosomal subunit protein eL14 OS=Canis lupus familiaris OX=9615 PE=3 SV=1	0.81
1252	y1252	Large ribosomal subunit protein eL15 OS=Canis lupus familiaris OX=9615 GN=RPL15 PE=1 SV=1	0.13
1253	y1253	Large ribosomal subunit protein eL18 OS=Canis lupus familiaris OX=9615 GN=RPL18 PE=1 SV=2	-0.57
1254	y1254	Large ribosomal subunit protein eL19 OS=Canis lupus familiaris OX=9615 GN=RPL19 PE=1 SV=1 : Ribosomal protein L19 OS=Canis lupus familiaris OX=9615 GN=RPL19 PE=3 SV=1	-0.05
1255	y1255	Large ribosomal subunit protein eL21 OS=Canis lupus familiaris OX=9615 GN=LOC119881703 PE=3 SV=1	1.17
1256	y1256	Large ribosomal subunit protein eL21 OS=Canis lupus familiaris OX=9615 PE=3 SV=1	1.17
1257	y1257	Large ribosomal subunit protein eL22 OS=Canis lupus familiaris OX=9615 GN=RPL22 PE=3 SV=1	0.47
1258	y1258	Large ribosomal subunit protein eL24 OS=Canis lupus familiaris OX=9615 GN=RPL24 PE=3 SV=1	0.78
1259	y1259	Large ribosomal subunit protein eL28 OS=Canis lupus familiaris OX=9615 GN=LOC119870132 PE=3 SV=1 : Large ribosomal subunit protein eL28 OS=Canis lupus familiaris OX=9615 GN=RPL28 PE=3 SV=1	-1.45
1260	y1260	Large ribosomal subunit protein eL28 OS=Canis lupus familiaris OX=9615 PE=3 SV=1	-1.45
1261	y1261	Large ribosomal subunit protein eL29 OS=Canis lupus familiaris OX=9615 PE=3 SV=1	0.87
1262	y1262	Large ribosomal subunit protein eL30 OS=Canis lupus familiaris OX=9615 GN=RPL30 PE=3 SV=1	0.77
1263	y1263	Large ribosomal subunit protein eL31 OS=Canis lupus familiaris OX=9615 GN=LOC119864483 PE=3 SV=1	-0.85
1264	y1264	Large ribosomal subunit protein eL31 OS=Canis lupus familiaris OX=9615 GN=LOC607833 PE=3 SV=1	-0.85
1265	y1265	Large ribosomal subunit protein eL31 OS=Canis lupus familiaris OX=9615 PE=3 SV=1	-0.85
1266	y1266	Large ribosomal subunit protein eL32 OS=Canis lupus familiaris OX=9615 GN=RPL32 PE=1 SV=1 : Ribosomal protein L32 OS=Canis lupus familiaris OX=9615 GN=RPL32 PE=3 SV=1	0.83
1267	y1267	Large ribosomal subunit protein eL34 OS=Canis lupus familiaris OX=9615 GN=RPL34 PE=3 SV=1	0.21
1268	y1268	Large ribosomal subunit protein eL34 OS=Canis lupus familiaris OX=9615 PE=3 SV=1	0.21
1269	y1269	Large ribosomal subunit protein eL37 OS=Canis lupus familiaris OX=9615 PE=3 SV=1 : Ribosomal protein L37 OS=Canis lupus familiaris OX=9615 GN=LOC119863879 PE=3 SV=1	0.14
1270	y1270	Large ribosomal subunit protein eL38 OS=Canis lupus familiaris OX=9615 GN=RPL38 PE=3 SV=1	-1.27
1271	y1271	Large ribosomal subunit protein eL38 OS=Canis lupus familiaris OX=9615 PE=3 SV=1	-1.27
1272	y1272	Large ribosomal subunit protein mL44 OS=Canis lupus familiaris OX=9615 GN=MRPL44 PE=3 SV=1	0.38
1273	y1273	Large ribosomal subunit protein mL46 OS=Canis lupus familiaris OX=9615 GN=MRPL46 PE=3 SV=1	-0.27
1274	y1274	Large ribosomal subunit protein mL53 OS=Canis lupus familiaris OX=9615 GN=MRPL53 PE=3 SV=1	1.97
1275	y1275	Large ribosomal subunit protein uL10m OS=Canis lupus familiaris OX=9615 GN=MRPL10 PE=3 SV=1	-0.15
1276	y1276	Large ribosomal subunit protein uL11 OS=Canis lupus familiaris OX=9615 GN=RPL12 PE=1 SV=1	-0.14
1277	y1277	Large ribosomal subunit protein uL11 OS=Canis lupus familiaris OX=9615 GN=RPL12 PE=3 SV=1	-0.14
1278	y1278	Large ribosomal subunit protein uL11m OS=Canis lupus familiaris OX=9615 GN=MRPL11 PE=3 SV=1	-0.13
1279	y1279	Large ribosomal subunit protein uL13 OS=Canis lupus familiaris OX=9615 GN=RPL13A PE=3 SV=1	-2.05
1280	y1280	Large ribosomal subunit protein uL14 OS=Canis lupus familiaris OX=9615 GN=RPL23 PE=3 SV=1 : Large ribosomal subunit protein uL14 OS=Canis lupus familiaris OX=9615 PE=3 SV=1	0.81
1281	y1281	Large ribosomal subunit protein uL15 OS=Canis lupus familiaris OX=9615 GN=LOC106559265 PE=3 SV=1 : Large ribosomal subunit protein uL15 OS=Canis lupus familiaris OX=9615 GN=LOC119870304 PE=3 SV=1 : Large ribosomal subunit protein uL15 OS=Canis lupus familiaris OX=9615 GN=LOC119874423 PE=3 SV=1	0.37
1282	y1282	Large ribosomal subunit protein uL15 OS=Canis lupus familiaris OX=9615 PE=3 SV=1	0.37
1283	y1283	Large ribosomal subunit protein uL16 OS=Canis lupus familiaris OX=9615 GN=RPL10 PE=3 SV=1	-1.59
1284	y1284	Large ribosomal subunit protein uL18 OS=Canis lupus familiaris OX=9615 GN=LOC608750 PE=3 SV=1	-0.28
1285	y1285	Large ribosomal subunit protein uL1m OS=Canis lupus familiaris OX=9615 GN=MRPL1 PE=3 SV=1	-1.57
1286	y1286	Large ribosomal subunit protein uL2 OS=Canis lupus familiaris OX=9615 GN=RPL8 PE=3 SV=1	-0.92
1287	y1287	Large ribosomal subunit protein uL22 OS=Canis lupus familiaris OX=9615 GN=LOC106559787 PE=3 SV=1	1.55
1288	y1288	Large ribosomal subunit protein uL22 OS=Canis lupus familiaris OX=9615 GN=LOC119871403 PE=3 SV=1	1.55
1289	y1289	Large ribosomal subunit protein uL22 OS=Canis lupus familiaris OX=9615 PE=3 SV=1	1.55
1290	y1290	Large ribosomal subunit protein uL22m OS=Canis lupus familiaris OX=9615 GN=MRPL22 PE=3 SV=1	0.54
1291	y1291	Large ribosomal subunit protein uL22m OS=Canis lupus familiaris OX=9615 PE=3 SV=1	0.54
1292	y1292	Large ribosomal subunit protein uL23 N-terminal domain-containing protein OS=Canis lupus familiaris OX=9615 PE=3 SV=1	0.59
1293	y1293	Large ribosomal subunit protein uL23 OS=Canis lupus familiaris OX=9615 GN=LOC106558744 PE=3 SV=1 : Large ribosomal subunit protein uL23 OS=Canis lupus familiaris OX=9615 GN=LOC106558887 PE=3 SV=1	0.59
1294	y1294	Large ribosomal subunit protein uL23 OS=Canis lupus familiaris OX=9615 PE=3 SV=1	0.59
1295	y1295	Large ribosomal subunit protein uL24 OS=Canis lupus familiaris OX=9615 GN=RPL26 PE=3 SV=1	-0.54
1296	y1296	Large ribosomal subunit protein uL29 OS=Canis lupus familiaris OX=9615 GN=RPL35 PE=3 SV=1	-0.23
1297	y1297	Large ribosomal subunit protein uL29 OS=Canis lupus familiaris OX=9615 PE=3 SV=1	-0.23
1298	y1298	Large ribosomal subunit protein uL29m OS=Canis lupus familiaris OX=9615 GN=MRPL47 PE=3 SV=1	-0.02
1299	y1299	Large ribosomal subunit protein uL3 OS=Canis lupus familiaris OX=9615 GN=RPL3 PE=3 SV=1	-0.08
1300	y1300	Large ribosomal subunit protein uL3 OS=Canis lupus familiaris OX=9615 PE=3 SV=1	-0.08
1301	y1301	Large ribosomal subunit protein uL30 OS=Canis lupus familiaris OX=9615 GN=LOC100687833 PE=3 SV=1 : Large ribosomal subunit protein uL30 OS=Canis lupus familiaris OX=9615 GN=RPL7 PE=3 SV=1	0.51
1302	y1302	Large ribosomal subunit protein uL30-like ferredoxin-like fold domain-containing protein OS=Canis lupus familiaris OX=9615 PE=3 SV=1 : Uncharacterized protein OS=Canis lupus familiaris OX=9615 GN=RPL7L1 PE=3 SV=1	2.59
1303	y1303	Large ribosomal subunit protein uL4 OS=Canis lupus familiaris OX=9615 GN=LOC100856765 PE=3 SV=1	-0.1
1304	y1304	Large ribosomal subunit protein uL4 OS=Canis lupus familiaris OX=9615 PE=3 SV=1	-0.1
1305	y1305	Large ribosomal subunit protein uL5 OS=Canis lupus familiaris OX=9615 GN=RPL11 PE=3 SV=1	0.01
1306	y1306	Large ribosomal subunit protein uL6 OS=Canis lupus familiaris OX=9615 GN=RPL9 PE=3 SV=1	-0.29
1307	y1307	Lectin, mannose binding 1 OS=Canis lupus familiaris OX=9615 GN=LMAN1 PE=4 SV=1	0.81
1308	y1308	Leucine rich pentatricopeptide repeat containing OS=Canis lupus familiaris OX=9615 GN=LRPPRC PE=4 SV=1	0.5
1309	y1309	Leucine rich repeat containing 47 OS=Canis lupus familiaris OX=9615 GN=LRRC47 PE=4 SV=1	-0.1
1310	y1310	Leucine rich repeat containing 59 OS=Canis lupus familiaris OX=9615 GN=LRRC59 PE=4 SV=1 : Leucine rich repeat containing 59 OS=Canis lupus familiaris OX=9615 PE=4 SV=1	-0.35
1311	y1311	Leucine zipper and CTNNBIP1 domain containing OS=Canis lupus familiaris OX=9615 GN=LZIC PE=3 SV=1	1.01
1312	y1312	Leucine zipper protein 1 OS=Canis lupus familiaris OX=9615 GN=LUZP1 PE=4 SV=1 : Leucine zipper protein 1 OS=Canis lupus familiaris OX=9615 PE=4 SV=1	-0.16
1313	y1313	Leucine-rich repeat flightless-interacting protein 2 OS=Canis lupus familiaris OX=9615 GN=LRRFIP2 PE=3 SV=1	0.05
1314	y1314	Leukotriene A(4) hydrolase OS=Canis lupus familiaris OX=9615 GN=LTA4H PE=3 SV=1	-0.25
1315	y1315	Lipase maturation factor OS=Canis lupus familiaris OX=9615 GN=LMF2 PE=3 SV=1	-0.26
1316	y1316	Lipid droplet-associated hydrolase OS=Canis lupus familiaris OX=9615 GN=LDAH PE=3 SV=1	-1
1317	y1317	Lipolysis stimulated lipoprotein receptor OS=Canis lupus familiaris OX=9615 GN=LSR PE=4 SV=1	1
1318	y1318	Lon protease homolog, mitochondrial OS=Canis lupus familiaris OX=9615 GN=LONP1 PE=3 SV=1	-0.27
1319	y1319	Longin domain-containing protein OS=Canis lupus familiaris OX=9615 GN=YKT6 PE=3 SV=1	-0.88
1320	y1320	Low molecular weight phosphotyrosine protein phosphatase OS=Canis lupus familiaris OX=9615 GN=ACP1 PE=3 SV=1 : Low molecular weight phosphotyrosine protein phosphatase OS=Canis lupus familiaris OX=9615 PE=3 SV=1	0.15
1321	y1321	Low-density lipoprotein receptor OS=Canis lupus familiaris OX=9615 GN=LDLR PE=3 SV=1	-1.35
1322	y1322	Low-density lipoprotein receptor OS=Canis lupus familiaris OX=9615 PE=3 SV=1	-1.35
1323	y1323	Luc7-like protein OS=Canis lupus familiaris OX=9615 GN=LUC7L3 PE=3 SV=1	-0.07
1324	y1324	Ly1 antibody reactive OS=Canis lupus familiaris OX=9615 GN=LYAR PE=4 SV=1	0.41
1325	y1325	Lysine--tRNA ligase OS=Canis lupus familiaris OX=9615 GN=KARS1 PE=3 SV=1	1.28
1326	y1326	Lysosomal associated membrane protein 1 OS=Canis lupus familiaris OX=9615 GN=LAMP1 PE=3 SV=1	-1.14
1327	y1327	Lysosomal associated membrane protein 2 OS=Canis lupus familiaris OX=9615 GN=LAMP2 PE=3 SV=1	0.19
1328	y1328	Lysosomal associated membrane protein 2 OS=Canis lupus familiaris OX=9615 PE=3 SV=1	0.19
1329	y1329	Lysosome-associated membrane glycoprotein 2-like luminal domain-containing protein OS=Canis lupus familiaris OX=9615 GN=LAMP2 PE=3 SV=1	0.19
1330	y1330	MAGE domain-containing protein OS=Canis lupus familiaris OX=9615 GN=MAGED2 PE=4 SV=1 : MAGE family member D2 OS=Canis lupus familiaris OX=9615 GN=MAGED2 PE=4 SV=1	-0.75
1331	y1331	MAK16 homolog OS=Canis lupus familiaris OX=9615 GN=MAK16 PE=3 SV=1	1.02
1332	y1332	MARCKS-related protein OS=Canis lupus familiaris OX=9615 GN=LOC119869994 PE=3 SV=1 : MARCKS-related protein OS=Canis lupus familiaris OX=9615 GN=MARCKSL1 PE=3 SV=1	-0.67
1333	y1333	MARVEL domain-containing protein OS=Canis lupus familiaris OX=9615 GN=MYADM PE=3 SV=1	-1.34
1334	y1334	MARVEL domain-containing protein OS=Canis lupus familiaris OX=9615 PE=3 SV=1	0.01
1335	y1335	MGN2 protein OS=Canis lupus familiaris OX=9615 PE=3 SV=1 : Protein mago nashi homolog 2 OS=Canis lupus familiaris OX=9615 GN=MAGOH PE=3 SV=1	0.86
1336	y1336	MHC class I DLA-12 OS=Canis lupus familiaris OX=9615 GN=DLA-12 PE=3 SV=1	-1.25
1337	y1337	MHC class I DLA-12 OS=Canis lupus familiaris OX=9615 GN=DLA-64 PE=3 SV=1	-1.25
1338	y1338	MHC class I DLA-64 OS=Canis lupus familiaris OX=9615 GN=LOC119876868 PE=3 SV=1	-1.25
1339	y1339	MHC class I DLA-88 OS=Canis lupus familiaris OX=9615 GN=DLA88 PE=3 SV=1	-1.25
1340	y1340	MHD domain-containing protein OS=Canis lupus familiaris OX=9615 PE=3 SV=1	-0.85
1341	y1341	MICOS complex subunit MIC60 OS=Canis lupus familiaris OX=9615 GN=IMMT PE=3 SV=1	-0.48
1342	y1342	MID1 interacting protein 1 OS=Canis lupus familiaris OX=9615 GN=MID1IP1 PE=3 SV=1	0.82
1343	y1343	MOB kinase activator 1A OS=Canis lupus familiaris OX=9615 GN=MOB1A PE=4 SV=1 : MOB kinase activator 1B OS=Canis lupus familiaris OX=9615 GN=MOB1B PE=4 SV=1	-0.77
1344	y1344	MPN domain-containing protein OS=Canis lupus familiaris OX=9615 GN=PRPF8 PE=4 SV=1	0.49
1345	y1345	MPN domain-containing protein OS=Canis lupus familiaris OX=9615 GN=PSMD7 PE=3 SV=1	0.88
1346	y1346	MSP domain-containing protein OS=Canis lupus familiaris OX=9615 GN=VAPA PE=3 SV=1	1.05
1347	y1347	MYB binding protein 1a OS=Canis lupus familiaris OX=9615 GN=MYBBP1A PE=3 SV=1	-0.18
1348	y1348	MYG1 exonuclease OS=Canis lupus familiaris OX=9615 GN=MYG1 PE=3 SV=1	-0.34
1349	y1349	MYG1 exonuclease OS=Canis lupus familiaris OX=9615 PE=3 SV=1	-0.34
1350	y1350	MacroH2A.1 histone OS=Canis lupus familiaris OX=9615 GN=MACROH2A1 PE=4 SV=1	-0.37
1351	y1351	Macrophage migration inhibitory factor OS=Canis lupus familiaris OX=9615 GN=MIF PE=3 SV=1	-0.11
1352	y1352	Maestro heat like repeat family member 1 OS=Canis lupus familiaris OX=9615 GN=MROH1 PE=4 SV=1	0.31
1353	y1353	Mago homolog B, exon junction complex subunit OS=Canis lupus familiaris OX=9615 GN=MAGOHB PE=3 SV=1 : Mago homolog B, exon junction complex subunit OS=Canis lupus familiaris OX=9615 PE=3 SV=1 : Mago homolog, exon junction complex subunit OS=Canis lupus familiaris OX=9615 GN=MAGOH PE=3 SV=1	0.86
1354	y1354	Major prion protein (Fragment) OS=Canis lupus familiaris OX=9615 GN=prnp PE=2 SV=1 : Major prion protein OS=Canis lupus familiaris OX=9615 GN=PRNP PE=2 SV=1	-0.31
1355	y1355	Major prion protein OS=Canis lupus familiaris OX=9615 GN=PRNP PE=3 SV=1	-0.31
1356	y1356	Major prion protein OS=Canis lupus familiaris OX=9615 GN=prnp PE=3 SV=1 : Major prion protein OS=Canis lupus familiaris OX=9615 PE=3 SV=1 : Prion protein (Fragment) OS=Canis lupus familiaris OX=9615 GN=PrP PE=3 SV=1	-0.31
1357	y1357	Major vault protein OS=Canis lupus familiaris OX=9615 GN=MVP PE=4 SV=1	0.21
1358	y1358	Malate dehydrogenase OS=Canis lupus familiaris OX=9615 GN=LOC119881628 PE=3 SV=1	0.07
1359	y1359	Malate dehydrogenase OS=Canis lupus familiaris OX=9615 GN=MDH1 PE=3 SV=1	1.47
1360	y1360	Malate dehydrogenase OS=Canis lupus familiaris OX=9615 PE=3 SV=1	0.07
1361	y1361	Malic enzyme OS=Canis lupus familiaris OX=9615 GN=ME1 PE=3 SV=1	-0.38
1362	y1362	Malic enzyme OS=Canis lupus familiaris OX=9615 GN=ME2 PE=3 SV=1	0.3
1363	y1363	Malignant T-cell-amplified sequence OS=Canis lupus familiaris OX=9615 GN=LOC487150 PE=3 SV=1 : Malignant T-cell-amplified sequence OS=Canis lupus familiaris OX=9615 PE=3 SV=1	1.24
1364	y1364	Malignant T-cell-amplified sequence OS=Canis lupus familiaris OX=9615 GN=MCTS1 PE=3 SV=1	1.24
1365	y1365	Mannose-6-phosphate receptor, cation dependent OS=Canis lupus familiaris OX=9615 GN=M6PR PE=4 SV=1	-3.18
1366	y1366	Mannosyl-oligosaccharide glucosidase OS=Canis lupus familiaris OX=9615 GN=MOGS PE=3 SV=1	-1.68
1367	y1367	Mannosyl-oligosaccharide glucosidase OS=Canis lupus familiaris OX=9615 PE=3 SV=1	-1.68
1368	y1368	Matrin 3 OS=Canis lupus familiaris OX=9615 GN=MATR3 PE=4 SV=1	1.13
1369	y1369	Matrin-type domain-containing protein OS=Canis lupus familiaris OX=9615 GN=SF3A3 PE=3 SV=1	-1.36
1370	y1370	Medium-chain specific acyl-CoA dehydrogenase, mitochondrial OS=Canis lupus familiaris OX=9615 GN=ACADM PE=3 SV=1	0.35
1371	y1371	Membrane cofactor protein OS=Canis lupus familiaris OX=9615 GN=LOC609365 PE=4 SV=1	-0.63
1372	y1372	Membrane insertase YidC/Oxa/ALB C-terminal domain-containing protein OS=Canis lupus familiaris OX=9615 GN=OXA1L PE=3 SV=1	-0.23
1373	y1373	Membrane palmitoylated protein 6 OS=Canis lupus familiaris OX=9615 PE=3 SV=1	0.54
1374	y1374	Membrane-associated progesterone receptor component 1 OS=Canis lupus familiaris OX=9615 GN=PGRMC1 PE=3 SV=1	-0.53
1375	y1375	Membrane-associated progesterone receptor component 1 OS=Canis lupus familiaris OX=9615 PE=3 SV=1	-0.53
1376	y1376	Metadherin OS=Canis lupus familiaris OX=9615 GN=MTDH PE=4 SV=1	-0.01
1377	y1377	Metadherin OS=Canis lupus familiaris OX=9615 PE=4 SV=1	-0.01
1378	y1378	Metal cation symporter ZIP14 OS=Canis lupus familiaris OX=9615 GN=SLC39A14 PE=3 SV=1	1.88
1379	y1379	Metallothionein 1E OS=Canis lupus familiaris OX=9615 GN=LOC100686073 PE=3 SV=1 : Metallothionein OS=Canis lupus familiaris OX=9615 GN=LOC100686073 PE=3 SV=1 : Metallothionein OS=Canis lupus familiaris OX=9615 GN=MT2A PE=3 SV=1 : Metallothionein-1 OS=Canis lupus familiaris OX=9615 GN=MT1 PE=1 SV=1 : Metallothionein-2 OS=Canis lupus familiaris OX=9615 GN=MT2A PE=1 SV=1	1.33
1380	y1380	Metallothionein OS=Canis lupus familiaris OX=9615 PE=3 SV=1	1.33
1381	y1381	Metastasis associated 1 family member 2 OS=Canis lupus familiaris OX=9615 GN=MTA2 PE=4 SV=1	1.28
1382	y1382	Metaxin 2 OS=Canis lupus familiaris OX=9615 GN=MTX2 PE=3 SV=1	-1.1
1383	y1383	Metaxin 2 OS=Canis lupus familiaris OX=9615 GN=MTX2 PE=4 SV=1	-1.1
1384	y1384	Metaxin OS=Canis lupus familiaris OX=9615 GN=MTX1 PE=3 SV=1 : Metaxin-1 OS=Canis lupus familiaris OX=9615 GN=MTX1 PE=3 SV=1	2.32
1385	y1385	Methionine adenosyltransferase 2 subunit beta OS=Canis lupus familiaris OX=9615 GN=MAT2B PE=3 SV=1	-0.72
1386	y1386	Methionine aminopeptidase OS=Canis lupus familiaris OX=9615 GN=METAP1 PE=3 SV=1	1.24
1387	y1387	Methionine--tRNA ligase, cytoplasmic OS=Canis lupus familiaris OX=9615 GN=MARS1 PE=3 SV=1	-0.42
1388	y1388	Methylosome protein WDR77 OS=Canis lupus familiaris OX=9615 GN=LOC479902 PE=4 SV=1	1.67
1389	y1389	Methylosome protein WDR77 OS=Canis lupus familiaris OX=9615 PE=4 SV=1	1.67
1390	y1390	Methylosome subunit pICln OS=Canis lupus familiaris OX=9615 GN=CLNS1A PE=1 SV=1	1.12
1391	y1391	Methylosome subunit pICln OS=Canis lupus familiaris OX=9615 GN=CLNS1A PE=3 SV=1	1.12
1392	y1392	Methyltransferase-like 26 OS=Canis lupus familiaris OX=9615 GN=METTL26 PE=3 SV=1	0
1393	y1393	Microsomal glutathione S-transferase 3 OS=Canis lupus familiaris OX=9615 GN=MGST3 PE=4 SV=1	0.79
1394	y1394	Microtubule actin crosslinking factor 1 OS=Canis lupus familiaris OX=9615 GN=MACF1 PE=4 SV=1	-0.71
1395	y1395	Microtubule-associated protein OS=Canis lupus familiaris OX=9615 GN=MAP4 PE=4 SV=1	-0.17
1396	y1396	Microtubule-associated protein RP/EB family member 1 OS=Canis lupus familiaris OX=9615 GN=EFCAB8 PE=3 SV=1	0.49
1397	y1397	Mitochondrial 2-oxoglutarate/malate carrier protein OS=Canis lupus familiaris OX=9615 GN=SLC25A11 PE=3 SV=1	0.6
1398	y1398	Mitochondrial antiviral signaling protein OS=Canis lupus familiaris OX=9615 GN=MAVS PE=4 SV=1	0.13
1399	y1399	Mitochondrial calcium uptake 2 OS=Canis lupus familiaris OX=9615 GN=MICU2 PE=4 SV=1	0.51
1400	y1400	Mitochondrial carrier 2 OS=Canis lupus familiaris OX=9615 GN=MTCH2 PE=3 SV=1 : Mitochondrial carrier 2 OS=Canis lupus familiaris OX=9615 PE=3 SV=1	1.4
1401	y1401	Mitochondrial fission 1 protein OS=Canis lupus familiaris OX=9615 GN=FIS1 PE=3 SV=1 : Uncharacterized protein OS=Canis lupus familiaris OX=9615 GN=FIS1 PE=3 SV=1	0.2
1402	y1402	Mitochondrial glutamate carrier 1 OS=Canis lupus familiaris OX=9615 GN=SLC25A22 PE=3 SV=1	0.82
1403	y1403	Mitochondrial import inner membrane translocase subunit OS=Canis lupus familiaris OX=9615 GN=LOC106559491 PE=3 SV=1 : Mitochondrial import inner membrane translocase subunit OS=Canis lupus familiaris OX=9615 GN=TIMM9 PE=3 SV=1	2.37
1404	y1404	Mitochondrial import inner membrane translocase subunit OS=Canis lupus familiaris OX=9615 GN=LOC119865655 PE=3 SV=1	0.22
1405	y1405	Mitochondrial import inner membrane translocase subunit OS=Canis lupus familiaris OX=9615 GN=TIMM10 PE=3 SV=1	0.87
1406	y1406	Mitochondrial import inner membrane translocase subunit OS=Canis lupus familiaris OX=9615 GN=TIMM8A PE=3 SV=1	0.22
1407	y1407	Mitochondrial import inner membrane translocase subunit OS=Canis lupus familiaris OX=9615 GN=TIMM8B PE=3 SV=1 : Translocase of inner mitochondrial membrane 8 homolog B OS=Canis lupus familiaris OX=9615 GN=TIMM8B PE=4 SV=1	0.55
1408	y1408	Mitochondrial import inner membrane translocase subunit TIM44 OS=Canis lupus familiaris OX=9615 GN=TIMM44 PE=3 SV=1 : Mitochondrial import inner membrane translocase subunit TIM44 OS=Canis lupus familiaris OX=9615 PE=3 SV=1	0.9
1409	y1409	Mitochondrial import inner membrane translocase subunit TIM50 OS=Canis lupus familiaris OX=9615 GN=TIMM50 PE=3 SV=1	0.22
1410	y1410	Mitochondrial import receptor subunit TOM22 homolog OS=Canis lupus familiaris OX=9615 GN=TOMM22 PE=3 SV=1	0.42
1411	y1411	Mitochondrial import receptor subunit TOM40 homolog OS=Canis lupus familiaris OX=9615 GN=TOMM40 PE=3 SV=1	1.92
1412	y1412	Mitochondrial proton/calcium exchanger protein OS=Canis lupus familiaris OX=9615 GN=LETM1 PE=3 SV=1	-0.5
1413	y1413	Mitochondrial ribosomal protein L12 OS=Canis lupus familiaris OX=9615 GN=MRPL12 PE=3 SV=1	0.74
1414	y1414	Mitochondrial ribosomal protein S22 OS=Canis lupus familiaris OX=9615 GN=MRPS22 PE=4 SV=1	-0.52
1415	y1415	Mitochondrial ribosomal protein S22 OS=Canis lupus familiaris OX=9615 PE=4 SV=1	-0.52
1416	y1416	Mitochondrial ribosomal protein S28 OS=Canis lupus familiaris OX=9615 GN=MRPS28 PE=4 SV=1	2.18
1417	y1417	Mitochondrial ribosomal protein S34 OS=Canis lupus familiaris OX=9615 GN=MRPS34 PE=4 SV=1	-3.72
1418	y1418	Mitochondrial ribosomal protein S34 OS=Canis lupus familiaris OX=9615 PE=4 SV=1	-3.72
1419	y1419	Mitochondrial ribosomal protein S35 OS=Canis lupus familiaris OX=9615 GN=MRPS35 PE=4 SV=1	0.98
1420	y1420	Mitochondrial-processing peptidase subunit alpha OS=Canis lupus familiaris OX=9615 GN=PMPCA PE=3 SV=1	-0.19
1421	y1421	Mitochondrial-processing peptidase subunit beta OS=Canis lupus familiaris OX=9615 GN=PMPCB PE=3 SV=1	-0.86
1422	y1422	Mitotic checkpoint protein BUB3 OS=Canis lupus familiaris OX=9615 GN=BUB3 PE=3 SV=1	0.54
1423	y1423	Mitotic checkpoint protein BUB3 OS=Canis lupus familiaris OX=9615 GN=PSTK PE=3 SV=1	0.54
1424	y1424	Modulator of non-genomic activity of estrogen receptor OS=Canis lupus familiaris OX=9615 GN=PELP1 PE=3 SV=1	1.26
1425	y1425	Moesin OS=Canis lupus familiaris OX=9615 GN=MSN PE=4 SV=1	1.55
1426	y1426	Monocarboxylate transporter 1 OS=Canis lupus familiaris OX=9615 GN=LOC100686848 PE=4 SV=1	-0.21
1427	y1427	Monocarboxylate transporter 1 OS=Canis lupus familiaris OX=9615 GN=SLC16A1 PE=3 SV=1	-0.21
1428	y1428	Monocarboxylate transporter 1 OS=Canis lupus familiaris OX=9615 PE=3 SV=1	-0.21
1429	y1429	Mtr4 exosome RNA helicase OS=Canis lupus familiaris OX=9615 GN=MTREX PE=4 SV=1	0.12
1430	y1430	Multifunctional fusion protein OS=Canis lupus familiaris OX=9615 GN=ALDH4A1 PE=3 SV=1	0.2
1431	y1431	Multifunctional fusion protein OS=Canis lupus familiaris OX=9615 PE=3 SV=1	-0.15
1432	y1432	Multifunctional methyltransferase subunit TRM112-like protein OS=Canis lupus familiaris OX=9615 GN=TRMT112 PE=3 SV=1	-0.22
1433	y1433	Muscleblind like splicing regulator 1 OS=Canis lupus familiaris OX=9615 GN=MBNL1 PE=3 SV=1	1.49
1434	y1434	Muscleblind like splicing regulator 2 OS=Canis lupus familiaris OX=9615 GN=MBNL2 PE=3 SV=1	1.49
1435	y1435	Myeloid cell nuclear differentiation antigen OS=Canis lupus familiaris OX=9615 GN=MNDA PE=3 SV=1	0.03
1436	y1436	Myeloid cell nuclear differentiation antigen OS=Canis lupus familiaris OX=9615 PE=3 SV=1	0.03
1437	y1437	Myoferlin OS=Canis lupus familiaris OX=9615 GN=MYOF PE=3 SV=1	-1.07
1438	y1438	Myosin IB OS=Canis lupus familiaris OX=9615 GN=MYO1B PE=3 SV=1	-1.19
1439	y1439	Myosin IC OS=Canis lupus familiaris OX=9615 GN=MYO1C PE=3 SV=1	1.05
1440	y1440	Myosin IC OS=Canis lupus familiaris OX=9615 PE=3 SV=1	1.05
1441	y1441	Myosin XVIIIA OS=Canis lupus familiaris OX=9615 GN=MYO18A PE=3 SV=1	1.26
1442	y1442	Myosin heavy chain 14 OS=Canis lupus familiaris OX=9615 GN=MYH14 PE=3 SV=1	-0.8
1443	y1443	Myosin light chain 6B OS=Canis lupus familiaris OX=9615 GN=MYL6 PE=4 SV=1	-2.09
1444	y1444	Myosin light polypeptide 6 OS=Canis lupus familiaris OX=9615 GN=MYL6 PE=4 SV=1	-2.09
1445	y1445	Myosin tail domain-containing protein OS=Canis lupus familiaris OX=9615 GN=MYO18A PE=4 SV=1	1.26
1446	y1446	Myosin-9 OS=Canis lupus familiaris OX=9615 GN=MYH9 PE=3 SV=1	-0.6
1447	y1447	Myotrophin OS=Canis lupus familiaris OX=9615 GN=MTPN PE=3 SV=3 : Myotrophin OS=Canis lupus familiaris OX=9615 GN=MTPN PE=4 SV=1 : Myotrophin OS=Canis lupus familiaris OX=9615 PE=4 SV=1	-0.14
1448	y1448	Myristoylated alanine-rich C-kinase substrate OS=Canis lupus familiaris OX=9615 GN=MARCKS PE=3 SV=1 : Myristoylated alanine-rich C-kinase substrate OS=Canis lupus familiaris OX=9615 PE=3 SV=1	0.07
1449	y1449	N(6)-L-threonylcarbamoyladenine synthase OS=Canis lupus familiaris OX=9615 GN=OSGEP PE=3 SV=1	-0.57
1450	y1450	N-alpha-acetyltransferase 15, NatA auxiliary subunit OS=Canis lupus familiaris OX=9615 GN=NAA15 PE=4 SV=1	0.42
1451	y1451	N-alpha-acetyltransferase 25, NatB auxiliary subunit OS=Canis lupus familiaris OX=9615 GN=NAA25 PE=3 SV=1	0.68
1452	y1452	N-alpha-acetyltransferase 50 OS=Canis lupus familiaris OX=9615 GN=NAA50 PE=3 SV=1	1.1
1453	y1453	N-terminal Xaa-Pro-Lys N-methyltransferase 1 OS=Canis lupus familiaris OX=9615 GN=NTMT1 PE=3 SV=1	0.7
1454	y1454	N-terminal amino-acid N(alpha)-acetyltransferase NatA OS=Canis lupus familiaris OX=9615 GN=NAA10 PE=3 SV=1	2.88
1455	y1455	NAD(P)-binding domain-containing protein OS=Canis lupus familiaris OX=9615 GN=BLVRB PE=4 SV=1	0.93
1456	y1456	NAD(P)H dehydrogenase [quinone] 1 OS=Canis lupus familiaris OX=9615 GN=NQO1 PE=3 SV=1	0.61
1457	y1457	NAD(P)H dehydrogenase [quinone] 1 OS=Canis lupus familiaris OX=9615 PE=3 SV=1	0.61
1458	y1458	NADH dehydrogenase [ubiquinone] 1 alpha subcomplex subunit 10, mitochondrial OS=Canis lupus familiaris OX=9615 GN=NDUFA10 PE=3 SV=1	-0.08
1459	y1459	NADH dehydrogenase [ubiquinone] 1 alpha subcomplex subunit 10, mitochondrial OS=Canis lupus familiaris OX=9615 PE=3 SV=1	-0.08
1460	y1460	NADH dehydrogenase [ubiquinone] 1 alpha subcomplex subunit 11 OS=Canis lupus familiaris OX=9615 GN=NDUFA11 PE=3 SV=1	0.87
1461	y1461	NADH dehydrogenase [ubiquinone] 1 alpha subcomplex subunit 12 OS=Canis lupus familiaris OX=9615 GN=NDUFA12 PE=3 SV=1	0.74
1462	y1462	NADH dehydrogenase [ubiquinone] 1 alpha subcomplex subunit 13 OS=Canis lupus familiaris OX=9615 GN=NDUFA13 PE=3 SV=1	0.28
1463	y1463	NADH dehydrogenase [ubiquinone] 1 alpha subcomplex subunit 2 OS=Canis lupus familiaris OX=9615 GN=NDUFA2 PE=3 SV=1	-0.35
1464	y1464	NADH dehydrogenase [ubiquinone] 1 alpha subcomplex subunit 5 OS=Canis lupus familiaris OX=9615 GN=NDUFA5 PE=3 SV=1	-0.24
1465	y1465	NADH dehydrogenase [ubiquinone] 1 alpha subcomplex subunit 6 OS=Canis lupus familiaris OX=9615 GN=NDUFA6 PE=3 SV=1	-0.26
1466	y1466	NADH dehydrogenase [ubiquinone] 1 alpha subcomplex subunit 6 OS=Canis lupus familiaris OX=9615 PE=3 SV=1	-0.26
1467	y1467	NADH dehydrogenase [ubiquinone] 1 alpha subcomplex subunit 7 OS=Canis lupus familiaris OX=9615 GN=NDUFA7 PE=3 SV=1	1.19
1468	y1468	NADH dehydrogenase [ubiquinone] 1 alpha subcomplex subunit 8 OS=Canis lupus familiaris OX=9615 GN=NDUFA8 PE=3 SV=1	0.53
1469	y1469	NADH dehydrogenase [ubiquinone] 1 alpha subcomplex subunit 9, mitochondrial OS=Canis lupus familiaris OX=9615 GN=NDUFA9 PE=3 SV=1	0.18
1470	y1470	NADH dehydrogenase [ubiquinone] 1 alpha subcomplex subunit 9, mitochondrial OS=Canis lupus familiaris OX=9615 PE=3 SV=1	0.18
1471	y1471	NADH dehydrogenase [ubiquinone] 1 beta subcomplex subunit 10 OS=Canis lupus familiaris OX=9615 GN=NDUFB10 PE=3 SV=1	0.68
1472	y1472	NADH dehydrogenase [ubiquinone] 1 beta subcomplex subunit 11, mitochondrial OS=Canis lupus familiaris OX=9615 GN=NDUFB11 PE=3 SV=1	-0.12
1473	y1473	NADH dehydrogenase [ubiquinone] 1 beta subcomplex subunit 3 OS=Canis lupus familiaris OX=9615 GN=NDUFB3 PE=3 SV=1	-1.07
1474	y1474	NADH dehydrogenase [ubiquinone] 1 beta subcomplex subunit 4 OS=Canis lupus familiaris OX=9615 GN=NDUFB4 PE=3 SV=1	2.66
1475	y1475	NADH dehydrogenase [ubiquinone] flavoprotein 1, mitochondrial OS=Canis lupus familiaris OX=9615 GN=NDUFV1 PE=3 SV=1	-0.1
1476	y1476	NADH dehydrogenase [ubiquinone] flavoprotein 2, mitochondrial OS=Canis lupus familiaris OX=9615 GN=NDUFV2 PE=3 SV=1	1.05
1477	y1477	NADH dehydrogenase [ubiquinone] iron-sulfur protein 2, mitochondrial OS=Canis lupus familiaris OX=9615 GN=NDUFS2 PE=3 SV=1	1.49
1478	y1478	NADH dehydrogenase [ubiquinone] iron-sulfur protein 3, mitochondrial OS=Canis lupus familiaris OX=9615 GN=NDUFS3 PE=3 SV=1	1.55
1479	y1479	NADH dehydrogenase [ubiquinone] iron-sulfur protein 3, mitochondrial OS=Canis lupus familiaris OX=9615 PE=3 SV=1	1.55
1480	y1480	NADH dehydrogenase [ubiquinone] iron-sulfur protein 7, mitochondrial OS=Canis lupus familiaris OX=9615 GN=NDUFS7 PE=3 SV=1	0.42
1481	y1481	NADH dehydrogenase [ubiquinone] iron-sulfur protein 8, mitochondrial OS=Canis lupus familiaris OX=9615 GN=LOC119864881 PE=3 SV=1 : NADH dehydrogenase [ubiquinone] iron-sulfur protein 8, mitochondrial OS=Canis lupus familiaris OX=9615 GN=NDUFS8 PE=3 SV=1	1.74
1482	y1482	NADH-cytochrome b5 reductase 3 OS=Canis lupus familiaris OX=9615 GN=CYB5R3 PE=1 SV=1	2.07
1483	y1483	NADH-cytochrome b5 reductase OS=Canis lupus familiaris OX=9615 GN=CYB5R3 PE=3 SV=1	2.07
1484	y1484	NADH-ubiquinone oxidoreductase 75 kDa subunit, mitochondrial OS=Canis lupus familiaris OX=9615 GN=NDUFS1 PE=3 SV=1	0.03
1485	y1485	NADH-ubiquinone oxidoreductase chain 5 (Fragment) OS=Canis lupus familiaris OX=9615 GN=ND5 PE=3 SV=1	1.85
1486	y1486	NADH-ubiquinone oxidoreductase chain 5 (Fragment) OS=Canis lupus familiaris OX=9615 GN=ND5 PE=4 SV=1 : NADH-ubiquinone oxidoreductase chain 5 OS=Canis lupus familiaris OX=9615 GN=MT-ND5 PE=3 SV=3 : NADH-ubiquinone oxidoreductase chain 5 OS=Canis lupus familiaris OX=9615 GN=nad5 PE=3 SV=1	1.85
1487	y1487	NADH-ubiquinone oxidoreductase chain 5 OS=Canis lupus familiaris OX=9615 GN=ND5 PE=3 SV=1	1.85
1488	y1488	NADH:ubiquinone oxidoreductase subunit S6 OS=Canis lupus familiaris OX=9615 GN=NDUFS6 PE=4 SV=1 : Zinc finger CHCC-type domain-containing protein OS=Canis lupus familiaris OX=9615 GN=NDUFS6 PE=4 SV=1 : Zinc finger CHCC-type domain-containing protein OS=Canis lupus familiaris OX=9615 PE=4 SV=1	-0.21
1489	y1489	NADP-dependent oxidoreductase domain-containing protein OS=Canis lupus familiaris OX=9615 PE=3 SV=1	-1.02
1490	y1490	NADPH--cytochrome P450 reductase OS=Canis lupus familiaris OX=9615 GN=POR PE=3 SV=1	0.43
1491	y1491	NADPH--hemoprotein reductase OS=Canis lupus familiaris OX=9615 GN=POR PE=4 SV=1	0.43
1492	y1492	NADPH--hemoprotein reductase OS=Canis lupus familiaris OX=9615 PE=4 SV=1	0.43
1493	y1493	NEDD8 OS=Canis lupus familiaris OX=9615 GN=NEDD8 PE=3 SV=1	0.95
1494	y1494	NEDD8-activating enzyme E1 catalytic subunit OS=Canis lupus familiaris OX=9615 GN=UBA3 PE=3 SV=1	-0.69
1495	y1495	NHP2-like protein 1 OS=Canis lupus familiaris OX=9615 GN=LOC609886 PE=3 SV=1	-0.09
1496	y1496	NHP2-like protein 1 OS=Canis lupus familiaris OX=9615 GN=SNU13 PE=3 SV=1	-0.09
1497	y1497	NIPSNAP domain-containing protein OS=Canis lupus familiaris OX=9615 GN=LOC474791 PE=3 SV=1 : Nipsnap homolog 3A OS=Canis lupus familiaris OX=9615 GN=NIPSNAP3A PE=3 SV=3	-0.46
1498	y1498	NIPSNAP domain-containing protein OS=Canis lupus familiaris OX=9615 GN=LOC481650 PE=3 SV=1	-0.46
1499	y1499	NOC2 like nucleolar associated transcriptional repressor OS=Canis lupus familiaris OX=9615 GN=NOC2L PE=3 SV=1 : Nucleolar complex protein 2 homolog OS=Canis lupus familiaris OX=9615 GN=NOC2L PE=3 SV=1	0.64
1500	y1500	NOP2 nucleolar protein OS=Canis lupus familiaris OX=9615 GN=NOP2 PE=3 SV=1	-0.09
1501	y1501	NOP58 ribonucleoprotein OS=Canis lupus familiaris OX=9615 GN=NOP58 PE=3 SV=1	0.03
1502	y1502	NPC intracellular cholesterol transporter 2 OS=Canis lupus familiaris OX=9615 GN=LOC119876012 PE=3 SV=1 : NPC intracellular cholesterol transporter 2 OS=Canis lupus familiaris OX=9615 GN=NPC2 PE=2 SV=1 : NPC intracellular cholesterol transporter 2 OS=Canis lupus familiaris OX=9615 GN=NPC2 PE=3 SV=1	0.62
1503	y1503	NPC intracellular cholesterol transporter 2 OS=Canis lupus familiaris OX=9615 PE=3 SV=1	0.62
1504	y1504	NSF attachment protein alpha OS=Canis lupus familiaris OX=9615 GN=NAPA PE=3 SV=1	-0.96
1505	y1505	NSFL1 cofactor p47 OS=Canis lupus familiaris OX=9615 GN=NSFL1C PE=4 SV=1	0.26
1506	y1506	Na(+)/H(+) exchange regulatory cofactor NHE-RF OS=Canis lupus familiaris OX=9615 GN=NHERF1 PE=4 SV=1	0.74
1507	y1507	Nascent polypeptide associated complex subunit alpha OS=Canis lupus familiaris OX=9615 GN=NACA PE=4 SV=1	0.12
1508	y1508	Nascent polypeptide-associated complex subunit alpha-like UBA domain-containing protein OS=Canis lupus familiaris OX=9615 GN=HYPK PE=4 SV=1	-1.16
1509	y1509	Nck-associated protein 1 OS=Canis lupus familiaris OX=9615 GN=NCKAP1 PE=3 SV=1	0.48
1510	y1510	Nck-associated protein 1 OS=Canis lupus familiaris OX=9615 PE=3 SV=1	0.48
1511	y1511	Negative elongation factor complex member B OS=Canis lupus familiaris OX=9615 GN=NELFB PE=4 SV=1	1.36
1512	y1512	Nephronectin OS=Canis lupus familiaris OX=9615 GN=NPNT PE=3 SV=1 : Nephronectin OS=Canis lupus familiaris OX=9615 PE=3 SV=1	0.04
1513	y1513	Neuroguidin OS=Canis lupus familiaris OX=9615 GN=NGDN PE=3 SV=1	0.44
1514	y1514	Neuroplastin OS=Canis lupus familiaris OX=9615 GN=NPTN PE=4 SV=1	0.44
1515	y1515	Niban apoptosis regulator 2 OS=Canis lupus familiaris OX=9615 GN=NIBAN2 PE=3 SV=1	-0.38
1516	y1516	Nicastrin (Fragment) OS=Canis lupus familiaris OX=9615 PE=2 SV=1	0.87
1517	y1517	Nicastrin OS=Canis lupus familiaris OX=9615 GN=NCSTN PE=2 SV=1	0.87
1518	y1518	Nicastrin OS=Canis lupus familiaris OX=9615 GN=NCSTN PE=3 SV=1	0.87
1519	y1519	Nicotinamide phosphoribosyltransferase OS=Canis lupus familiaris OX=9615 GN=NAMPT PE=3 SV=1	-0.34
1520	y1520	Nicotinamide phosphoribosyltransferase OS=Canis lupus familiaris OX=9615 PE=3 SV=1	-0.34
1521	y1521	Nipsnap homolog 3A OS=Canis lupus familiaris OX=9615 GN=NIPSNAP3A PE=3 SV=1	-0.46
1522	y1522	Non-POU domain containing octamer binding OS=Canis lupus familiaris OX=9615 GN=NONO PE=4 SV=1	0.35
1523	y1523	Non-SMC condensin I complex subunit G OS=Canis lupus familiaris OX=9615 GN=NCAPG PE=3 SV=1	-0.26
1524	y1524	Non-canonical purine NTP phosphatase/PRRC1 domain-containing protein OS=Canis lupus familiaris OX=9615 GN=PRRC1 PE=3 SV=1	0.14
1525	y1525	Non-histone chromosomal protein HMG-14 OS=Canis lupus familiaris OX=9615 GN=HMGN1 PE=3 SV=1 : Non-histone chromosomal protein HMG-14 OS=Canis lupus familiaris OX=9615 PE=3 SV=1	-0.02
1526	y1526	Non-selective voltage-gated ion channel VDAC1 OS=Canis lupus familiaris OX=9615 GN=VDAC1 PE=3 SV=1	-0.09
1527	y1527	Non-selective voltage-gated ion channel VDAC1 OS=Canis lupus familiaris OX=9615 PE=3 SV=1	-0.09
1528	y1528	Non-specific serine/threonine protein kinase OS=Canis lupus familiaris OX=9615 GN=CDC42BPB PE=3 SV=1	-0.27
1529	y1529	Nop domain-containing protein OS=Canis lupus familiaris OX=9615 GN=NOP58 PE=3 SV=1	0.03
1530	y1530	Nop domain-containing protein OS=Canis lupus familiaris OX=9615 PE=3 SV=1	0.03
1531	y1531	NuBaID C-terminal domain-containing protein OS=Canis lupus familiaris OX=9615 PE=4 SV=1 : Zinc finger C3HC-type containing 1 OS=Canis lupus familiaris OX=9615 GN=LOC119873261 PE=4 SV=1	1.04
1532	y1532	Nuclear autoantigenic sperm protein OS=Canis lupus familiaris OX=9615 GN=AKR1A1 PE=3 SV=1	-3.02
1533	y1533	Nuclear cap binding protein subunit 1 OS=Canis lupus familiaris OX=9615 GN=NCBP1 PE=3 SV=1	-0.44
1534	y1534	Nuclear condensin complex subunit 3 C-terminal domain-containing protein OS=Canis lupus familiaris OX=9615 GN=NCAPG PE=3 SV=1	-0.26
1535	y1535	Nuclear distribution protein nudE-like 1 OS=Canis lupus familiaris OX=9615 GN=NDEL1 PE=3 SV=1	0.77
1536	y1536	Nuclear distribution protein nudE-like 1 OS=Canis lupus familiaris OX=9615 PE=3 SV=1	0.77
1537	y1537	Nuclear factor NF-kappa-B p105 subunit OS=Canis lupus familiaris OX=9615 GN=NFKB1 PE=2 SV=2	-1.45
1538	y1538	Nuclear factor NF-kappa-B p105 subunit OS=Canis lupus familiaris OX=9615 GN=NFKB1 PE=4 SV=1	-1.45
1539	y1539	Nuclear migration protein nudC OS=Canis lupus familiaris OX=9615 GN=NUDC PE=3 SV=1	-0.71
1540	y1540	Nuclear mitotic apparatus protein 1 OS=Canis lupus familiaris OX=9615 GN=NUMA1 PE=4 SV=1	0.18
1541	y1541	Nuclear pore complex protein Nup93 OS=Canis lupus familiaris OX=9615 GN=NUP93 PE=3 SV=1	-1.38
1542	y1542	Nuclear pore complex protein Nup98-Nup96 OS=Canis lupus familiaris OX=9615 GN=NUP98 PE=3 SV=1	-0.65
1543	y1543	Nuclear pore complex protein OS=Canis lupus familiaris OX=9615 GN=NUP107 PE=3 SV=1 : Nuclear pore complex protein OS=Canis lupus familiaris OX=9615 PE=3 SV=1	0.02
1544	y1544	Nuclear transport factor 2 OS=Canis lupus familiaris OX=9615 GN=LOC100682808 PE=4 SV=1 : Nuclear transport factor 2 OS=Canis lupus familiaris OX=9615 GN=LOC486993 PE=4 SV=1 : Nuclear transport factor 2 OS=Canis lupus familiaris OX=9615 GN=NUTF2 PE=4 SV=1	0.57
1545	y1545	Nuclear transport factor 2 OS=Canis lupus familiaris OX=9615 GN=LOC609753 PE=4 SV=1	0.57
1546	y1546	Nucleobindin-1 OS=Canis lupus familiaris OX=9615 GN=NUCB1 PE=3 SV=1	0.37
1547	y1547	Nucleolar GTP-binding protein 1 OS=Canis lupus familiaris OX=9615 GN=GTPBP4 PE=3 SV=1	0.05
1548	y1548	Nucleolar GTP-binding protein 2 OS=Canis lupus familiaris OX=9615 GN=GNL2 PE=3 SV=1	-0.9
1549	y1549	Nucleolar protein 10 OS=Canis lupus familiaris OX=9615 GN=NOP10 PE=3 SV=1	1.94
1550	y1550	Nucleolar protein 16 OS=Canis lupus familiaris OX=9615 GN=NOP16 PE=3 SV=1	-0.22
1551	y1551	Nucleolar protein 56 OS=Canis lupus familiaris OX=9615 GN=NOP56 PE=3 SV=1	0.81
1552	y1552	Nucleolar protein 6 OS=Canis lupus familiaris OX=9615 GN=NOL6 PE=3 SV=1 : Nucleolar protein 6 OS=Canis lupus familiaris OX=9615 PE=3 SV=1	-0.7
1553	y1553	Nucleolin OS=Canis lupus familiaris OX=9615 GN=NCL PE=4 SV=1	-0.06
1554	y1554	Nucleolin OS=Canis lupus familiaris OX=9615 PE=4 SV=1	-0.06
1555	y1555	Nucleophosmin OS=Canis lupus familiaris OX=9615 GN=NPM1 PE=3 SV=1	0.88
1556	y1556	Nucleophosmin OS=Canis lupus familiaris OX=9615 PE=3 SV=1	0.88
1557	y1557	Nucleophosmin/nucleoplasmin 3 OS=Canis lupus familiaris OX=9615 GN=NPM3 PE=3 SV=1 : Nucleoplasmin core domain-containing protein OS=Canis lupus familiaris OX=9615 GN=NPM3 PE=3 SV=1 : Nucleoplasmin core domain-containing protein OS=Canis lupus familiaris OX=9615 GN=OGA PE=3 SV=1	0.24
1558	y1558	Nucleoporin 133 OS=Canis lupus familiaris OX=9615 GN=NUP133 PE=3 SV=1	0.57
1559	y1559	Nucleoporin 155 OS=Canis lupus familiaris OX=9615 GN=NUP155 PE=3 SV=1	-0.52
1560	y1560	Nucleoporin 160 OS=Canis lupus familiaris OX=9615 GN=NUP160 PE=4 SV=1	1.42
1561	y1561	Nucleoporin 205 OS=Canis lupus familiaris OX=9615 GN=NUP205 PE=3 SV=1	0.35
1562	y1562	Nucleoporin 43 OS=Canis lupus familiaris OX=9615 GN=NUP43 PE=4 SV=1	-0.72
1563	y1563	Nucleoporin 54 OS=Canis lupus familiaris OX=9615 GN=NUP54 PE=4 SV=1	0.27
1564	y1564	Nucleoporin NDC1 OS=Canis lupus familiaris OX=9615 GN=NDC1 PE=3 SV=1	-0.69
1565	y1565	Nucleoporin NDC1 OS=Canis lupus familiaris OX=9615 PE=3 SV=1	-0.69
1566	y1566	Nucleoporin NSP1-like C-terminal domain-containing protein OS=Canis lupus familiaris OX=9615 GN=NUP62 PE=3 SV=1	1.73
1567	y1567	Nucleoporin NUP35 OS=Canis lupus familiaris OX=9615 GN=NUP35 PE=3 SV=1	-0.49
1568	y1568	Nucleoporin Nup133/Nup155-like C-terminal domain-containing protein OS=Canis lupus familiaris OX=9615 PE=3 SV=1	0.57
1569	y1569	Nucleoprotein TPR OS=Canis lupus familiaris OX=9615 GN=TPR PE=3 SV=1	-0.14
1570	y1570	Nucleoredoxin OS=Canis lupus familiaris OX=9615 GN=NXN PE=3 SV=1	0.93
1571	y1571	Nucleoside diphosphate kinase A OS=Canis lupus familiaris OX=9615 GN=NME1 PE=2 SV=1	-0.86
1572	y1572	Nucleoside diphosphate kinase OS=Canis lupus familiaris OX=9615 PE=3 SV=1	-0.37
1573	y1573	Nucleoside phosphorylase domain-containing protein OS=Canis lupus familiaris OX=9615 GN=UPP1 PE=3 SV=1	0.62
1574	y1574	Nucleoside-diphosphate kinase OS=Canis lupus familiaris OX=9615 PE=3 SV=1	-0.11
1575	y1575	Nucleosome assembly protein 1 like 1 OS=Canis lupus familiaris OX=9615 GN=NAP1L1 PE=3 SV=1	-0.27
1576	y1576	Nucleosome assembly protein 1 like 4 OS=Canis lupus familiaris OX=9615 GN=NAP1L4 PE=3 SV=1	-0.11
1577	y1577	NudC domain-containing protein 1 OS=Canis lupus familiaris OX=9615 GN=NUDCD1 PE=4 SV=1 : NudC domain-containing protein 1 OS=Canis lupus familiaris OX=9615 PE=4 SV=1	0.91
1578	y1578	NudE neurodevelopment protein 1 OS=Canis lupus familiaris OX=9615 GN=NDE1 PE=3 SV=1	0.77
1579	y1579	Nudix hydrolase 5 OS=Canis lupus familiaris OX=9615 GN=NUDT5 PE=3 SV=1	0.44
1580	y1580	OBG-type G domain-containing protein OS=Canis lupus familiaris OX=9615 PE=4 SV=1	0.39
1581	y1581	OCIA domain-containing protein 1 OS=Canis lupus familiaris OX=9615 GN=OCIAD1 PE=3 SV=1	0.76
1582	y1582	OXA1L mitochondrial inner membrane protein OS=Canis lupus familiaris OX=9615 GN=OXA1L PE=3 SV=1	-0.23
1583	y1583	Obg like ATPase 1 OS=Canis lupus familiaris OX=9615 GN=OLA1 PE=4 SV=1	-0.47
1584	y1584	Obg-like ATPase 1 OS=Canis lupus familiaris OX=9615 GN=OLA1 PE=3 SV=1	-0.47
1585	y1585	Oligosaccharyltransferase complex subunit OS=Canis lupus familiaris OX=9615 GN=LOC100683242 PE=3 SV=1 : Oligosaccharyltransferase complex subunit OS=Canis lupus familiaris OX=9615 GN=LOC100684247 PE=3 SV=1 : Oligosaccharyltransferase complex subunit OS=Canis lupus familiaris OX=9615 GN=LOC100684456 PE=3 SV=1 : Oligosaccharyltransferase complex subunit OS=Canis lupus familiaris OX=9615 GN=LOC11987…	0.59
1586	y1586	Oligosaccharyltransferase complex subunit OS=Canis lupus familiaris OX=9615 PE=3 SV=1	0.59
1587	y1587	Ornithine aminotransferase OS=Canis lupus familiaris OX=9615 GN=OAT PE=3 SV=1	-0.17
1588	y1588	Osteoclast-stimulating factor 1 OS=Canis lupus familiaris OX=9615 GN=OSTF1 PE=4 SV=1	-0.1
1589	y1589	Osteoclast-stimulating factor 1 OS=Canis lupus familiaris OX=9615 PE=4 SV=1	-0.1
1590	y1590	Oxysterol-binding protein OS=Canis lupus familiaris OX=9615 GN=OSBP PE=3 SV=1	-0.18
1591	y1591	Oxysterol-binding protein OS=Canis lupus familiaris OX=9615 GN=OSBP2 PE=3 SV=1	-0.18
1592	y1592	Oxysterol-binding protein OS=Canis lupus familiaris OX=9615 PE=3 SV=1	0
1593	y1593	PC4 and SFRS1-interacting protein OS=Canis lupus familiaris OX=9615 GN=PSIP1 PE=3 SV=1	0.25
1594	y1594	PCI domain-containing protein OS=Canis lupus familiaris OX=9615 GN=PSMD3 PE=3 SV=1	0.42
1595	y1595	PCI domain-containing protein OS=Canis lupus familiaris OX=9615 PE=3 SV=1	2.07
1596	y1596	PDGFA associated protein 1 OS=Canis lupus familiaris OX=9615 GN=PDAP1 PE=4 SV=1	-1.74
1597	y1597	PDS5 cohesin associated factor A OS=Canis lupus familiaris OX=9615 GN=PDS5A PE=3 SV=1	0.24
1598	y1598	PDZ and LIM domain 1 OS=Canis lupus familiaris OX=9615 GN=PDLIM1 PE=4 SV=1 : PDZ and LIM domain 1 OS=Canis lupus familiaris OX=9615 PE=4 SV=1	0.57
1599	y1599	PDZ and LIM domain 5 OS=Canis lupus familiaris OX=9615 GN=PDLIM5 PE=4 SV=1	0.94
1600	y1600	PDZ and LIM domain protein 7 OS=Canis lupus familiaris OX=9615 GN=PDLIM7 PE=4 SV=1	2.21
1601	y1601	PDZ domain-containing protein OS=Canis lupus familiaris OX=9615 GN=AHNAK PE=4 SV=1	1.06
1602	y1602	PDZ domain-containing protein OS=Canis lupus familiaris OX=9615 PE=3 SV=1	-0.18
1603	y1603	PDZ domain-containing protein OS=Canis lupus familiaris OX=9615 PE=4 SV=1	0.33
1604	y1604	PEST proteolytic signal-containing nuclear protein OS=Canis lupus familiaris OX=9615 GN=PCNP PE=4 SV=1	0.67
1605	y1605	PEST proteolytic signal-containing nuclear protein OS=Canis lupus familiaris OX=9615 PE=4 SV=1	0.67
1606	y1606	PH domain-containing protein OS=Canis lupus familiaris OX=9615 PE=4 SV=1	-0.03
1607	y1607	PHD finger protein 5A OS=Canis lupus familiaris OX=9615 GN=PHF5A PE=3 SV=1	0.65
1608	y1608	PHD-type domain-containing protein OS=Canis lupus familiaris OX=9615 GN=G2E3 PE=3 SV=1	-0.59
1609	y1609	PITH domain-containing protein OS=Canis lupus familiaris OX=9615 GN=TXNL1 PE=4 SV=1	0.25
1610	y1610	PML nuclear body scaffold OS=Canis lupus familiaris OX=9615 GN=PML PE=4 SV=1	0.26
1611	y1611	PML nuclear body scaffold OS=Canis lupus familiaris OX=9615 PE=4 SV=1	0.26
1612	y1612	PRA1 family protein OS=Canis lupus familiaris OX=9615 GN=ARL6IP5 PE=3 SV=1 : PRA1 family protein OS=Canis lupus familiaris OX=9615 PE=3 SV=1	-0.12
1613	y1613	PROP1-like PPR domain-containing protein OS=Canis lupus familiaris OX=9615 GN=LRPPRC PE=4 SV=1	0.5
1614	y1614	PTPRF interacting protein alpha 4 OS=Canis lupus familiaris OX=9615 GN=PPFIA4 PE=3 SV=1	-1.4
1615	y1615	PWI domain-containing protein OS=Canis lupus familiaris OX=9615 GN=SRRM1 PE=4 SV=1	1.08
1616	y1616	PWI domain-containing protein OS=Canis lupus familiaris OX=9615 PE=4 SV=1	1.08
1617	y1617	PWWP domain-containing protein OS=Canis lupus familiaris OX=9615 GN=HDGF PE=4 SV=1	-0.64
1618	y1618	PWWP domain-containing protein OS=Canis lupus familiaris OX=9615 PE=4 SV=1	-0.64
1619	y1619	PX domain-containing protein OS=Canis lupus familiaris OX=9615 GN=SNX3 PE=3 SV=1 : Sorting nexin 3 OS=Canis lupus familiaris OX=9615 GN=SNX3 PE=3 SV=1	-0.08
1620	y1620	PX domain-containing protein OS=Canis lupus familiaris OX=9615 PE=3 SV=1	-0.08
1621	y1621	PYM homolog 1, exon junction complex associated factor OS=Canis lupus familiaris OX=9615 GN=PYM1 PE=3 SV=1	0.53
1622	y1622	Pachytene checkpoint protein 2 homolog OS=Canis lupus familiaris OX=9615 GN=TRIP13 PE=3 SV=1	0.32
1623	y1623	Palmitoyl-protein thioesterase 1 OS=Canis lupus familiaris OX=9615 GN=PPT1 PE=2 SV=1	-1.59
1624	y1624	Palmitoyl-protein thioesterase 1 OS=Canis lupus familiaris OX=9615 GN=PPT1 PE=3 SV=1	-1.59
1625	y1625	Paraoxonase OS=Canis lupus familiaris OX=9615 GN=PON2 PE=3 SV=1	0.51
1626	y1626	Paraspeckle component 1 OS=Canis lupus familiaris OX=9615 GN=PSPC1 PE=3 SV=1	0.28
1627	y1627	Parathymosin OS=Canis lupus familiaris OX=9615 GN=PTMS PE=3 SV=1	-0.04
1628	y1628	Parvin alpha OS=Canis lupus familiaris OX=9615 GN=PARVA PE=3 SV=1	-0.82
1629	y1629	Paxillin OS=Canis lupus familiaris OX=9615 GN=PXN PE=3 SV=1	0.3
1630	y1630	Paxillin OS=Canis lupus familiaris OX=9615 PE=3 SV=1	0.3
1631	y1631	Pentatricopeptide repeat domain 3 OS=Canis lupus familiaris OX=9615 GN=PTCD3 PE=4 SV=1 : Small ribosomal subunit protein mS39 OS=Canis lupus familiaris OX=9615 GN=PTCD3 PE=3 SV=1	-0.19
1632	y1632	Peptidase D OS=Canis lupus familiaris OX=9615 GN=PEPD PE=3 SV=1	-0.23
1633	y1633	Peptidyl-prolyl cis-trans isomerase E OS=Canis lupus familiaris OX=9615 GN=PPIE PE=3 SV=1	-0.56
1634	y1634	Peptidyl-prolyl cis-trans isomerase OS=Canis lupus familiaris OX=9615 GN=PIN1 PE=4 SV=1	1.1
1635	y1635	Peptidyl-prolyl cis-trans isomerase OS=Canis lupus familiaris OX=9615 GN=PPIA PE=3 SV=1	0.87
1636	y1636	Peptidyl-prolyl cis-trans isomerase OS=Canis lupus familiaris OX=9615 GN=PPIB PE=3 SV=1	0.25
1637	y1637	Peptidyl-prolyl cis-trans isomerase OS=Canis lupus familiaris OX=9615 GN=PPIE PE=3 SV=1 : peptidylprolyl isomerase OS=Canis lupus familiaris OX=9615 GN=PPIE PE=4 SV=1	-0.56
1638	y1638	Peptidyl-prolyl cis-trans isomerase OS=Canis lupus familiaris OX=9615 GN=PPIH PE=3 SV=1	0.15
1639	y1639	Peptidyl-prolyl cis-trans isomerase OS=Canis lupus familiaris OX=9615 GN=PPIL4 PE=3 SV=1	-1.28
1640	y1640	Peptidyl-prolyl cis-trans isomerase OS=Canis lupus familiaris OX=9615 PE=3 SV=1	0.87
1641	y1641	Periplakin (Fragment) OS=Canis lupus familiaris OX=9615 PE=2 SV=1	-0.08
1642	y1642	Periplakin OS=Canis lupus familiaris OX=9615 GN=PPL PE=4 SV=1	-0.08
1643	y1643	Peroxiredoxin 4 OS=Canis lupus familiaris OX=9615 GN=PRDX4 PE=3 SV=1	0.96
1644	y1644	Peroxiredoxin-1 OS=Canis lupus familiaris OX=9615 GN=PRDX1 PE=3 SV=1	2.91
1645	y1645	Peroxiredoxin-2 OS=Canis lupus familiaris OX=9615 GN=PRDX2 PE=3 SV=1	0.56
1646	y1646	Peroxiredoxin-5 OS=Canis lupus familiaris OX=9615 GN=PRDX5 PE=3 SV=1	0.02
1647	y1647	Peroxiredoxin-6 OS=Canis lupus familiaris OX=9615 GN=PRDX6 PE=3 SV=1	-1.68
1648	y1648	Pescadillo homolog OS=Canis lupus familiaris OX=9615 GN=PES1 PE=3 SV=1	0.38
1649	y1649	Phenylalanine--tRNA ligase alpha subunit OS=Canis lupus familiaris OX=9615 GN=FARSA PE=3 SV=1	1.2
1650	y1650	Phenylalanine--tRNA ligase alpha subunit OS=Canis lupus familiaris OX=9615 GN=FARSA PE=4 SV=1	1.2
1651	y1651	Phenylalanine--tRNA ligase beta subunit OS=Canis lupus familiaris OX=9615 GN=FARSB PE=3 SV=1	-1.26
1652	y1652	Phosphatase PP2A regulatory subunit A/Splicing factor 3B subunit 1-like HEAT repeat domain-containing protein OS=Canis lupus familiaris OX=9615 GN=PPP2R1A PE=3 SV=1	-0.49
1653	y1653	Phosphatidic acid phosphatase type 2/haloperoxidase domain-containing protein OS=Canis lupus familiaris OX=9615 GN=SGPP1 PE=4 SV=1 : Sphingosine-1-phosphate phosphatase 1 OS=Canis lupus familiaris OX=9615 GN=SGPP1 PE=4 SV=1	0.7
1654	y1654	Phosphatidylethanolamine-binding protein 1 OS=Canis lupus familiaris OX=9615 GN=PEBP1 PE=1 SV=1	-0.54
1655	y1655	Phosphatidylethanolamine-binding protein 1 OS=Canis lupus familiaris OX=9615 GN=PEBP1 PE=3 SV=1	-0.54
1656	y1656	Phosphatidylinositol binding clathrin assembly protein OS=Canis lupus familiaris OX=9615 GN=PICALM PE=3 SV=1	-0.21
1657	y1657	Phosphatidylinositol transfer protein beta isoform OS=Canis lupus familiaris OX=9615 GN=PITPNB PE=3 SV=1	1.27
1658	y1658	Phosphoacetylglucosamine mutase OS=Canis lupus familiaris OX=9615 GN=PGM3 PE=3 SV=1	-0.64
1659	y1659	Phosphoacetylglucosamine mutase OS=Canis lupus familiaris OX=9615 PE=3 SV=1	-0.64
1660	y1660	Phosphoglucomutase 1 OS=Canis lupus familiaris OX=9615 GN=PGM1 PE=3 SV=1	0.66
1661	y1661	Phosphoglucomutase-1 OS=Canis lupus familiaris OX=9615 GN=PGM1 PE=3 SV=1	0.66
1662	y1662	Phosphoglycerate kinase OS=Canis lupus familiaris OX=9615 GN=PGK1 PE=3 SV=1	0.73
1663	y1663	Phosphoglycerate mutase OS=Canis lupus familiaris OX=9615 GN=PGAM1 PE=3 SV=1	0.12
1664	y1664	Phosphoinositide phospholipase C OS=Canis lupus familiaris OX=9615 GN=PLCD1 PE=4 SV=1	0.62
1665	y1665	Phosphoinositide phospholipase C OS=Canis lupus familiaris OX=9615 PE=4 SV=1	0.62
1666	y1666	Phospholipase A2 OS=Canis lupus familiaris OX=9615 GN=PLA2G4A PE=4 SV=1	-1.12
1667	y1667	Phosphomannomutase OS=Canis lupus familiaris OX=9615 GN=PMM2 PE=3 SV=1	0.87
1668	y1668	Phosphomevalonate kinase OS=Canis lupus familiaris OX=9615 GN=PMVK PE=4 SV=1	1.52
1669	y1669	Phosphoribosylaminoimidazole carboxylase OS=Canis lupus familiaris OX=9615 GN=CRACD PE=3 SV=1 : Uncharacterized protein OS=Canis lupus familiaris OX=9615 GN=PAICS PE=3 SV=1	1.56
1670	y1670	Phosphoribosylaminoimidazole carboxylase OS=Canis lupus familiaris OX=9615 GN=PAICS PE=3 SV=1	1.56
1671	y1671	Phosphoserine aminotransferase OS=Canis lupus familiaris OX=9615 GN=PSAT1 PE=3 SV=1	-2.14
1672	y1672	Phosphoserine phosphatase OS=Canis lupus familiaris OX=9615 GN=PSPH PE=3 SV=1	-1.27
1673	y1673	Phosphoserine phosphatase OS=Canis lupus familiaris OX=9615 PE=3 SV=1	-1.27
1674	y1674	Pinin OS=Canis lupus familiaris OX=9615 GN=PNN PE=2 SV=3	0.9
1675	y1675	Pinin OS=Canis lupus familiaris OX=9615 GN=PNN PE=3 SV=1	0.9
1676	y1676	Pinin OS=Canis lupus familiaris OX=9615 PE=3 SV=1	0.9
1677	y1677	Pirin OS=Canis lupus familiaris OX=9615 GN=PIR PE=3 SV=1	1.71
1678	y1678	Pitrilysin metalloproteinase 1 OS=Canis lupus familiaris OX=9615 GN=PITRM1 PE=4 SV=1	0.74
1679	y1679	Plakophilin 1 OS=Canis lupus familiaris OX=9615 GN=PKP1 PE=3 SV=1	-1.06
1680	y1680	Plakophilin 1 OS=Canis lupus familiaris OX=9615 PE=3 SV=1	-1.06
1681	y1681	Plakophilin 3 OS=Canis lupus familiaris OX=9615 GN=PKP3 PE=3 SV=1	0.19
1682	y1682	Plastin 1 OS=Canis lupus familiaris OX=9615 GN=PLS1 PE=4 SV=1	-0.41
1683	y1683	Plastin-3 OS=Canis lupus familiaris OX=9615 GN=PLS3 PE=4 SV=1	-0.25
1684	y1684	Platelet-activating factor acetylhydrolase IB subunit alpha OS=Canis lupus familiaris OX=9615 GN=PAFAH1B1 PE=3 SV=1	-2.41
1685	y1685	Platelet-activating factor acetylhydrolase IB subunit alpha1 OS=Canis lupus familiaris OX=9615 GN=PAFAH1B3 PE=3 SV=1 : Platelet-activating factor acetylhydrolase IB subunit alpha1 OS=Canis lupus familiaris OX=9615 PE=3 SV=1	-1.51
1686	y1686	Platelet-activating factor acetylhydrolase IB subunit alpha2 OS=Canis lupus familiaris OX=9615 GN=PAFAH1B2 PE=3 SV=1	0.82
1687	y1687	Platelet-activating factor acetylhydrolase IB subunit alpha2 OS=Canis lupus familiaris OX=9615 PE=3 SV=1	0.82
1688	y1688	Pleckstrin 2 OS=Canis lupus familiaris OX=9615 GN=PLEK2 PE=4 SV=1	0.69
1689	y1689	Pleckstrin 2 OS=Canis lupus familiaris OX=9615 PE=4 SV=1	0.69
1690	y1690	Pleckstrin homology and RhoGEF domain containing G4B OS=Canis lupus familiaris OX=9615 GN=PLEKHG4B PE=4 SV=1	0.13
1691	y1691	Pleckstrin homology and RhoGEF domain containing G4B OS=Canis lupus familiaris OX=9615 PE=4 SV=1	0.13
1692	y1692	Plectin OS=Canis lupus familiaris OX=9615 GN=PLEC PE=4 SV=1	0.4
1693	y1693	Poly(U)-binding-splicing factor PUF60 OS=Canis lupus familiaris OX=9615 GN=PUF60 PE=3 SV=1	-0.57
1694	y1694	Polyadenylate-binding protein 1 OS=Canis lupus familiaris OX=9615 PE=3 SV=1	0.83
1695	y1695	Polyadenylate-binding protein OS=Canis lupus familiaris OX=9615 GN=HEYL PE=3 SV=1	-0.58
1696	y1696	Polyadenylate-binding protein OS=Canis lupus familiaris OX=9615 GN=PABPC1 PE=3 SV=1	0.83
1697	y1697	Polyadenylate-binding protein OS=Canis lupus familiaris OX=9615 GN=PABPC1L PE=3 SV=1	1.03
1698	y1698	Polyadenylate-binding protein OS=Canis lupus familiaris OX=9615 GN=PABPC4 PE=3 SV=1	-0.58
1699	y1699	Polyadenylate-binding protein OS=Canis lupus familiaris OX=9615 PE=3 SV=1	0.83
1700	y1700	Polyglutamine-binding protein 1 OS=Canis lupus familiaris OX=9615 GN=PQBP1 PE=4 SV=1	-0.08
1701	y1701	Polypeptide N-acetylgalactosaminyltransferase OS=Canis lupus familiaris OX=9615 PE=3 SV=1	-0.94
1702	y1702	Polypyrimidine tract binding protein 2 OS=Canis lupus familiaris OX=9615 GN=PTBP2 PE=4 SV=1	0.22
1703	y1703	Polypyrimidine tract-binding protein 1 OS=Canis lupus familiaris OX=9615 GN=PTBP1 PE=4 SV=1	0.38
1704	y1704	PrdX deacylase domain-containing protein 1 OS=Canis lupus familiaris OX=9615 GN=LOC100856725 PE=3 SV=1	-0.31
1705	y1705	Pre-mRNA processing factor 4 (PRP4)-like domain-containing protein OS=Canis lupus familiaris OX=9615 PE=4 SV=1 : Pre-mRNA processing factor 4 OS=Canis lupus familiaris OX=9615 GN=PRPF4 PE=4 SV=1	-0.1
1706	y1706	Pre-mRNA processing factor 40 homolog A OS=Canis lupus familiaris OX=9615 GN=PRPF40A PE=4 SV=1	0.08
1707	y1707	Pre-mRNA processing factor 40 homolog A OS=Canis lupus familiaris OX=9615 PE=4 SV=1	0.08
1708	y1708	Pre-mRNA processing factor 8 OS=Canis lupus familiaris OX=9615 GN=PRPF8 PE=4 SV=1	0.49
1709	y1709	Pre-mRNA-processing factor 19 OS=Canis lupus familiaris OX=9615 GN=PRPF19 PE=3 SV=1	0.49
1710	y1710	Pre-mRNA-processing factor 6 OS=Canis lupus familiaris OX=9615 GN=PRPF6 PE=4 SV=1	-0.28
1711	y1711	Pre-mRNA-splicing factor SPF27 OS=Canis lupus familiaris OX=9615 GN=BCAS2 PE=3 SV=1	0.17
1712	y1712	Pre-rRNA-processing protein Ipi1 N-terminal domain-containing protein OS=Canis lupus familiaris OX=9615 GN=TEX10 PE=3 SV=1 : Testis expressed 10 OS=Canis lupus familiaris OX=9615 GN=TEX10 PE=3 SV=1 : Testis expressed 10 OS=Canis lupus familiaris OX=9615 GN=TEX10 PE=4 SV=1 : Testis expressed 10 OS=Canis lupus familiaris OX=9615 PE=4 SV=1	-0.94
1713	y1713	Pre-rRNA-processing protein TSR1 homolog OS=Canis lupus familiaris OX=9615 GN=LOC610048 PE=3 SV=1 : Pre-rRNA-processing protein TSR1 homolog OS=Canis lupus familiaris OX=9615 GN=TSR1 PE=3 SV=1	-0.08
1714	y1714	Pre-rRNA-processing protein TSR1 homolog OS=Canis lupus familiaris OX=9615 PE=3 SV=1	-0.08
1715	y1715	Prealbumin-like fold domain-containing protein OS=Canis lupus familiaris OX=9615 GN=LOC489992 PE=1 SV=1	-1.15
1716	y1716	Prefoldin subunit 2 OS=Canis lupus familiaris OX=9615 GN=PFDN2 PE=3 SV=1	-1.17
1717	y1717	Prefoldin subunit 3 OS=Canis lupus familiaris OX=9615 GN=VBP1 PE=3 SV=1	0.26
1718	y1718	Prefoldin subunit 5 OS=Canis lupus familiaris OX=9615 GN=PFDN5 PE=3 SV=1	0.04
1719	y1719	Prefoldin subunit 5 OS=Canis lupus familiaris OX=9615 PE=3 SV=1	0.04
1720	y1720	Prefoldin subunit 6 OS=Canis lupus familiaris OX=9615 GN=PFDN6 PE=3 SV=1 : Prefoldin subunit 6 OS=Canis lupus familiaris OX=9615 PE=3 SV=1	0.95
1721	y1721	Prenylcysteine oxidase 1 OS=Canis lupus familiaris OX=9615 GN=PCYOX1 PE=3 SV=1	0.98
1722	y1722	Pro-neuregulin-1, membrane-bound isoform OS=Canis lupus familiaris OX=9615 GN=NRG1 PE=3 SV=1	-1.37
1723	y1723	Probable ATP-dependent RNA helicase DDX5 OS=Canis lupus familiaris OX=9615 GN=DDX5 PE=3 SV=1	1.78
1724	y1724	Procathepsin L OS=Canis lupus familiaris OX=9615 GN=CTSL PE=2 SV=1	1.36
1725	y1725	Procollagen-lysine,2-oxoglutarate 5-dioxygenase 1 OS=Canis lupus familiaris OX=9615 GN=PLOD1 PE=2 SV=1	-0.74
1726	y1726	Procollagen-lysine,2-oxoglutarate 5-dioxygenase 1 OS=Canis lupus familiaris OX=9615 GN=PLOD1 PE=4 SV=1	-0.74
1727	y1727	Procollagen-lysine,2-oxoglutarate 5-dioxygenase 1 OS=Canis lupus familiaris OX=9615 PE=4 SV=1	-0.74
1728	y1728	Procollagen-lysine,2-oxoglutarate 5-dioxygenase 3 OS=Canis lupus familiaris OX=9615 GN=PLOD3 PE=4 SV=1 : Prolyl 4-hydroxylase alpha subunit domain-containing protein OS=Canis lupus familiaris OX=9615 GN=PLOD3 PE=4 SV=1	-0.01
1729	y1729	Profilin OS=Canis lupus familiaris OX=9615 GN=PFN1 PE=3 SV=1	0.78
1730	y1730	Progesterone receptor membrane component 2 OS=Canis lupus familiaris OX=9615 GN=PGRMC2 PE=3 SV=1	0.49
1731	y1731	Programmed cell death 11 OS=Canis lupus familiaris OX=9615 GN=PDCD11 PE=4 SV=1	-0.01
1732	y1732	Programmed cell death 5 OS=Canis lupus familiaris OX=9615 GN=PDCD5 PE=3 SV=1	-1.48
1733	y1733	Programmed cell death 6 interacting protein OS=Canis lupus familiaris OX=9615 GN=PDCD6IP PE=4 SV=1	1.16
1734	y1734	Prohibitin OS=Canis lupus familiaris OX=9615 GN=PHB1 PE=3 SV=1	0.95
1735	y1735	Prohibitin OS=Canis lupus familiaris OX=9615 GN=PHB2 PE=3 SV=1	1.34
1736	y1736	Prohibitin OS=Canis lupus familiaris OX=9615 PE=3 SV=1	0.95
1737	y1737	Proliferating cell nuclear antigen OS=Canis lupus familiaris OX=9615 GN=PCNA PE=3 SV=1	0.67
1738	y1738	Proliferation-associated 2G4 OS=Canis lupus familiaris OX=9615 GN=PA2G4 PE=3 SV=1	-0.71
1739	y1739	Proline rich coiled-coil 1 OS=Canis lupus familiaris OX=9615 GN=PRRC1 PE=3 SV=1	0.14
1740	y1740	Proline rich coiled-coil 2A OS=Canis lupus familiaris OX=9615 GN=PRRC2A PE=4 SV=1	-0.41
1741	y1741	Proline rich coiled-coil 2C OS=Canis lupus familiaris OX=9615 GN=PRRC2C PE=4 SV=1	1.27
1742	y1742	Proline, glutamate and leucine rich protein 1 OS=Canis lupus familiaris OX=9615 GN=PELP1 PE=3 SV=1	1.26
1743	y1743	Prolyl 4-hydroxylase subunit alpha-1 OS=Canis lupus familiaris OX=9615 GN=P4HA1 PE=3 SV=1	0.24
1744	y1744	Prolyl endopeptidase OS=Canis lupus familiaris OX=9615 GN=PREP PE=3 SV=1	0.94
1745	y1745	Prolyl endopeptidase OS=Canis lupus familiaris OX=9615 PE=3 SV=1	0.94
1746	y1746	Propionate--CoA ligase OS=Canis lupus familiaris OX=9615 GN=ACSS2 PE=3 SV=1	2.28
1747	y1747	Propionyl-CoA carboxylase beta chain, mitochondrial OS=Canis lupus familiaris OX=9615 GN=PCCB PE=3 SV=1	-0.68
1748	y1748	Propionyl-CoA carboxylase subunit beta OS=Canis lupus familiaris OX=9615 GN=PCCB PE=3 SV=1	-0.68
1749	y1749	Prostaglandin E synthase 3 OS=Canis lupus familiaris OX=9615 GN=ATP5F1B PE=3 SV=1	0.2
1750	y1750	Prostaglandin E synthase 3 OS=Canis lupus familiaris OX=9615 GN=PTGES3 PE=3 SV=1 : Prostaglandin E synthase 3 OS=Canis lupus familiaris OX=9615 PE=3 SV=1	0.2
1751	y1751	Prostaglandin G/H synthase 2 OS=Canis lupus familiaris OX=9615 GN=PTGS2 PE=3 SV=1	0.04
1752	y1752	Prostaglandin reductase 1 OS=Canis lupus familiaris OX=9615 GN=PTGR1 PE=3 SV=1	-0.47
1753	y1753	Proteasome 26S subunit, non-ATPase 12 OS=Canis lupus familiaris OX=9615 GN=PSMD12 PE=3 SV=1	-0.87
1754	y1754	Proteasome 26S subunit, non-ATPase 14 OS=Canis lupus familiaris OX=9615 GN=PSMD14 PE=4 SV=1	0.03
1755	y1755	Proteasome 26S subunit, non-ATPase 3 OS=Canis lupus familiaris OX=9615 GN=PSMD3 PE=3 SV=1	0.42
1756	y1756	Proteasome activator PA28 C-terminal domain-containing protein OS=Canis lupus familiaris OX=9615 GN=PSME3 PE=3 SV=1	0.25
1757	y1757	Proteasome activator complex subunit 2 OS=Canis lupus familiaris OX=9615 GN=PSME2 PE=3 SV=1	0.52
1758	y1758	Proteasome activator complex subunit 3 OS=Canis lupus familiaris OX=9615 GN=PSME3 PE=3 SV=1	0.25
1759	y1759	Proteasome activator subunit 3 OS=Canis lupus familiaris OX=9615 GN=PSME3 PE=3 SV=1	0.25
1760	y1760	Proteasome alpha-type subunits domain-containing protein OS=Canis lupus familiaris OX=9615 PE=3 SV=1	0.13
1761	y1761	Proteasome component Ecm29 N-terminal domain-containing protein OS=Canis lupus familiaris OX=9615 GN=ECPAS PE=4 SV=1	1.41
1762	y1762	Proteasome subunit alpha type OS=Canis lupus familiaris OX=9615 GN=LOC119864569 PE=3 SV=1	-0.69
1763	y1763	Proteasome subunit alpha type OS=Canis lupus familiaris OX=9615 GN=PRORP PE=1 SV=1	-2.35
1764	y1764	Proteasome subunit alpha type OS=Canis lupus familiaris OX=9615 GN=PSMA2 PE=1 SV=1	1.71
1765	y1765	Proteasome subunit alpha type OS=Canis lupus familiaris OX=9615 GN=PSMA4 PE=1 SV=1	0.03
1766	y1766	Proteasome subunit alpha type OS=Canis lupus familiaris OX=9615 GN=PSMA5 PE=1 SV=1	-1.08
1767	y1767	Proteasome subunit alpha type OS=Canis lupus familiaris OX=9615 GN=PSMA7 PE=1 SV=1 : Proteasome subunit alpha type OS=Canis lupus familiaris OX=9615 GN=PSMA7 PE=3 SV=1	-0.77
1768	y1768	Proteasome subunit alpha type OS=Canis lupus familiaris OX=9615 PE=3 SV=1	-3.07
1769	y1769	Proteasome subunit beta OS=Canis lupus familiaris OX=9615 GN=PSMB1 PE=1 SV=1	0.02
1770	y1770	Proteasome subunit beta OS=Canis lupus familiaris OX=9615 GN=PSMB2 PE=1 SV=1	-0.09
1771	y1771	Proteasome subunit beta OS=Canis lupus familiaris OX=9615 GN=PSMB3 PE=1 SV=1	0.14
1772	y1772	Proteasome subunit beta OS=Canis lupus familiaris OX=9615 GN=PSMB4 PE=1 SV=1	-0.7
1773	y1773	Proteasome subunit beta OS=Canis lupus familiaris OX=9615 GN=PSMB5 PE=3 SV=1	-0.3
1774	y1774	Proteasome subunit beta OS=Canis lupus familiaris OX=9615 GN=PSMB6 PE=3 SV=1	-0.33
1775	y1775	Proteasome subunit beta OS=Canis lupus familiaris OX=9615 GN=PSMB7 PE=3 SV=1	0.63
1776	y1776	Protein BUD31 homolog OS=Canis lupus familiaris OX=9615 GN=BUD31 PE=3 SV=1	0.55
1777	y1777	Protein FAM3C OS=Canis lupus familiaris OX=9615 GN=FAM3C PE=3 SV=1	0.55
1778	y1778	Protein FAM3C OS=Canis lupus familiaris OX=9615 PE=3 SV=1	0.55
1779	y1779	Protein HGH1 homolog OS=Canis lupus familiaris OX=9615 GN=HGH1 PE=3 SV=1	-0.62
1780	y1780	Protein HGH1 homolog OS=Canis lupus familiaris OX=9615 PE=3 SV=1	-0.62
1781	y1781	Protein MAK16 homolog OS=Canis lupus familiaris OX=9615 GN=MAK16 PE=3 SV=1 : Protein MAK16 homolog OS=Canis lupus familiaris OX=9615 PE=3 SV=1 : Ribosomal eL28/Mak16 domain-containing protein OS=Canis lupus familiaris OX=9615 PE=3 SV=1	1.02
1782	y1782	Protein MIX23 OS=Canis lupus familiaris OX=9615 GN=MIX23 PE=3 SV=1	0.78
1783	y1783	Protein NDRG1 OS=Canis lupus familiaris OX=9615 GN=NDRG1 PE=3 SV=1	-0.69
1784	y1784	Protein S100 OS=Canis lupus familiaris OX=9615 GN=S100A11 PE=3 SV=1 : Protein S100-A11 OS=Canis lupus familiaris OX=9615 PE=3 SV=1 : S100 calcium binding protein A11 OS=Canis lupus familiaris OX=9615 GN=S100A11 PE=4 SV=1 : S100/CaBP-9k-type calcium binding subdomain domain-containing protein OS=Canis lupus familiaris OX=9615 PE=4 SV=1	0.65
1785	y1785	Protein S100 OS=Canis lupus familiaris OX=9615 GN=S100A16 PE=3 SV=1	0.06
1786	y1786	Protein S100 OS=Canis lupus familiaris OX=9615 GN=S100A2 PE=3 SV=1	-0.06
1787	y1787	Protein S100 OS=Canis lupus familiaris OX=9615 GN=S100A3 PE=3 SV=1 : Protein S100 OS=Canis lupus familiaris OX=9615 GN=S100A4 PE=2 SV=1 : Protein S100 OS=Canis lupus familiaris OX=9615 GN=S100A5 PE=3 SV=1 : Protein S100-A4 OS=Canis lupus familiaris OX=9615 GN=S100A3 PE=3 SV=1 : Protein S100-A4 OS=Canis lupus familiaris OX=9615 GN=S100A4 PE=3 SV=1 : S100 calcium binding protein A5 OS=Canis lupus f…	-0.08
1788	y1788	Protein S100 OS=Canis lupus familiaris OX=9615 GN=S100A6 PE=3 SV=1 : S100 calcium binding protein A8 OS=Canis lupus familiaris OX=9615 GN=S100A8 PE=3 SV=1 : S100 calcium binding protein A8 OS=Canis lupus familiaris OX=9615 GN=S100A8 PE=4 SV=1	-0.23
1789	y1789	Protein S100-A10 OS=Canis lupus familiaris OX=9615 GN=S100A10 PE=3 SV=1	1.98
1790	y1790	Protein SEC13 homolog OS=Canis lupus familiaris OX=9615 GN=SEC13 PE=3 SV=1	-0.46
1791	y1791	Protein SGT1 homolog OS=Canis lupus familiaris OX=9615 PE=3 SV=1 : Uncharacterized protein OS=Canis lupus familiaris OX=9615 GN=SUGT1 PE=3 SV=1	1.86
1792	y1792	Protein YIPF OS=Canis lupus familiaris OX=9615 GN=YIPF5 PE=3 SV=1	0.2
1793	y1793	Protein arginine N-methyltransferase 5 OS=Canis lupus familiaris OX=9615 GN=PRMT5 PE=3 SV=1	2.57
1794	y1794	Protein associated with LIN7 2, MAGUK p55 family member OS=Canis lupus familiaris OX=9615 GN=PALS2 PE=3 SV=1	0.54
1795	y1795	Protein disulfide-isomerase A4 OS=Canis lupus familiaris OX=9615 GN=PDIA4 PE=3 SV=1	-1.77
1796	y1796	Protein disulfide-isomerase A6 OS=Canis lupus familiaris OX=9615 GN=PDIA6 PE=3 SV=1	-0.01
1797	y1797	Protein disulfide-isomerase OS=Canis lupus familiaris OX=9615 GN=P4HB PE=3 SV=1	0.83
1798	y1798	Protein disulfide-isomerase OS=Canis lupus familiaris OX=9615 GN=PDIA3 PE=3 SV=1	-0.16
1799	y1799	Protein kinase C OS=Canis lupus familiaris OX=9615 GN=PRKCI PE=3 SV=1	1.14
1800	y1800	Protein kinase C and casein kinase substrate in neurons 2 OS=Canis lupus familiaris OX=9615 GN=PACSIN2 PE=3 SV=1	0.27
1801	y1801	Protein kinase C iota type OS=Canis lupus familiaris OX=9615 GN=PRKCI PE=3 SV=1	1.14
1802	y1802	Protein lin-7 homolog OS=Canis lupus familiaris OX=9615 GN=LOC119864910 PE=3 SV=1	1.57
1803	y1803	Protein phosphatase 1 regulatory inhibitor subunit 2 OS=Canis lupus familiaris OX=9615 GN=PPP1R2 PE=3 SV=1	-0.83
1804	y1804	Protein phosphatase 1 regulatory subunit 13 like OS=Canis lupus familiaris OX=9615 GN=PPP1R13L PE=4 SV=1	0.26
1805	y1805	Protein phosphatase 1 regulatory subunit 14 OS=Canis lupus familiaris OX=9615 GN=PPP1R14B PE=3 SV=1	0.28
1806	y1806	Protein phosphatase 1 regulatory subunit 7 OS=Canis lupus familiaris OX=9615 GN=PPP1R7 PE=4 SV=1	-1.55
1807	y1807	Protein phosphatase 1 regulatory subunit 7 OS=Canis lupus familiaris OX=9615 PE=4 SV=1	-1.55
1808	y1808	Protein phosphatase 1G OS=Canis lupus familiaris OX=9615 GN=PPM1G PE=3 SV=1 : Protein phosphatase 1G OS=Canis lupus familiaris OX=9615 PE=3 SV=1	-0.7
1809	y1809	Protein phosphatase 2 scaffold subunit Aalpha OS=Canis lupus familiaris OX=9615 GN=PPP2R1A PE=3 SV=1	-0.49
1810	y1810	Protein phosphatase 2 scaffold subunit Abeta OS=Canis lupus familiaris OX=9615 GN=PPP2R1B PE=3 SV=1	0.14
1811	y1811	Protein phosphatase 3 regulatory subunit B, alpha OS=Canis lupus familiaris OX=9615 GN=PPP3R1 PE=3 SV=1	-0.97
1812	y1812	Protein phosphatase 4 regulatory subunit 1 OS=Canis lupus familiaris OX=9615 GN=PPP4R1 PE=4 SV=1	1.63
1813	y1813	Protein phosphatase 4 regulatory subunit 1 OS=Canis lupus familiaris OX=9615 PE=4 SV=1	1.63
1814	y1814	Protein transport protein SEC23 OS=Canis lupus familiaris OX=9615 GN=SEC23A PE=3 SV=1	1.13
1815	y1815	Protein transport protein SEC23 OS=Canis lupus familiaris OX=9615 GN=SEC23B PE=3 SV=1	-0.19
1816	y1816	Protein transport protein Sec31A OS=Canis lupus familiaris OX=9615 GN=SEC31A PE=3 SV=1	0.05
1817	y1817	Protein transport protein Sec61 subunit alpha isoform 1 OS=Canis lupus familiaris OX=9615 GN=SEC61A1 PE=1 SV=3	1.85
1818	y1818	Protein transport protein Sec61 subunit alpha isoform 1 OS=Canis lupus familiaris OX=9615 GN=SEC61A1 PE=3 SV=1	1.85
1819	y1819	Protein transport protein Sec61 subunit beta OS=Canis lupus familiaris OX=9615 GN=SEC61B PE=1 SV=2 : SEC61 translocon subunit beta OS=Canis lupus familiaris OX=9615 GN=SEC61B PE=4 SV=1	-0.1
1820	y1820	Protein tyrosine kinase 7 (inactive) OS=Canis lupus familiaris OX=9615 GN=PTK7 PE=4 SV=1	-1.68
1821	y1821	Protein-L-isoaspartate O-methyltransferase OS=Canis lupus familiaris OX=9615 GN=PCMT1 PE=3 SV=1	1.15
1822	y1822	Protein-L-isoaspartate(D-aspartate) O-methyltransferase OS=Canis lupus familiaris OX=9615 GN=PCMT1 PE=3 SV=1	1.15
1823	y1823	Protein-serine/threonine kinase OS=Canis lupus familiaris OX=9615 GN=BCKDK PE=3 SV=1	0.45
1824	y1824	Protein-serine/threonine kinase OS=Canis lupus familiaris OX=9615 PE=3 SV=1	0.45
1825	y1825	Proteolipid protein 2 OS=Canis lupus familiaris OX=9615 GN=LOC480914 PE=4 SV=1 : Proteolipid protein 2 OS=Canis lupus familiaris OX=9615 PE=4 SV=1	-0.98
1826	y1826	Prothymosin alpha OS=Canis lupus familiaris OX=9615 GN=PTMA PE=3 SV=1	-1.56
1827	y1827	Prothymosin alpha OS=Canis lupus familiaris OX=9615 PE=3 SV=1	-1.56
1828	y1828	Pseudouridine synthase 7 OS=Canis lupus familiaris OX=9615 GN=PUS7 PE=3 SV=1	-0.06
1829	y1829	PurE domain-containing protein OS=Canis lupus familiaris OX=9615 GN=CRACD PE=3 SV=1	1.56
1830	y1830	PurE domain-containing protein OS=Canis lupus familiaris OX=9615 GN=PAICS PE=3 SV=1	1.56
1831	y1831	Purine nucleoside phosphorylase OS=Canis lupus familiaris OX=9615 GN=PNP PE=3 SV=1	1.16
1832	y1832	Purine rich element binding protein A OS=Canis lupus familiaris OX=9615 GN=PURA PE=3 SV=1	0.43
1833	y1833	Purine rich element binding protein A OS=Canis lupus familiaris OX=9615 PE=3 SV=1	0.43
1834	y1834	Purine rich element binding protein B OS=Canis lupus familiaris OX=9615 GN=PURB PE=3 SV=1	0.25
1835	y1835	Putative protein-lysine deacylase ABHD14B OS=Canis lupus familiaris OX=9615 GN=ABHD14B PE=3 SV=1	-0.14
1836	y1836	Pyridoxal kinase OS=Canis lupus familiaris OX=9615 GN=PDXK PE=3 SV=1	0.06
1837	y1837	Pyridoxal kinase OS=Canis lupus familiaris OX=9615 PE=3 SV=1	0.06
1838	y1838	Pyridoxal phosphate homeostasis protein OS=Canis lupus familiaris OX=9615 GN=PLPBP PE=3 SV=1 : Pyridoxal phosphate homeostasis protein OS=Canis lupus familiaris OX=9615 GN=PROSC PE=3 SV=1	0.23
1839	y1839	Pyrroline-5-carboxylate reductase OS=Canis lupus familiaris OX=9615 PE=3 SV=1	-0.03
1840	y1840	Pyruvate dehydrogenase E1 component subunit alpha OS=Canis lupus familiaris OX=9615 GN=PDHA1 PE=4 SV=1 : Pyruvate dehydrogenase E1 component subunit alpha OS=Canis lupus familiaris OX=9615 PE=4 SV=1	0.74
1841	y1841	Pyruvate dehydrogenase E1 component subunit beta OS=Canis lupus familiaris OX=9615 GN=LOC119879505 PE=4 SV=1	-0.81
1842	y1842	Pyruvate dehydrogenase E1 component subunit beta OS=Canis lupus familiaris OX=9615 GN=PDHB PE=4 SV=1	-0.81
1843	y1843	Pyruvate kinase OS=Canis lupus familiaris OX=9615 GN=PARP6 PE=3 SV=1	1.08
1844	y1844	Pyruvate kinase OS=Canis lupus familiaris OX=9615 GN=PKM PE=3 SV=1	1.08
1845	y1845	QKI, KH domain containing RNA binding OS=Canis lupus familiaris OX=9615 GN=QKI PE=3 SV=1	-0.04
1846	y1846	Queuine tRNA-ribosyltransferase accessory subunit 2 OS=Canis lupus familiaris OX=9615 GN=QTRT2 PE=3 SV=1	-1.29
1847	y1847	Quinoid dihydropteridine reductase OS=Canis lupus familiaris OX=9615 GN=QDPR PE=3 SV=1	-0.87
1848	y1848	RAB11 family interacting protein 1 OS=Canis lupus familiaris OX=9615 GN=RAB11FIP1 PE=4 SV=1	-0.11
1849	y1849	RAB11B, member RAS onco family OS=Canis lupus familiaris OX=9615 GN=RAB11B PE=3 SV=1 : RAB11B, member RAS oncogene family OS=Canis lupus familiaris OX=9615 GN=RAB11B PE=3 SV=1 : Ras-related protein Rab-11A OS=Canis lupus familiaris OX=9615 GN=RAB11A PE=2 SV=3 : Ras-related protein Rab-11A OS=Canis lupus familiaris OX=9615 GN=RAB11A PE=3 SV=1 : Ras-related protein Rab-11B OS=Canis lupus familiaris…	-0.45
1850	y1850	RAB12, member RAS oncogene family OS=Canis lupus familiaris OX=9615 PE=3 SV=1	-0.64
1851	y1851	RAB15, member RAS onco family OS=Canis lupus familiaris OX=9615 GN=RAB15 PE=3 SV=1 : Uncharacterized protein OS=Canis lupus familiaris OX=9615 GN=RAB15 PE=3 SV=1	0.89
1852	y1852	RAB15, member RAS oncogene family OS=Canis lupus familiaris OX=9615 GN=RAB15 PE=3 SV=1	0.89
1853	y1853	RAB31, member RAS onco family OS=Canis lupus familiaris OX=9615 GN=RAB31 PE=3 SV=1	-1.17
1854	y1854	RAB31, member RAS oncogene family OS=Canis lupus familiaris OX=9615 GN=RAB31 PE=3 SV=1	-1.17
1855	y1855	RAB31, member RAS oncogene family OS=Canis lupus familiaris OX=9615 GN=VAPA PE=3 SV=1	-1.17
1856	y1856	RAB33B, member RAS oncogene family OS=Canis lupus familiaris OX=9615 GN=RAB33B PE=3 SV=1	1.18
1857	y1857	RAB35, member RAS onco family OS=Canis lupus familiaris OX=9615 GN=RAB35 PE=4 SV=1	-0.58
1858	y1858	RAB35, member RAS oncogene family OS=Canis lupus familiaris OX=9615 GN=RAB35 PE=4 SV=1	-0.58
1859	y1859	RAB43, member RAS onco family OS=Canis lupus familiaris OX=9615 GN=RAB43 PE=3 SV=1	-1.23
1860	y1860	RAB43, member RAS oncogene family OS=Canis lupus familiaris OX=9615 GN=RAB43 PE=3 SV=1	-1.23
1861	y1861	RAB6A, member RAS onco family OS=Canis lupus familiaris OX=9615 GN=RAB6A PE=3 SV=1	-2.01
1862	y1862	RAB6A, member RAS oncogene family OS=Canis lupus familiaris OX=9615 GN=RAB6A PE=3 SV=1	-2.01
1863	y1863	RAN binding protein 2 OS=Canis lupus familiaris OX=9615 GN=RANBP2 PE=4 SV=1	-0.1
1864	y1864	RAP1B, member of RAS onco family OS=Canis lupus familiaris OX=9615 GN=RAP1B PE=4 SV=1	-0.16
1865	y1865	RAS like proto-onco A OS=Canis lupus familiaris OX=9615 GN=RALA PE=4 SV=1	1.15
1866	y1866	RAS related 2 OS=Canis lupus familiaris OX=9615 GN=RRAS2 PE=4 SV=1	-0.88
1867	y1867	RAS related OS=Canis lupus familiaris OX=9615 GN=RRAS PE=4 SV=1	-0.34
1868	y1868	RNA binding motif protein 12 OS=Canis lupus familiaris OX=9615 GN=RBM12 PE=3 SV=1	0.32
1869	y1869	RNA binding motif protein 14 OS=Canis lupus familiaris OX=9615 GN=RBM14 PE=4 SV=1	0.02
1870	y1870	RNA binding motif protein 15 OS=Canis lupus familiaris OX=9615 GN=RBM15 PE=3 SV=1	0.37
1871	y1871	RNA binding motif protein 25 OS=Canis lupus familiaris OX=9615 GN=RBM25 PE=4 SV=1 : RRM domain-containing protein OS=Canis lupus familiaris OX=9615 GN=RBM25 PE=4 SV=1	2.12
1872	y1872	RNA binding motif protein 26 OS=Canis lupus familiaris OX=9615 GN=RBM26 PE=4 SV=1	-0.46
1873	y1873	RNA binding motif protein 26 OS=Canis lupus familiaris OX=9615 PE=4 SV=1	-0.46
1874	y1874	RNA binding motif protein 3 OS=Canis lupus familiaris OX=9615 GN=RBM3 PE=4 SV=1	0.05
1875	y1875	RNA binding motif protein 39 OS=Canis lupus familiaris OX=9615 GN=RBM39 PE=4 SV=1	0.87
1876	y1876	RNA cytidine acetyltransferase OS=Canis lupus familiaris OX=9615 GN=NAT10 PE=3 SV=1	-0.73
1877	y1877	RNA exonuclease 2 OS=Canis lupus familiaris OX=9615 GN=REXO2 PE=3 SV=1	0.12
1878	y1878	RNA helicase OS=Canis lupus familiaris OX=9615 GN=DDX19A PE=4 SV=1	0.63
1879	y1879	RNA helicase OS=Canis lupus familiaris OX=9615 GN=DDX23 PE=3 SV=1	-0.87
1880	y1880	RNA helicase OS=Canis lupus familiaris OX=9615 GN=DDX27 PE=3 SV=1	-1.24
1881	y1881	RNA helicase OS=Canis lupus familiaris OX=9615 GN=DDX39A PE=4 SV=1	0.35
1882	y1882	RNA helicase OS=Canis lupus familiaris OX=9615 GN=DDX3X PE=3 SV=1	1.73
1883	y1883	RNA helicase OS=Canis lupus familiaris OX=9615 GN=DDX46 PE=4 SV=1	0.99
1884	y1884	RNA helicase OS=Canis lupus familiaris OX=9615 GN=DDX6 PE=3 SV=1	0.27
1885	y1885	RNA helicase OS=Canis lupus familiaris OX=9615 GN=DHX15 PE=3 SV=1	0.47
1886	y1886	RNA helicase OS=Canis lupus familiaris OX=9615 GN=DHX38 PE=3 SV=1	0.25
1887	y1887	RNA helicase OS=Canis lupus familiaris OX=9615 PE=3 SV=1	-0.27
1888	y1888	RNA helicase aquarius OS=Canis lupus familiaris OX=9615 GN=AQR PE=3 SV=1	0.13
1889	y1889	RNA polymerase II subunit C OS=Canis lupus familiaris OX=9615 GN=POLR2C PE=3 SV=1	-0.79
1890	y1890	RNA polymerase II-associated protein 3 OS=Canis lupus familiaris OX=9615 GN=RPAP3 PE=3 SV=1	0.51
1891	y1891	RNA transcription, translation and transport factor protein OS=Canis lupus familiaris OX=9615 GN=RTRAF PE=3 SV=1	1.06
1892	y1892	RNA-binding S4 domain-containing protein OS=Canis lupus familiaris OX=9615 PE=3 SV=1	0.2
1893	y1893	RNA-binding protein 8A OS=Canis lupus familiaris OX=9615 GN=RBM8A PE=3 SV=1	0.13
1894	y1894	RNA-binding protein FXR1 OS=Canis lupus familiaris OX=9615 GN=FXR1 PE=3 SV=1	-0.88
1895	y1895	RNA-binding protein NOB1 OS=Canis lupus familiaris OX=9615 GN=NOB1 PE=3 SV=1	0.61
1896	y1896	RNA-binding protein with serine-rich domain 1 OS=Canis lupus familiaris OX=9615 GN=RNPS1 PE=3 SV=1	-0.73
1897	y1897	RNA-splicing ligase RtcB homolog OS=Canis lupus familiaris OX=9615 GN=RTCB PE=3 SV=1	0.63
1898	y1898	RRM domain-containing protein OS=Canis lupus familiaris OX=9615 GN=DAZAP1 PE=4 SV=1	-0.01
1899	y1899	RRM domain-containing protein OS=Canis lupus familiaris OX=9615 GN=EIF4B PE=4 SV=1	-0.15
1900	y1900	RRM domain-containing protein OS=Canis lupus familiaris OX=9615 GN=HNRNPAB PE=4 SV=1	0.45
1901	y1901	RRM domain-containing protein OS=Canis lupus familiaris OX=9615 GN=HNRNPDL PE=4 SV=1	0.31
1902	y1902	RRM domain-containing protein OS=Canis lupus familiaris OX=9615 GN=HNRNPH1 PE=4 SV=1	0.04
1903	y1903	RRM domain-containing protein OS=Canis lupus familiaris OX=9615 GN=HNRNPM PE=4 SV=1	0.41
1904	y1904	RRM domain-containing protein OS=Canis lupus familiaris OX=9615 GN=HNRNPR PE=4 SV=1	-2.15
1905	y1905	RRM domain-containing protein OS=Canis lupus familiaris OX=9615 GN=LOC474964 PE=3 SV=1	-0.05
1906	y1906	RRM domain-containing protein OS=Canis lupus familiaris OX=9615 GN=LOC474964 PE=4 SV=1	-0.05
1907	y1907	RRM domain-containing protein OS=Canis lupus familiaris OX=9615 GN=LOC475399 PE=3 SV=1	-0.05
1908	y1908	RRM domain-containing protein OS=Canis lupus familiaris OX=9615 GN=NONO PE=4 SV=1	0.35
1909	y1909	RRM domain-containing protein OS=Canis lupus familiaris OX=9615 GN=PSPC1 PE=4 SV=1	0.28
1910	y1910	RRM domain-containing protein OS=Canis lupus familiaris OX=9615 GN=PTBP2 PE=4 SV=1	0.22
1911	y1911	RRM domain-containing protein OS=Canis lupus familiaris OX=9615 GN=RBM3 PE=4 SV=1 : Uncharacterized protein OS=Canis lupus familiaris OX=9615 GN=RBM3 PE=4 SV=1	0.05
1912	y1912	RRM domain-containing protein OS=Canis lupus familiaris OX=9615 GN=SRSF11 PE=4 SV=1 : Serine and arginine rich splicing factor 11 OS=Canis lupus familiaris OX=9615 GN=SRSF11 PE=4 SV=1	-0.16
1913	y1913	RRM domain-containing protein OS=Canis lupus familiaris OX=9615 GN=SRSF3 PE=3 SV=1 : Serine and arginine rich splicing factor 3 OS=Canis lupus familiaris OX=9615 GN=SRSF3 PE=3 SV=1 : Splicing factor (Fragment) OS=Canis lupus familiaris OX=9615 GN=srp20 PE=2 SV=1	-0.98
1914	y1914	RRM domain-containing protein OS=Canis lupus familiaris OX=9615 GN=SRSF6 PE=4 SV=1	-1.05
1915	y1915	RRM domain-containing protein OS=Canis lupus familiaris OX=9615 GN=SRSF9 PE=4 SV=1	0.33
1916	y1916	RRM domain-containing protein OS=Canis lupus familiaris OX=9615 PE=3 SV=1	-0.05
1917	y1917	RRM domain-containing protein OS=Canis lupus familiaris OX=9615 PE=4 SV=1	1.23
1918	y1918	Rab GDP dissociation inhibitor OS=Canis lupus familiaris OX=9615 PE=3 SV=1	0.27
1919	y1919	Rad60/SUMO-like domain-containing protein OS=Canis lupus familiaris OX=9615 GN=SUMO3 PE=4 SV=1 : Small ubiquitin like modifier 2 OS=Canis lupus familiaris OX=9615 GN=SUMO2 PE=4 SV=1 : Small ubiquitin-related modifier OS=Canis lupus familiaris OX=9615 GN=SUMO2 PE=3 SV=1 : Small ubiquitin-related modifier OS=Canis lupus familiaris OX=9615 GN=SUMO3 PE=3 SV=1 : Small ubiquitin-related modifier OS=Can…	-0.65
1920	y1920	Rad60/SUMO-like domain-containing protein OS=Canis lupus familiaris OX=9615 PE=4 SV=1	-0.65
1921	y1921	Radixin OS=Canis lupus familiaris OX=9615 GN=RDX PE=4 SV=1	1.55
1922	y1922	Rae1 protein homolog OS=Canis lupus familiaris OX=9615 GN=RAE1 PE=3 SV=1	1.63
1923	y1923	Rae1 protein homolog OS=Canis lupus familiaris OX=9615 GN=SPO11 PE=3 SV=1	1.63
1924	y1924	Ral transcription factor IIi OS=Canis lupus familiaris OX=9615 GN=GTF2I PE=4 SV=1	0.85
1925	y1925	Ran GTPase activating protein 1 OS=Canis lupus familiaris OX=9615 GN=CHADL PE=4 SV=1	0.42
1926	y1926	RanBD1 domain-containing protein OS=Canis lupus familiaris OX=9615 PE=4 SV=1	1.28
1927	y1927	Rap1 GTPase-GDP dissociation stimulator 1 OS=Canis lupus familiaris OX=9615 GN=RAP1GDS1 PE=4 SV=1	-0.13
1928	y1928	Rap1 GTPase-GDP dissociation stimulator 1 OS=Canis lupus familiaris OX=9615 PE=4 SV=1	-0.13
1929	y1929	Ras homolog family member G OS=Canis lupus familiaris OX=9615 GN=RHOG PE=4 SV=1 : Ras homolog family member G OS=Canis lupus familiaris OX=9615 PE=4 SV=1	0.81
1930	y1930	Ras homolog, mTORC1 binding OS=Canis lupus familiaris OX=9615 GN=RHEB PE=4 SV=1	-0.36
1931	y1931	Ras suppressor protein 1 OS=Canis lupus familiaris OX=9615 GN=RSU1 PE=4 SV=1	-0.21
1932	y1932	Ras-related C3 botulinum toxin substrate 1 OS=Canis lupus familiaris OX=9615 GN=RAC1 PE=2 SV=1	0.29
1933	y1933	Ras-related C3 botulinum toxin substrate 1 OS=Canis lupus familiaris OX=9615 GN=RAC1 PE=3 SV=1	0.29
1934	y1934	Ras-related protein Rab-10 OS=Canis lupus familiaris OX=9615 GN=RAB10 PE=1 SV=1	-0.18
1935	y1935	Ras-related protein Rab-10 OS=Canis lupus familiaris OX=9615 GN=RAB10 PE=3 SV=1	-0.18
1936	y1936	Ras-related protein Rab-11A OS=Canis lupus familiaris OX=9615 PE=3 SV=1	-0.45
1937	y1937	Ras-related protein Rab-12 OS=Canis lupus familiaris OX=9615 GN=RAB12 PE=3 SV=1	-0.64
1938	y1938	Ras-related protein Rab-13 OS=Canis lupus familiaris OX=9615 GN=RAB13 PE=1 SV=2	0.13
1939	y1939	Ras-related protein Rab-14 OS=Canis lupus familiaris OX=9615 GN=RAB14 PE=3 SV=1	0.48
1940	y1940	Ras-related protein Rab-18 OS=Canis lupus familiaris OX=9615 GN=RAB18 PE=3 SV=1	0.89
1941	y1941	Ras-related protein Rab-1A OS=Canis lupus familiaris OX=9615 GN=RAB1A PE=1 SV=3	0.65
1942	y1942	Ras-related protein Rab-1A OS=Canis lupus familiaris OX=9615 GN=RAB1A PE=3 SV=1	0.65
1943	y1943	Ras-related protein Rab-21 OS=Canis lupus familiaris OX=9615 GN=RAB21 PE=3 SV=1	-2.33
1944	y1944	Ras-related protein Rab-21 OS=Canis lupus familiaris OX=9615 GN=RAB21 PE=3 SV=3	-2.33
1945	y1945	Ras-related protein Rab-2A OS=Canis lupus familiaris OX=9615 GN=RAB2A PE=1 SV=1	0.03
1946	y1946	Ras-related protein Rab-2A OS=Canis lupus familiaris OX=9615 GN=RAB2A PE=3 SV=1	0.03
1947	y1947	Ras-related protein Rab-5A OS=Canis lupus familiaris OX=9615 GN=RAB5A PE=1 SV=1	0.97
1948	y1948	Ras-related protein Rab-5C OS=Canis lupus familiaris OX=9615 GN=RAB5C PE=2 SV=1	0.87
1949	y1949	Ras-related protein Rab-7a OS=Canis lupus familiaris OX=9615 GN=RAB7A PE=1 SV=1	0.65
1950	y1950	Ras-related protein Rab-7a OS=Canis lupus familiaris OX=9615 GN=RAB7A PE=3 SV=1	0.65
1951	y1951	Ras-related protein Rap-2 OS=Canis lupus familiaris OX=9615 GN=RAP2B PE=3 SV=1	1.08
1952	y1952	Reactive oxygen species modulator 1 OS=Canis lupus familiaris OX=9615 GN=ROMO1 PE=3 SV=1	0.54
1953	y1953	Receptor expression-enhancing protein 5 OS=Canis lupus familiaris OX=9615 GN=REEP5 PE=3 SV=1	0.18
1954	y1954	Receptor expression-enhancing protein 5 OS=Canis lupus familiaris OX=9615 PE=3 SV=1 : Receptor expression-enhancing protein OS=Canis lupus familiaris OX=9615 GN=REEP5 PE=3 SV=1 : Receptor expression-enhancing protein OS=Canis lupus familiaris OX=9615 PE=3 SV=1	0.18
1955	y1955	Regulator of chromosome condensation 2 OS=Canis lupus familiaris OX=9615 GN=RCC2 PE=4 SV=1	-0.72
1956	y1956	Regulator of chromosome condensation OS=Canis lupus familiaris OX=9615 GN=RCC1 PE=4 SV=1	0.53
1957	y1957	Replication factor A protein 2 OS=Canis lupus familiaris OX=9615 GN=RPA2 PE=3 SV=1	0.57
1958	y1958	Replication factor C subunit 2 OS=Canis lupus familiaris OX=9615 GN=RFC2 PE=3 SV=1	-0.36
1959	y1959	Replication factor C subunit 2 OS=Canis lupus familiaris OX=9615 GN=RFC2 PE=4 SV=1	-0.36
1960	y1960	Replication factor C subunit 3 OS=Canis lupus familiaris OX=9615 GN=RFC3 PE=4 SV=1	-0.48
1961	y1961	Replication protein A subunit OS=Canis lupus familiaris OX=9615 GN=RPA1 PE=3 SV=1	-0.71
1962	y1962	Replication protein A3 OS=Canis lupus familiaris OX=9615 GN=RPA3 PE=3 SV=1	0.46
1963	y1963	Reticulocalbin 1 OS=Canis lupus familiaris OX=9615 GN=RCN1 PE=3 SV=1	-0.33
1964	y1964	Reticulon (Fragment) OS=Canis lupus familiaris OX=9615 GN=RTN3 PE=2 SV=1	0.45
1965	y1965	Reticulon OS=Canis lupus familiaris OX=9615 GN=RTN3 PE=4 SV=1	0.45
1966	y1966	Reticulon OS=Canis lupus familiaris OX=9615 GN=RTN4 PE=4 SV=1	-0.27
1967	y1967	Retinol dehydrogenase 11 OS=Canis lupus familiaris OX=9615 GN=RDH11 PE=3 SV=1	0.69
1968	y1968	Retinol dehydrogenase 11 OS=Canis lupus familiaris OX=9615 PE=3 SV=1	0.69
1969	y1969	Rho GDP-dissociation inhibitor 1 OS=Canis lupus familiaris OX=9615 GN=ARHGDIA PE=3 SV=1	-0.55
1970	y1970	Rho GTPase activating protein 1 OS=Canis lupus familiaris OX=9615 GN=ARHGAP1 PE=4 SV=1	-0.58
1971	y1971	Rho guanine nucleotide exchange factor 1 OS=Canis lupus familiaris OX=9615 GN=ARHGEF1 PE=4 SV=1	-0.03
1972	y1972	Rho guanine nucleotide exchange factor 7 OS=Canis lupus familiaris OX=9615 GN=ARHGEF7 PE=4 SV=1	0.92
1973	y1973	Rho-associated protein kinase 1 OS=Canis lupus familiaris OX=9615 GN=ROCK1 PE=3 SV=1	-0.12
1974	y1974	Rho-associated protein kinase 2 OS=Canis lupus familiaris OX=9615 GN=ROCK2 PE=3 SV=1 : Rho-associated protein kinase OS=Canis lupus familiaris OX=9615 GN=ROCK1 PE=3 SV=1	-0.12
1975	y1975	Rho-associated protein kinase 2 OS=Canis lupus familiaris OX=9615 PE=3 SV=1	-0.12
1976	y1976	Rho-associated protein kinase OS=Canis lupus familiaris OX=9615 GN=ROCK2 PE=3 SV=1	-0.12
1977	y1977	Rho-associated protein kinase OS=Canis lupus familiaris OX=9615 PE=3 SV=1	-0.12
1978	y1978	Rho-related GTP-binding protein RhoC OS=Canis lupus familiaris OX=9615 GN=RHOC PE=3 SV=1	0.06
1979	y1979	Ribonuclease inhibitor OS=Canis lupus familiaris OX=9615 GN=RNH1 PE=4 SV=1	0.2
1980	y1980	Ribonucleoprotein, PTB binding 1 OS=Canis lupus familiaris OX=9615 GN=RAVER1 PE=4 SV=1	0.97
1981	y1981	Ribonucleoside-diphosphate reductase OS=Canis lupus familiaris OX=9615 GN=RRM1 PE=3 SV=1	0.29
1982	y1982	Ribonucleoside-diphosphate reductase subunit M2 OS=Canis lupus familiaris OX=9615 GN=RRM2 PE=3 SV=1	-0.23
1983	y1983	Ribose-phosphate pyrophosphokinase 1 OS=Canis lupus familiaris OX=9615 GN=PRPS1 PE=3 SV=1	-0.14
1984	y1984	Ribose-phosphate pyrophosphokinase 2 OS=Canis lupus familiaris OX=9615 GN=PRPS2 PE=3 SV=1	0.02
1985	y1985	Ribose-phosphate pyrophosphokinase OS=Canis lupus familiaris OX=9615 GN=PRPS1 PE=3 SV=1	-0.14
1986	y1986	Ribosomal L1 domain containing 1 OS=Canis lupus familiaris OX=9615 GN=LOC612497 PE=4 SV=1	-0.03
1987	y1987	Ribosomal L1 domain containing 1 OS=Canis lupus familiaris OX=9615 GN=RSL1D1 PE=4 SV=1	-0.03
1988	y1988	Ribosomal RNA processing 1 OS=Canis lupus familiaris OX=9615 GN=RRP1 PE=3 SV=1	-0.95
1989	y1989	Ribosomal RNA processing 1 OS=Canis lupus familiaris OX=9615 PE=3 SV=1	-0.95
1990	y1990	Ribosomal RNA processing 12 homolog OS=Canis lupus familiaris OX=9615 GN=RRP12 PE=3 SV=1	0.18
1991	y1991	Ribosomal RNA processing 9, U3 small nucleolar RNA binding protein OS=Canis lupus familiaris OX=9615 GN=RRP9 PE=4 SV=1	-0.21
1992	y1992	Ribosomal RNA-processing protein 12-like conserved domain-containing protein OS=Canis lupus familiaris OX=9615 GN=RRP12 PE=3 SV=1	0.18
1993	y1993	Ribosomal protein L15 OS=Canis lupus familiaris OX=9615 GN=RPL15 PE=3 SV=1	0.13
1994	y1994	Ribosomal protein L18 OS=Canis lupus familiaris OX=9615 GN=RPL18 PE=3 SV=1	-0.57
1995	y1995	Ribosomal protein L22 like 1 OS=Canis lupus familiaris OX=9615 GN=RPL22L1 PE=3 SV=1	-0.66
1996	y1996	Ribosomal protein L32 OS=Canis lupus familiaris OX=9615 PE=3 SV=1	0.83
1997	y1997	Ribosomal protein L7 like 1 OS=Canis lupus familiaris OX=9615 GN=RPL7L1 PE=3 SV=1	2.59
1998	y1998	Ribosomal protein OS=Canis lupus familiaris OX=9615 GN=RPL10A PE=3 SV=1	1.11
1999	y1999	Ribosomal protein OS=Canis lupus familiaris OX=9615 PE=3 SV=1	1.11
[truncated: 660 more rows]

## Sheet: P
VAR	_NAME2_	_NAME_	trt1_2(adj_P)
1	y0001	1,4-alpha-glucan branching enzyme OS=Canis lupus familiaris OX=9615 GN=GBE1 PE=3 SV=1	0.0436
2	y0002	1,4-alpha-glucan branching enzyme OS=Canis lupus familiaris OX=9615 PE=3 SV=1	0.0436
3	y0003	1-alkyl-2-acetylglycerophosphocholine esterase OS=Canis lupus familiaris OX=9615 GN=PLA2G7 PE=4 SV=1	0.6877
4	y0004	1-phosphatidylinositol 4,5-bisphosphate phosphodiesterase OS=Canis lupus familiaris OX=9615 GN=PLCB3 PE=4 SV=1	0.0603
5	y0005	10 kDa heat shock protein, mitochondrial OS=Canis lupus familiaris OX=9615 GN=LOC609748 PE=3 SV=1	0.5236
6	y0006	116 kDa U5 small nuclear ribonucleoprotein component OS=Canis lupus familiaris OX=9615 GN=EFTUD2 PE=4 SV=1	0.704
7	y0007	14-3-3 domain-containing protein OS=Canis lupus familiaris OX=9615 GN=SFN PE=3 SV=1	0.3531
8	y0008	14-3-3 protein beta/alpha OS=Canis lupus familiaris OX=9615 GN=PABPC1L PE=3 SV=1	0.9499
9	y0009	14-3-3 protein beta/alpha OS=Canis lupus familiaris OX=9615 GN=YWHAB PE=3 SV=1	0.9499
10	y0010	14-3-3 protein beta/alpha OS=Canis lupus familiaris OX=9615 PE=3 SV=1	0.9499
11	y0011	14-3-3 protein epsilon OS=Canis lupus familiaris OX=9615 GN=LOC608573 PE=3 SV=1	0.9504
12	y0012	14-3-3 protein gamma OS=Canis lupus familiaris OX=9615 GN=YWHAG PE=3 SV=1	0.9571
13	y0013	14-3-3 protein theta OS=Canis lupus familiaris OX=9615 GN=YWHAQ PE=3 SV=1	0.8761
14	y0014	14-3-3 protein zeta/delta OS=Canis lupus familiaris OX=9615 GN=YWHAZ PE=3 SV=1	0.949
15	y0015	14-3-3 protein zeta/delta OS=Canis lupus familiaris OX=9615 PE=3 SV=1	0.949
16	y0016	2-hydroxyacyl-CoA lyase 2 OS=Canis lupus familiaris OX=9615 GN=ILVBL PE=3 SV=1	0.1521
17	y0017	2-iminobutanoate/2-iminopropanoate deaminase OS=Canis lupus familiaris OX=9615 GN=RIDA PE=3 SV=1	0.821
18	y0018	2-oxoglutarate dehydrogenase complex component E1 OS=Canis lupus familiaris OX=9615 GN=OGDH PE=3 SV=1	0.6491
19	y0019	2-oxoisovalerate dehydrogenase subunit alpha OS=Canis lupus familiaris OX=9615 GN=TMEM91 PE=3 SV=1	0.7936
20	y0020	26S proteasome non-ATPase regulatory subunit 1 OS=Canis lupus familiaris OX=9615 GN=PSMD1 PE=3 SV=1	0.348
21	y0021	26S proteasome non-ATPase regulatory subunit 11 OS=Canis lupus familiaris OX=9615 GN=PSMD11 PE=3 SV=1	0.1445
22	y0022	26S proteasome non-ATPase regulatory subunit 13 OS=Canis lupus familiaris OX=9615 GN=PSMD13 PE=3 SV=1	0.215
23	y0023	26S proteasome non-ATPase regulatory subunit 2 OS=Canis lupus familiaris OX=9615 GN=PSMD2 PE=3 SV=1	0.6188
24	y0024	26S proteasome non-ATPase regulatory subunit 4 OS=Canis lupus familiaris OX=9615 GN=PSMD4 PE=3 SV=1	0.7403
25	y0025	26S proteasome non-ATPase regulatory subunit 5 OS=Canis lupus familiaris OX=9615 GN=LOC610717 PE=3 SV=1	0.7825
26	y0026	26S proteasome non-ATPase regulatory subunit 5 OS=Canis lupus familiaris OX=9615 GN=PSMD5 PE=3 SV=1	0.7825
27	y0027	26S proteasome non-ATPase regulatory subunit 5 OS=Canis lupus familiaris OX=9615 PE=3 SV=1	0.7825
28	y0028	26S proteasome non-ATPase regulatory subunit 6 OS=Canis lupus familiaris OX=9615 GN=PSMD6 PE=3 SV=1	0.079
29	y0029	26S proteasome non-ATPase regulatory subunit 8 OS=Canis lupus familiaris OX=9615 GN=PSMD8 PE=3 SV=1	0.5259
30	y0030	26S proteasome non-ATPase regulatory subunit 9 OS=Canis lupus familiaris OX=9615 GN=PSMD9 PE=3 SV=1 : Proteasome 26S subunit, non-ATPase 9 OS=Canis lupus familiaris OX=9615 GN=PSMD9 PE=4 SV=1	0.4508
31	y0031	26S proteasome regulatory subunit 6B OS=Canis lupus familiaris OX=9615 GN=PSMC4 PE=3 SV=1	0.6523
32	y0032	26S proteasome regulatory subunit 7 OS=Canis lupus familiaris OX=9615 GN=PSMC2 PE=3 SV=1	0.5468
33	y0033	26S proteasome regulatory subunit 8 OS=Canis lupus familiaris OX=9615 GN=PSMC5 PE=3 SV=1	0.8222
34	y0034	3'(2'),5'-bisphosphate nucleotidase 1 OS=Canis lupus familiaris OX=9615 GN=BPNT1 PE=3 SV=1	0.0049
35	y0035	3'-phosphoadenosine 5'-phosphosulfate synthase 1 OS=Canis lupus familiaris OX=9615 GN=PAPSS1 PE=3 SV=1 : Uncharacterized protein OS=Canis lupus familiaris OX=9615 GN=PAPSS1 PE=3 SV=1	0.5617
36	y0036	3-beta hydroxysteroid dehydrogenase/isomerase domain-containing protein OS=Canis lupus familiaris OX=9615 GN=NSDHL PE=3 SV=1	0.8928
37	y0037	3-beta hydroxysteroid dehydrogenase/isomerase domain-containing protein OS=Canis lupus familiaris OX=9615 PE=3 SV=1	0.8928
38	y0038	3-hydroxyacyl-CoA dehydrogenase OS=Canis lupus familiaris OX=9615 GN=HADH PE=3 SV=1	0.5011
39	y0039	3-hydroxyacyl-CoA dehydrogenase OS=Canis lupus familiaris OX=9615 PE=3 SV=1	0.5011
40	y0040	3-hydroxyisobutyrate dehydrogenase OS=Canis lupus familiaris OX=9615 GN=HIBADH PE=3 SV=1	0.6359
41	y0041	3-hydroxyisobutyrate dehydrogenase OS=Canis lupus familiaris OX=9615 PE=3 SV=1 : 3-hydroxyisobutyrate dehydrogenase, mitochondrial OS=Canis lupus familiaris OX=9615 PE=3 SV=1	0.6359
42	y0042	3-hydroxyisobutyrate dehydrogenase, mitochondrial OS=Canis lupus familiaris OX=9615 GN=HIBADH PE=3 SV=1	0.6359
43	y0043	3-hydroxyisobutyryl-CoA hydrolase OS=Canis lupus familiaris OX=9615 GN=HIBCH PE=3 SV=1	0.3415
44	y0044	3-oxo-5-alpha-steroid 4-dehydrogenase C-terminal domain-containing protein OS=Canis lupus familiaris OX=9615 GN=TECR PE=3 SV=1 : Trans-2,3-enoyl-CoA reductase OS=Canis lupus familiaris OX=9615 GN=TECR PE=3 SV=1	0.9679
45	y0045	3beta-hydroxysteroid 3-dehydrogenase OS=Canis lupus familiaris OX=9615 GN=HSD17B7 PE=3 SV=1	0.4174
46	y0046	3beta-hydroxysteroid 3-dehydrogenase OS=Canis lupus familiaris OX=9615 PE=3 SV=1	0.4174
47	y0047	4-trimethylaminobutyraldehyde dehydrogenase OS=Canis lupus familiaris OX=9615 GN=ALDH9A1 PE=3 SV=1	0.537
48	y0048	4-trimethylaminobutyraldehyde dehydrogenase OS=Canis lupus familiaris OX=9615 PE=3 SV=1	0.537
49	y0049	40S ribosomal protein S12 OS=Canis lupus familiaris OX=9615 GN=RPS12 PE=3 SV=1	0.1501
50	y0050	40S ribosomal protein S21 OS=Canis lupus familiaris OX=9615 GN=RPS21 PE=3 SV=1	0.4483
51	y0051	40S ribosomal protein S24 OS=Canis lupus familiaris OX=9615 GN=LOC119881401 PE=3 SV=1	0.5441
52	y0052	40S ribosomal protein S24 OS=Canis lupus familiaris OX=9615 GN=RPS24 PE=3 SV=1	0.5441
53	y0053	40S ribosomal protein S24 OS=Canis lupus familiaris OX=9615 PE=3 SV=1	0.5441
54	y0054	40S ribosomal protein S25 OS=Canis lupus familiaris OX=9615 GN=RPS25 PE=3 SV=1	0.9513
55	y0055	40S ribosomal protein S26 OS=Canis lupus familiaris OX=9615 GN=RPS26 PE=3 SV=1	0.8997
56	y0056	40S ribosomal protein S27 OS=Canis lupus familiaris OX=9615 GN=RPS27 PE=3 SV=1	0.6427
57	y0057	40S ribosomal protein S27 OS=Canis lupus familiaris OX=9615 PE=3 SV=1	0.6427
58	y0058	40S ribosomal protein S30 OS=Canis lupus familiaris OX=9615 GN=LOC100855547 PE=4 SV=1 : 40S ribosomal protein S30 OS=Canis lupus familiaris OX=9615 PE=4 SV=1 : FAU ubiquitin like and ribosomal protein S30 fusion OS=Canis lupus familiaris OX=9615 GN=FAU PE=4 SV=1	0.7981
59	y0059	40S ribosomal protein S4 OS=Canis lupus familiaris OX=9615 GN=RPS4X PE=3 SV=1	0.8396
60	y0060	40S ribosomal protein S6 OS=Canis lupus familiaris OX=9615 GN=RPS6 PE=3 SV=1	0.3627
61	y0061	40S ribosomal protein S6 OS=Canis lupus familiaris OX=9615 PE=3 SV=1	0.3627
62	y0062	40S ribosomal protein S7 OS=Canis lupus familiaris OX=9615 GN=RPS7 PE=3 SV=1	0.6294
63	y0063	40S ribosomal protein S7 OS=Canis lupus familiaris OX=9615 PE=3 SV=1	0.6294
64	y0064	40S ribosomal protein S8 OS=Canis lupus familiaris OX=9615 GN=RPS8 PE=3 SV=1	0.2739
65	y0065	40S ribosomal protein SA OS=Canis lupus familiaris OX=9615 PE=3 SV=1	0.5049
66	y0066	4F2 cell-surface antigen heavy chain OS=Canis lupus familiaris OX=9615 GN=4F2hc PE=2 SV=1 : Glycosyl hydrolase family 13 catalytic domain-containing protein OS=Canis lupus familiaris OX=9615 PE=4 SV=1	0.5739
67	y0067	5'-3' exoribonuclease OS=Canis lupus familiaris OX=9615 GN=XRN2 PE=3 SV=1	0.9053
68	y0068	5'-nucleotidase domain containing 1 OS=Canis lupus familiaris OX=9615 GN=NT5DC1 PE=3 SV=1 : 5'-nucleotidase domain containing 1 OS=Canis lupus familiaris OX=9615 PE=3 SV=1	0.4377
69	y0069	6-phosphofructokinase OS=Canis lupus familiaris OX=9615 GN=PFKP PE=3 SV=1	0.9226
70	y0070	6-phosphofructokinase OS=Canis lupus familiaris OX=9615 PE=3 SV=1	0.9226
71	y0071	6-phosphogluconate dehydrogenase, decarboxylating OS=Canis lupus familiaris OX=9615 GN=PGD PE=3 SV=1	0.0832
72	y0072	6-phosphogluconolactonase OS=Canis lupus familiaris OX=9615 GN=PGLS PE=3 SV=1	0.7939
73	y0073	60 kDa heat shock protein, mitochondrial (Fragment) OS=Canis lupus familiaris OX=9615 GN=HspD1 PE=2 SV=1	0.2254
74	y0074	60 kDa heat shock protein, mitochondrial OS=Canis lupus familiaris OX=9615 GN=HSPD1 PE=3 SV=1	0.2254
75	y0075	60S acidic ribosomal protein P0 OS=Canis lupus familiaris OX=9615 GN=RPLP0 PE=3 SV=1	0.9443
76	y0076	60S acidic ribosomal protein P0 OS=Canis lupus familiaris OX=9615 PE=3 SV=1	0.9443
77	y0077	60S ribosomal protein L13 OS=Canis lupus familiaris OX=9615 GN=RPL13 PE=3 SV=1	0.5876
78	y0078	60S ribosomal protein L18a OS=Canis lupus familiaris OX=9615 GN=LOC119864697 PE=3 SV=1	0.8819
79	y0079	60S ribosomal protein L18a OS=Canis lupus familiaris OX=9615 GN=RPL18A PE=3 SV=1	0.8819
80	y0080	60S ribosomal protein L21 OS=Canis lupus familiaris OX=9615 PE=3 SV=1	0.2491
81	y0081	60S ribosomal protein L27 OS=Canis lupus familiaris OX=9615 GN=RPL27 PE=3 SV=1	0.6577
82	y0082	60S ribosomal protein L31 OS=Canis lupus familiaris OX=9615 PE=3 SV=1	0.4019
83	y0083	60S ribosomal protein L32 OS=Canis lupus familiaris OX=9615 PE=3 SV=1	0.4122
84	y0084	60S ribosomal protein L36 OS=Canis lupus familiaris OX=9615 GN=RPL36 PE=3 SV=1	0.1894
85	y0085	60S ribosomal protein L36a-like OS=Canis lupus familiaris OX=9615 GN=LOC100687687 PE=3 SV=1 : 60S ribosomal protein L36a-like OS=Canis lupus familiaris OX=9615 GN=LOC102155800 PE=3 SV=1 : 60S ribosomal protein L36a-like OS=Canis lupus familiaris OX=9615 GN=LOC102157323 PE=3 SV=1 : Large ribosomal subunit protein eL42 OS=Canis lupus familiaris OX=9615 GN=LOC119868317 PE=3 SV=1 : Large ribosomal su…	0.629
86	y0086	60S ribosomal protein L36a-like OS=Canis lupus familiaris OX=9615 GN=LOC102156556 PE=3 SV=1 : 60S ribosomal protein L36a-like OS=Canis lupus familiaris OX=9615 PE=3 SV=1	0.629
87	y0087	60S ribosomal protein L37a OS=Canis lupus familiaris OX=9615 GN=RPL37A PE=3 SV=1	0.8223
88	y0088	60S ribosomal protein L6 OS=Canis lupus familiaris OX=9615 GN=LOC100856299 PE=3 SV=1	0.7563
89	y0089	60S ribosomal protein L6 OS=Canis lupus familiaris OX=9615 GN=RPL6 PE=3 SV=1	0.7563
90	y0090	60S ribosomal protein L7a OS=Canis lupus familiaris OX=9615 GN=RPL7A PE=3 SV=1	0.4772
91	y0091	60S ribosome subunit biogenesis protein NIP7 homolog OS=Canis lupus familiaris OX=9615 GN=NIP7 PE=3 SV=1 : Nucleolar pre-rRNA processing protein NIP7 OS=Canis lupus familiaris OX=9615 GN=NIP7 PE=4 SV=1	0.5715
92	y0092	7-dehydrocholesterol reductase OS=Canis lupus familiaris OX=9615 GN=DHCR7 PE=3 SV=1	0.0423
93	y0093	78 kDa glucose-regulated protein OS=Canis lupus familiaris OX=9615 GN=HSPA5 PE=3 SV=1	0.9744
94	y0094	AAA+ ATPase domain-containing protein OS=Canis lupus familiaris OX=9615 GN=ATAD3A PE=3 SV=1	0.9539
95	y0095	AAA+ ATPase domain-containing protein OS=Canis lupus familiaris OX=9615 GN=LOC100687152 PE=3 SV=1	0.9604
96	y0096	AAA+ ATPase domain-containing protein OS=Canis lupus familiaris OX=9615 GN=PSMC3 PE=3 SV=1	0.9604
97	y0097	AAA+ ATPase domain-containing protein OS=Canis lupus familiaris OX=9615 GN=PSMC6 PE=3 SV=1 : Proteasome 26S subunit, ATPase 6 OS=Canis lupus familiaris OX=9615 GN=LOC100687259 PE=3 SV=1	0.4344
98	y0098	AAA+ ATPase domain-containing protein OS=Canis lupus familiaris OX=9615 GN=VPS4B PE=3 SV=1	0.9243
99	y0099	AAA+ ATPase domain-containing protein OS=Canis lupus familiaris OX=9615 PE=3 SV=1	0.865
100	y0100	ABC transmembrane type-1 domain-containing protein OS=Canis lupus familiaris OX=9615 GN=ABCD3 PE=3 SV=1	0.3486
101	y0101	ABC transporter domain-containing protein OS=Canis lupus familiaris OX=9615 GN=ABCF1 PE=4 SV=1	0.4589
102	y0102	ABC transporter domain-containing protein OS=Canis lupus familiaris OX=9615 GN=ABCF2 PE=3 SV=1	0.2282
103	y0103	ADF-H domain-containing protein OS=Canis lupus familiaris OX=9615 GN=COTL1 PE=4 SV=1 : Coactosin like F-actin binding protein 1 OS=Canis lupus familiaris OX=9615 GN=COTL1 PE=4 SV=1	0.9955
104	y0104	ADF-H domain-containing protein OS=Canis lupus familiaris OX=9615 PE=3 SV=1	0.8868
105	y0105	ADP dependent glucokinase OS=Canis lupus familiaris OX=9615 GN=ADPGK PE=4 SV=1	0.7053
106	y0106	ADP dependent glucokinase OS=Canis lupus familiaris OX=9615 PE=4 SV=1	0.7053
107	y0107	ADP ribosylation factor interacting protein 1 OS=Canis lupus familiaris OX=9615 GN=ARFIP1 PE=4 SV=1	0.101
108	y0108	ADP ribosylation factor like GTPase 1 OS=Canis lupus familiaris OX=9615 GN=ARL1 PE=3 SV=1	0.5946
109	y0109	ADP-ribosylation factor 1 OS=Canis lupus familiaris OX=9615 GN=ARF1 PE=3 SV=1 : ADP-ribosylation factor OS=Canis lupus familiaris OX=9615 GN=ARF1 PE=3 SV=1	0.8373
110	y0110	ADP-ribosylation factor 3 OS=Canis lupus familiaris OX=9615 GN=ARF3 PE=3 SV=1	0.8373
111	y0111	ADP-ribosylation factor 3 OS=Canis lupus familiaris OX=9615 PE=3 SV=1	0.8373
112	y0112	ADP-ribosylation factor 4 OS=Canis lupus familiaris OX=9615 GN=ARF4 PE=3 SV=1	0.8934
113	y0113	ADP-ribosylation factor 6 OS=Canis lupus familiaris OX=9615 GN=ARF6 PE=3 SV=1	0.7147
114	y0114	ADP-ribosylation factor GTPase-activating protein 2 OS=Canis lupus familiaris OX=9615 GN=ARFGAP2 PE=4 SV=1	0.2564
115	y0115	ADP-ribosylation factor GTPase-activating protein 2 OS=Canis lupus familiaris OX=9615 PE=4 SV=1	0.2564
116	y0116	ADP-ribosylation factor OS=Canis lupus familiaris OX=9615 GN=ARF4 PE=3 SV=1	0.8934
117	y0117	ADP-ribosylation factor OS=Canis lupus familiaris OX=9615 PE=3 SV=1	0.9022
118	y0118	ADP-ribosylation factor-like protein 1 OS=Canis lupus familiaris OX=9615 GN=ARL1 PE=3 SV=1	0.5946
119	y0119	ADP-ribosylation factor-like protein 3 OS=Canis lupus familiaris OX=9615 GN=ARL3 PE=3 SV=1	0.6025
120	y0120	ADP-ribosylation factor-like protein 8B OS=Canis lupus familiaris OX=9615 GN=ARL8B PE=3 SV=1	0.9776
121	y0121	ADP/ATP translocase OS=Canis lupus familiaris OX=9615 GN=SLC25A4 PE=3 SV=1	0.1582
122	y0122	ADP/ATP translocase OS=Canis lupus familiaris OX=9615 GN=SLC25A5 PE=3 SV=1	0.3772
123	y0123	ADP/ATP translocase OS=Canis lupus familiaris OX=9615 GN=SLC25A6 PE=3 SV=1	0.4087
124	y0124	AE binding protein 1 OS=Canis lupus familiaris OX=9615 GN=AEBP1 PE=4 SV=1	0.8124
125	y0125	AFP-like domain-containing protein OS=Canis lupus familiaris OX=9615 GN=NANS PE=4 SV=1 : N-acetylneuraminate synthase OS=Canis lupus familiaris OX=9615 GN=NANS PE=4 SV=1	0.8931
126	y0126	AH domain-containing protein OS=Canis lupus familiaris OX=9615 GN=ARFIP1 PE=4 SV=1	0.101
127	y0127	ALG8 alpha-1,3-glucosyltransferase OS=Canis lupus familiaris OX=9615 GN=NDUFC2 PE=3 SV=1 : NADH dehydrogenase [ubiquinone] 1 subunit C2 OS=Canis lupus familiaris OX=9615 GN=NDUFC2 PE=3 SV=1	0.2606
128	y0128	AP complex subunit beta OS=Canis lupus familiaris OX=9615 GN=AP1B1 PE=3 SV=1	0.0815
129	y0129	AP complex subunit beta OS=Canis lupus familiaris OX=9615 GN=AP2B1 PE=3 SV=1	0.3587
130	y0130	AP complex subunit sigma OS=Canis lupus familiaris OX=9615 GN=AP1S1 PE=3 SV=1	0.9511
131	y0131	AP-1 complex subunit mu-2 OS=Canis lupus familiaris OX=9615 GN=AP1M2 PE=3 SV=1 : Adaptor related protein complex 1 subunit mu 2 OS=Canis lupus familiaris OX=9615 GN=AP1M2 PE=3 SV=1	0.4031
132	y0132	AP-2 complex subunit alpha OS=Canis lupus familiaris OX=9615 GN=AP2A1 PE=3 SV=1	0.678
133	y0133	AP-2 complex subunit alpha OS=Canis lupus familiaris OX=9615 GN=AP2A2 PE=3 SV=1	0.8302
134	y0134	AP-2 complex subunit mu OS=Canis lupus familiaris OX=9615 GN=AP2M1 PE=3 SV=1	0.4716
135	y0135	AP-3 complex subunit beta OS=Canis lupus familiaris OX=9615 GN=AP3B1 PE=3 SV=1	0.7115
136	y0136	AP-3 complex subunit beta-1 OS=Canis lupus familiaris OX=9615 GN=AP3B1 PE=2 SV=1	0.7115
137	y0137	AP-3 complex subunit delta domain-containing protein OS=Canis lupus familiaris OX=9615 PE=3 SV=1	0.9537
138	y0138	AP-3 complex subunit mu-1 OS=Canis lupus familiaris OX=9615 GN=AP3M1 PE=3 SV=1	0.8287
139	y0139	ATP binding cassette subfamily D member 3 OS=Canis lupus familiaris OX=9615 GN=ABCD3 PE=3 SV=1	0.3486
140	y0140	ATP binding cassette subfamily E member 1 OS=Canis lupus familiaris OX=9615 GN=ABCE1 PE=4 SV=1	0.6209
141	y0141	ATP binding cassette subfamily E member 1 OS=Canis lupus familiaris OX=9615 PE=4 SV=1	0.6209
142	y0142	ATP binding cassette subfamily F member 1 OS=Canis lupus familiaris OX=9615 GN=ABCF1 PE=4 SV=1	0.4589
143	y0143	ATP binding cassette subfamily F member 2 OS=Canis lupus familiaris OX=9615 GN=ABCF2 PE=3 SV=1	0.2282
144	y0144	ATP binding cassette subfamily F member 3 OS=Canis lupus familiaris OX=9615 GN=ABCF3 PE=3 SV=1	0.1643
145	y0145	ATP synthase F1 subunit delta OS=Canis lupus familiaris OX=9615 GN=ATP5F1D PE=3 SV=1	0.9219
146	y0146	ATP synthase F1 subunit epsilon OS=Canis lupus familiaris OX=9615 GN=ATP5F1E PE=3 SV=1	0.2776
147	y0147	ATP synthase F1 subunit epsilon OS=Canis lupus familiaris OX=9615 PE=3 SV=1	0.2776
148	y0148	ATP synthase subunit O, mitochondrial OS=Canis lupus familiaris OX=9615 GN=ATP5PO PE=3 SV=1	0.9341
149	y0149	ATP synthase subunit OS=Canis lupus familiaris OX=9615 GN=LOC102154486 PE=3 SV=1	0.8347
150	y0150	ATP synthase subunit alpha OS=Canis lupus familiaris OX=9615 GN=ATP5F1A PE=2 SV=1	0.5839
151	y0151	ATP synthase subunit alpha OS=Canis lupus familiaris OX=9615 GN=ATP5F1A PE=3 SV=1	0.5839
152	y0152	ATP synthase subunit b OS=Canis lupus familiaris OX=9615 GN=LOC100688796 PE=3 SV=1 : ATP synthase subunit b OS=Canis lupus familiaris OX=9615 GN=LOC119872230 PE=3 SV=1	0.8857
153	y0153	ATP synthase subunit b OS=Canis lupus familiaris OX=9615 PE=3 SV=1	0.8857
154	y0154	ATP synthase subunit beta OS=Canis lupus familiaris OX=9615 GN=PTGES3 PE=2 SV=1 : ATP synthase subunit beta OS=Canis lupus familiaris OX=9615 GN=PTGES3 PE=3 SV=1	0.6883
155	y0155	ATP synthase subunit d, mitochondrial OS=Canis lupus familiaris OX=9615 GN=LOC482600 PE=3 SV=1	0.146
156	y0156	ATP synthase subunit d, mitochondrial OS=Canis lupus familiaris OX=9615 PE=3 SV=1	0.146
157	y0157	ATP synthase subunit e, mitochondrial OS=Canis lupus familiaris OX=9615 PE=3 SV=1	0.6059
158	y0158	ATP synthase subunit f, mitochondrial OS=Canis lupus familiaris OX=9615 GN=LOC102151856 PE=3 SV=1	0.0151
159	y0159	ATP synthase subunit f, mitochondrial OS=Canis lupus familiaris OX=9615 PE=3 SV=1	0.0151
160	y0160	ATP synthase subunit g, mitochondrial OS=Canis lupus familiaris OX=9615 PE=3 SV=1	0.8347
161	y0161	ATP synthase subunit gamma OS=Canis lupus familiaris OX=9615 GN=ATP5F1C PE=3 SV=1	0.5597
162	y0162	ATP-citrate synthase OS=Canis lupus familiaris OX=9615 GN=ACLY PE=3 SV=1	0.9845
163	y0163	ATP-dependent 6-phosphofructokinase OS=Canis lupus familiaris OX=9615 GN=PFKL PE=3 SV=1	0.8118
164	y0164	ATP-dependent 6-phosphofructokinase OS=Canis lupus familiaris OX=9615 GN=PFKM PE=2 SV=1 : ATP-dependent 6-phosphofructokinase, muscle type OS=Canis lupus familiaris OX=9615 GN=PFKM PE=2 SV=2	0.6197
165	y0165	ATP-dependent 6-phosphofructokinase OS=Canis lupus familiaris OX=9615 GN=PFKM PE=3 SV=1	0.6197
166	y0166	ATP-dependent 6-phosphofructokinase OS=Canis lupus familiaris OX=9615 GN=PFKP PE=3 SV=1	0.9226
167	y0167	ATP-dependent 6-phosphofructokinase OS=Canis lupus familiaris OX=9615 PE=3 SV=1	0.9226
168	y0168	ATP-dependent RNA helicase DDX1 OS=Canis lupus familiaris OX=9615 GN=DDX1 PE=3 SV=1	0.6023
169	y0169	ATP-dependent RNA helicase OS=Canis lupus familiaris OX=9615 GN=DDX18 PE=3 SV=1	0.4205
170	y0170	ATP-dependent RNA helicase OS=Canis lupus familiaris OX=9615 GN=DDX24 PE=3 SV=1	0.9778
171	y0171	ATP-dependent RNA helicase OS=Canis lupus familiaris OX=9615 PE=3 SV=1	0.4205
172	y0172	ATPase family AAA domain containing 3A OS=Canis lupus familiaris OX=9615 GN=ATAD3A PE=3 SV=1	0.9539
173	y0173	ATPase inhibitor, mitochondrial OS=Canis lupus familiaris OX=9615 GN=ATP5IF1 PE=3 SV=1	0.3288
174	y0174	Acetoacetyl-CoA synthetase OS=Canis lupus familiaris OX=9615 GN=AACS PE=3 SV=1 : Acetoacetyl-CoA synthetase OS=Canis lupus familiaris OX=9615 GN=TMEM132B PE=3 SV=1	0.3338
175	y0175	Acetyl-CoA acetyltransferase, mitochondrial OS=Canis lupus familiaris OX=9615 GN=ACAT1 PE=3 SV=1	0.6225
176	y0176	Acetyl-CoA acyltransferase 2 OS=Canis lupus familiaris OX=9615 GN=ACAA2 PE=3 SV=1	0.1231
177	y0177	Acetyl-CoA acyltransferase 2 OS=Canis lupus familiaris OX=9615 PE=3 SV=1	0.1231
178	y0178	Acetyl-CoA carboxylase 1 OS=Canis lupus familiaris OX=9615 GN=ACACA PE=4 SV=1	0.8763
179	y0179	Acetylserotonin O-methyltransferase like OS=Canis lupus familiaris OX=9615 GN=ASMTL PE=3 SV=1	0.8645
180	y0180	Acetyltransferase component of pyruvate dehydrogenase complex OS=Canis lupus familiaris OX=9615 GN=DLAT PE=3 SV=1	0.9972
181	y0181	Acidic leucine-rich nuclear phosphoprotein 32 family member A OS=Canis lupus familiaris OX=9615 GN=ANP32A PE=2 SV=1	0.6934
182	y0182	Acidic leucine-rich nuclear phosphoprotein 32 family member OS=Canis lupus familiaris OX=9615 GN=ANP32A PE=3 SV=1	0.6934
183	y0183	Acidic leucine-rich nuclear phosphoprotein 32 family member OS=Canis lupus familiaris OX=9615 GN=ANP32B PE=3 SV=1	0.6864
184	y0184	Acidic leucine-rich nuclear phosphoprotein 32 family member OS=Canis lupus familiaris OX=9615 GN=ANP32E PE=3 SV=1	0.4486
185	y0185	Acidic leucine-rich nuclear phosphoprotein 32 family member OS=Canis lupus familiaris OX=9615 PE=3 SV=1	0.6934
186	y0186	Aconitate hydratase, mitochondrial OS=Canis lupus familiaris OX=9615 GN=ACO2 PE=3 SV=1	0.5833
187	y0187	Aconitate hydratase, mitochondrial OS=Canis lupus familiaris OX=9615 PE=3 SV=1	0.5833
188	y0188	Actin interacting protein 3-like C-terminal domain-containing protein OS=Canis lupus familiaris OX=9615 GN=KIAA1217 PE=4 SV=1	0.7359
189	y0189	Actin like 6A OS=Canis lupus familiaris OX=9615 GN=ACTL6A PE=3 SV=1	0.539
190	y0190	Actin related protein 2/3 complex subunit 1B OS=Canis lupus familiaris OX=9615 GN=ARPC1B PE=3 SV=1 : Actin-related protein 2/3 complex subunit OS=Canis lupus familiaris OX=9615 GN=ARPC1B PE=3 SV=1	0.3098
191	y0191	Actin related protein 3B OS=Canis lupus familiaris OX=9615 GN=ACTR3B PE=3 SV=1	0.604
192	y0192	Actin, alpha cardiac muscle 1 OS=Canis lupus familiaris OX=9615 GN=ACTC1 PE=3 SV=1	0.5455
193	y0193	Actin, alpha skeletal muscle OS=Canis lupus familiaris OX=9615 GN=ACTA1 PE=3 SV=1	0.5455
194	y0194	Actin, cytoplasmic 1 OS=Canis lupus familiaris OX=9615 GN=ACTB PE=1 SV=3 : Actin, cytoplasmic 1 OS=Canis lupus familiaris OX=9615 GN=ACTB PE=3 SV=1 : Actin, cytoplasmic 2 OS=Canis lupus familiaris OX=9615 GN=ACTG1 PE=3 SV=1	0.1675
195	y0195	Actin, cytoplasmic 2 OS=Canis lupus familiaris OX=9615 PE=3 SV=1	0.1675
196	y0196	Actin-related protein 2 OS=Canis lupus familiaris OX=9615 GN=ACTR2 PE=3 SV=1	0.1854
197	y0197	Actin-related protein 2/3 complex subunit 3 OS=Canis lupus familiaris OX=9615 GN=ARPC3 PE=3 SV=1	0.306
198	y0198	Actin-related protein 2/3 complex subunit 4 OS=Canis lupus familiaris OX=9615 GN=ARPC4 PE=3 SV=1	0.8814
199	y0199	Actin-related protein 2/3 complex subunit 5 OS=Canis lupus familiaris OX=9615 GN=ARPC5 PE=3 SV=1	0.9564
200	y0200	Actin-related protein 2/3 complex subunit 5 OS=Canis lupus familiaris OX=9615 GN=ARPC5L PE=3 SV=1	0.9482
201	y0201	Actin-related protein 2/3 complex subunit OS=Canis lupus familiaris OX=9615 GN=ARPC1A PE=3 SV=1	0.6259
202	y0202	Actin-related protein 3 OS=Canis lupus familiaris OX=9615 GN=ACTR3 PE=3 SV=1	0.6141
203	y0203	Actin-related protein 3 OS=Canis lupus familiaris OX=9615 PE=3 SV=1	0.6141
204	y0204	Actinin alpha 2 OS=Canis lupus familiaris OX=9615 GN=ACTN2 PE=3 SV=1	0.0587
205	y0205	Activated RNA polymerase II transcriptional coactivator p15 OS=Canis lupus familiaris OX=9615 GN=LOC610407 PE=3 SV=1	0.4093
206	y0206	Activated RNA polymerase II transcriptional coactivator p15 OS=Canis lupus familiaris OX=9615 GN=SUB1 PE=3 SV=1 : Activated RNA polymerase II transcriptional coactivator p15 OS=Canis lupus familiaris OX=9615 PE=3 SV=1	0.4093
207	y0207	Activator of HSP90 ATPase activity 1 OS=Canis lupus familiaris OX=9615 GN=AHSA1 PE=3 SV=1	0.9237
208	y0208	Active regulator of SIRT1 OS=Canis lupus familiaris OX=9615 GN=RPS19BP1 PE=3 SV=1	0.9827
209	y0209	Active regulator of SIRT1 OS=Canis lupus familiaris OX=9615 PE=3 SV=1	0.9827
210	y0210	Activity dependent neuroprotector homeobox OS=Canis lupus familiaris OX=9615 GN=ADNP PE=4 SV=1	0.7141
211	y0211	Activity dependent neuroprotector homeobox OS=Canis lupus familiaris OX=9615 PE=4 SV=1	0.7141
212	y0212	Acyl-CoA 6-desaturase OS=Canis lupus familiaris OX=9615 GN=FADS2 PE=3 SV=1	0.7789
213	y0213	Acyl-CoA 6-desaturase OS=Canis lupus familiaris OX=9615 PE=3 SV=1	0.7789
214	y0214	Acyl-CoA dehydrogenase family member 11 OS=Canis lupus familiaris OX=9615 GN=ACAD11 PE=3 SV=1	0.3787
215	y0215	Acyl-CoA dehydrogenase family member 9 OS=Canis lupus familiaris OX=9615 GN=ACAD9 PE=3 SV=1	0.551
216	y0216	Acyl-CoA dehydrogenase family member 9 OS=Canis lupus familiaris OX=9615 PE=3 SV=1	0.551
217	y0217	Acyl-CoA thioesterase 7 OS=Canis lupus familiaris OX=9615 GN=ACOT7 PE=4 SV=1	0.7079
218	y0218	Acyl-CoA thioesterase 9 OS=Canis lupus familiaris OX=9615 GN=ACOT9 PE=3 SV=1	0.5876
219	y0219	Acyl-coenzyme A oxidase OS=Canis lupus familiaris OX=9615 GN=ACOX1 PE=3 SV=1	0.6557
220	y0220	Acylglycerol kinase, mitochondrial OS=Canis lupus familiaris OX=9615 GN=AGK PE=3 SV=1	0.6368
221	y0221	Adapter molecule crk OS=Canis lupus familiaris OX=9615 PE=3 SV=1 : CRK proto-oncogene, adaptor protein OS=Canis lupus familiaris OX=9615 PE=4 SV=1	0.139
222	y0222	Adaptor protein, phosphotyrosine interacting with PH domain and leucine zipper 1 OS=Canis lupus familiaris OX=9615 GN=APPL1 PE=4 SV=1	0.3159
223	y0223	Adaptor related protein complex 3 subunit delta 1 OS=Canis lupus familiaris OX=9615 GN=AP3D1 PE=3 SV=1	0.9537
224	y0224	Adenine phosphoribosyltransferase OS=Canis lupus familiaris OX=9615 GN=APRT PE=3 SV=1	0.7462
225	y0225	Adenosine 5'-monophosphoramidase HINT1 OS=Canis lupus familiaris OX=9615 GN=HINT1 PE=3 SV=1	0.7989
226	y0226	Adenosine 5'-monophosphoramidase HINT1 OS=Canis lupus familiaris OX=9615 PE=3 SV=1	0.7989
227	y0227	Adenosine deaminase OS=Canis lupus familiaris OX=9615 GN=ADA PE=3 SV=1	0.0716
228	y0228	Adenosine kinase OS=Canis lupus familiaris OX=9615 GN=ADK PE=3 SV=1	0.6838
229	y0229	Adenosylhomocysteinase OS=Canis lupus familiaris OX=9615 GN=AHCY PE=3 SV=1	0.3805
230	y0230	Adenosylhomocysteinase OS=Canis lupus familiaris OX=9615 GN=AHCYL1 PE=3 SV=1	0.7653
231	y0231	Adenosylhomocysteinase like 1 OS=Canis lupus familiaris OX=9615 GN=AHCYL1 PE=3 SV=1	0.7653
232	y0232	Adenylate kinase 2, mitochondrial OS=Canis lupus familiaris OX=9615 GN=AK2 PE=3 SV=1	0.9151
233	y0233	Adenylate kinase isoenzyme 1 OS=Canis lupus familiaris OX=9615 GN=AK1 PE=3 SV=1	0.9305
234	y0234	Adenylosuccinate lyase OS=Canis lupus familiaris OX=9615 GN=ADSL PE=3 SV=1	0.6393
235	y0235	Adenylosuccinate synthetase OS=Canis lupus familiaris OX=9615 GN=ADSS2 PE=3 SV=1	0.5684
236	y0236	Adenylosuccinate synthetase isozyme 2 OS=Canis lupus familiaris OX=9615 GN=ADSS PE=3 SV=1	0.5684
237	y0237	Adenylosuccinate synthetase isozyme 2 OS=Canis lupus familiaris OX=9615 GN=ADSS2 PE=3 SV=1	0.5684
238	y0238	Adenylyl cyclase-associated protein OS=Canis lupus familiaris OX=9615 GN=CAP1 PE=3 SV=1	0.699
239	y0239	Adipocyte plasma membrane-associated protein OS=Canis lupus familiaris OX=9615 GN=APMAP PE=3 SV=1	0.6341
240	y0240	Adipogenesis regulatory factor OS=Canis lupus familiaris OX=9615 GN=ADIRF PE=4 SV=1	0.5651
241	y0241	Agenet-like domain-containing protein OS=Canis lupus familiaris OX=9615 GN=FMR1 PE=3 SV=1	0.5447
242	y0242	Ajuba LIM protein OS=Canis lupus familiaris OX=9615 GN=AJUBA PE=4 SV=1	0.4597
243	y0243	Alanine--tRNA ligase OS=Canis lupus familiaris OX=9615 GN=AARS1 PE=3 SV=1	0.2365
244	y0244	Albumin OS=Canis lupus familiaris OX=9615 GN=AFP PE=4 SV=1	0.5588
245	y0245	Albumin OS=Canis lupus familiaris OX=9615 GN=ALB PE=1 SV=3	0.5588
246	y0246	Albumin OS=Canis lupus familiaris OX=9615 GN=ALB PE=4 SV=1	0.5588
247	y0247	Aldehyde dehydrogenase domain-containing protein OS=Canis lupus familiaris OX=9615 GN=ALDH7A1 PE=3 SV=1	0.9263
248	y0248	Aldo-keto reductase family 1 member A1 OS=Canis lupus familiaris OX=9615 GN=AKR1A1 PE=3 SV=1	0.0048
249	y0249	Aldo-keto reductase family 1 member B1 OS=Canis lupus familiaris OX=9615 GN=AKR1B1 PE=3 SV=1	0.8716
250	y0250	Aldo-keto reductase family 1 member B1 OS=Canis lupus familiaris OX=9615 PE=3 SV=1	0.8716
251	y0251	Alkylglycerone-phosphate synthase OS=Canis lupus familiaris OX=9615 GN=AGPS PE=3 SV=1	0.1355
252	y0252	Alpha-1,4 glucan phosphorylase OS=Canis lupus familiaris OX=9615 GN=PYGB PE=3 SV=1	0.893
253	y0253	Alpha-1,4 glucan phosphorylase OS=Canis lupus familiaris OX=9615 GN=PYGL PE=3 SV=1	0.9013
254	y0254	Alpha-2-HS-glycoprotein OS=Canis lupus familiaris OX=9615 GN=AHSG PE=4 SV=1	0.4394
255	y0255	Alpha-2-macroglobulin OS=Canis lupus familiaris OX=9615 GN=A2M PE=3 SV=1	0.0152
256	y0256	Alpha-2-macroglobulin OS=Canis lupus familiaris OX=9615 GN=LOC477699 PE=3 SV=1	0.0152
257	y0257	Alpha-actinin-1 OS=Canis lupus familiaris OX=9615 GN=ACTN1 PE=3 SV=1	0.1793
258	y0258	Alpha-actinin-4 OS=Canis lupus familiaris OX=9615 GN=ACTN4 PE=3 SV=1	0.1793
259	y0259	Alpha-actinin-4 OS=Canis lupus familiaris OX=9615 GN=LGALS7B PE=3 SV=1	0.1793
260	y0260	Alpha-centractin OS=Canis lupus familiaris OX=9615 GN=ACTR1A PE=2 SV=1	0.5348
261	y0261	Alpha-centractin OS=Canis lupus familiaris OX=9615 GN=ACTR1A PE=3 SV=1	0.5348
262	y0262	Alpha-endosulfine OS=Canis lupus familiaris OX=9615 GN=ENSA PE=3 SV=1	0.6976
263	y0263	Alpha-endosulfine OS=Canis lupus familiaris OX=9615 PE=3 SV=1 : cAMP-regulated phosphoprotein 19 OS=Canis lupus familiaris OX=9615 GN=ARPP19 PE=3 SV=1	0.6976
264	y0264	Aly/REF export factor OS=Canis lupus familiaris OX=9615 GN=ALYREF PE=4 SV=1	0.0274
265	y0265	Amidohydrolase-related domain-containing protein OS=Canis lupus familiaris OX=9615 GN=DPYSL3 PE=3 SV=1	0.2618
266	y0266	Amidophosphoribosyltransferase OS=Canis lupus familiaris OX=9615 GN=PPAT PE=3 SV=1	0.9093
267	y0267	Amino acid transporter OS=Canis lupus familiaris OX=9615 GN=SLC1A5 PE=2 SV=1	0.2944
268	y0268	Amino acid transporter OS=Canis lupus familiaris OX=9615 GN=SLC1A5 PE=3 SV=1	0.2944
269	y0269	Aminoacyl tRNA synthase complex-interacting multifunctional protein 2 OS=Canis lupus familiaris OX=9615 GN=AIMP2 PE=4 SV=1	0.4151
270	y0270	Aminoacyl tRNA synthetase complex interacting multifunctional protein 1 OS=Canis lupus familiaris OX=9615 GN=AIMP1 PE=4 SV=1	0.892
271	y0271	Aminopeptidase OS=Canis lupus familiaris OX=9615 GN=NPEPPS PE=3 SV=1	0.6067
272	y0272	Aminopeptidase like 1 OS=Canis lupus familiaris OX=9615 GN=NPEPL1 PE=3 SV=1	0.5539
273	y0273	Aminotransferase class I/classII large domain-containing protein OS=Canis lupus familiaris OX=9615 GN=GCAT PE=3 SV=1	0.3118
274	y0274	Aminotransferase class I/classII large domain-containing protein OS=Canis lupus familiaris OX=9615 GN=KYAT1 PE=3 SV=1	0.228
275	y0275	Aminotransferase class I/classII large domain-containing protein OS=Canis lupus familiaris OX=9615 PE=3 SV=1 : Serine palmitoyltransferase long chain base subunit 2 OS=Canis lupus familiaris OX=9615 GN=SPTLC2 PE=3 SV=1	0.7251
276	y0276	Aminotransferase class V domain-containing protein OS=Canis lupus familiaris OX=9615 GN=NFS1 PE=3 SV=1 : cysteine desulfurase OS=Canis lupus familiaris OX=9615 GN=NFS1 PE=3 SV=1	0.7211
277	y0277	Anamorsin OS=Canis lupus familiaris OX=9615 GN=CIAPIN1 PE=3 SV=1	0.5426
278	y0278	Anaphase-promoting complex subunit 4 OS=Canis lupus familiaris OX=9615 GN=ANAPC4 PE=3 SV=1	0.0996
279	y0279	Anaphase-promoting complex subunit 4 OS=Canis lupus familiaris OX=9615 GN=ANAPC4 PE=4 SV=1	0.0996
280	y0280	Anaphase-promoting complex subunit 4-like WD40 domain-containing protein OS=Canis lupus familiaris OX=9615 GN=THOC3 PE=3 SV=1	0.6256
281	y0281	Anillin, actin binding protein OS=Canis lupus familiaris OX=9615 GN=ANLN PE=4 SV=1	0.9799
282	y0282	Anion exchange protein OS=Canis lupus familiaris OX=9615 GN=SLC4A7 PE=3 SV=1	0.1313
283	y0283	Anion exchange protein OS=Canis lupus familiaris OX=9615 PE=3 SV=1	0.1313
284	y0284	Ankyrin repeat and KH domain containing 1 OS=Canis lupus familiaris OX=9615 GN=ANKHD1 PE=4 SV=1	0.9582
285	y0285	Ankyrin repeat domain 17 OS=Canis lupus familiaris OX=9615 GN=ANKRD17 PE=4 SV=1	0.9582
286	y0286	Annexin OS=Canis lupus familiaris OX=9615 GN=ANXA4 PE=3 SV=1	0.4047
287	y0287	Annexin OS=Canis lupus familiaris OX=9615 GN=ANXA8L1 PE=3 SV=1	0.1781
288	y0288	Annexin OS=Canis lupus familiaris OX=9615 PE=3 SV=1	0.0821
289	y0289	Apoptosis antagonizing transcription factor OS=Canis lupus familiaris OX=9615 GN=AATF PE=3 SV=1	0.8145
290	y0290	Apoptosis antagonizing transcription factor OS=Canis lupus familiaris OX=9615 PE=3 SV=1	0.8145
291	y0291	Apoptosis inducing factor mitochondria associated 1 OS=Canis lupus familiaris OX=9615 GN=AIFM1 PE=3 SV=1	0.4518
292	y0292	Apoptosis inhibitor 5 OS=Canis lupus familiaris OX=9615 GN=API5 PE=3 SV=1	0.5806
293	y0293	Aquarius intron-binding spliceosomal factor OS=Canis lupus familiaris OX=9615 GN=AQR PE=4 SV=1	0.8943
294	y0294	Arf-GAP domain-containing protein OS=Canis lupus familiaris OX=9615 PE=4 SV=1	0.3542
295	y0295	Arginase OS=Canis lupus familiaris OX=9615 GN=ARG2 PE=3 SV=1	0.9061
296	y0296	Arginine--tRNA ligase, cytoplasmic OS=Canis lupus familiaris OX=9615 GN=RARS1 PE=3 SV=1	0.9301
297	y0297	Arginyl aminopeptidase OS=Canis lupus familiaris OX=9615 GN=RNPEP PE=3 SV=1	0.9545
298	y0298	Armadillo repeat containing 10 OS=Canis lupus familiaris OX=9615 GN=ARMC10 PE=4 SV=1 : Armadillo repeat-containing domain-containing protein OS=Canis lupus familiaris OX=9615 PE=4 SV=1	0.7041
299	y0299	Armadillo repeat-containing domain-containing protein OS=Canis lupus familiaris OX=9615 GN=ARMCX3 PE=3 SV=1	0.7973
300	y0300	Arp2/3 complex 34 kDa subunit OS=Canis lupus familiaris OX=9615 GN=ARPC2 PE=3 SV=1	0.291
301	y0301	Arsenite-resistance protein 2 OS=Canis lupus familiaris OX=9615 GN=SRRT PE=3 SV=1	0.4617
302	y0302	Asparagine synthetase [glutamine-hydrolyzing] OS=Canis lupus familiaris OX=9615 GN=ASNS PE=4 SV=1	0.8279
303	y0303	Asparagine--tRNA ligase, cytoplasmic OS=Canis lupus familiaris OX=9615 GN=NARS1 PE=3 SV=1	0.1058
304	y0304	Asparagine--tRNA ligase, cytoplasmic OS=Canis lupus familiaris OX=9615 PE=3 SV=1	0.1058
305	y0305	Aspartate aminotransferase OS=Canis lupus familiaris OX=9615 GN=GOT1 PE=3 SV=1	0.948
306	y0306	Aspartate aminotransferase OS=Canis lupus familiaris OX=9615 GN=GOT2 PE=3 SV=1	0.7253
307	y0307	Aspartate--tRNA ligase, cytoplasmic OS=Canis lupus familiaris OX=9615 GN=DARS1 PE=3 SV=1	0.5185
308	y0308	Aspartate--tRNA ligase, cytoplasmic OS=Canis lupus familiaris OX=9615 PE=3 SV=1	0.5185
309	y0309	Aspartyl aminopeptidase OS=Canis lupus familiaris OX=9615 GN=DNPEP PE=3 SV=1	0.9952
310	y0310	Aspartyl aminopeptidase OS=Canis lupus familiaris OX=9615 PE=3 SV=1	0.9952
311	y0311	Astrocytic phosphoprotein PEA-15 OS=Canis lupus familiaris OX=9615 GN=PEA15 PE=4 SV=1	0.6043
312	y0312	Ataxin 2 like OS=Canis lupus familiaris OX=9615 GN=ATXN2L PE=3 SV=1	0.7481
313	y0313	Ataxin 7 like 3B OS=Canis lupus familiaris OX=9615 GN=ATXN7L3B PE=4 SV=1	0.0907
314	y0314	Atlastin GTPase 3 OS=Canis lupus familiaris OX=9615 GN=ATL3 PE=3 SV=1	0.7693
315	y0315	B box-type domain-containing protein OS=Canis lupus familiaris OX=9615 PE=4 SV=1	0.7409
316	y0316	B-TFIID TATA-box binding protein associated factor 1 OS=Canis lupus familiaris OX=9615 GN=BTAF1 PE=4 SV=1	0.8366
317	y0317	B-cell receptor-associated protein OS=Canis lupus familiaris OX=9615 GN=BCAP31 PE=3 SV=1	0.9244
318	y0318	B3/B4 tRNA-binding domain-containing protein OS=Canis lupus familiaris OX=9615 PE=4 SV=1	0.9249
319	y0319	BAG cochaperone 2 OS=Canis lupus familiaris OX=9615 GN=BAG2 PE=4 SV=1	0.5024
320	y0320	BAG cochaperone 3 OS=Canis lupus familiaris OX=9615 GN=BAG3 PE=4 SV=1	0.9495
321	y0321	BAG family molecular chaperone regulator 5 OS=Canis lupus familiaris OX=9615 GN=BAG5 PE=4 SV=1	0.9803
322	y0322	BAR/IMD domain containing adaptor protein 2 like 1 OS=Canis lupus familiaris OX=9615 GN=BAIAP2L1 PE=4 SV=1	0.1198
323	y0323	BAR/IMD domain containing adaptor protein 2 like 1 OS=Canis lupus familiaris OX=9615 PE=4 SV=1	0.1198
324	y0324	BAT2 N-terminal domain-containing protein OS=Canis lupus familiaris OX=9615 GN=PRRC2C PE=4 SV=1	0.2117
325	y0325	BCAR1 scaffold protein, Cas family member OS=Canis lupus familiaris OX=9615 GN=BCAR1 PE=3 SV=1	0.0715
326	y0326	BCL2 antagonist/killer 1 OS=Canis lupus familiaris OX=9615 GN=BAK1 PE=3 SV=1	0.8399
327	y0327	BCL2 antagonist/killer 1 OS=Canis lupus familiaris OX=9615 GN=BAK1 PE=4 SV=1 : Bcl-2 antagonist/killer protein OS=Canis lupus familiaris OX=9615 GN=BAK PE=2 SV=1	0.8399
328	y0328	BCL2 associated X, apoptosis regulator OS=Canis lupus familiaris OX=9615 GN=BAX PE=3 SV=1	0.6868
329	y0329	BCL2 associated transcription factor 1 OS=Canis lupus familiaris OX=9615 GN=BCLAF1 PE=3 SV=1	0.5099
330	y0330	BCL2 like 2 OS=Canis lupus familiaris OX=9615 GN=PABPN1 PE=4 SV=1 : Poly(A) binding protein nuclear 1 OS=Canis lupus familiaris OX=9615 GN=PABPN1 PE=4 SV=1	0.6054
331	y0331	BOS complex subunit NCLN OS=Canis lupus familiaris OX=9615 GN=NCLN PE=1 SV=2 : Nicalin OS=Canis lupus familiaris OX=9615 GN=NCLN PE=3 SV=1	0.466
332	y0332	BRCA2 and CDKN1A-interacting protein OS=Canis lupus familiaris OX=9615 GN=BCCIP PE=3 SV=1 : BRCA2 and CDKN1A-interacting protein OS=Canis lupus familiaris OX=9615 GN=LOC100688306 PE=3 SV=1	0.993
333	y0333	BRICK1 subunit of SCAR/WAVE actin nucleating complex OS=Canis lupus familiaris OX=9615 GN=BRK1 PE=3 SV=1	0.8346
334	y0334	BRO1 domain-containing protein BROX OS=Canis lupus familiaris OX=9615 GN=BROX PE=3 SV=1	0.9615
335	y0335	BRO1 domain-containing protein OS=Canis lupus familiaris OX=9615 GN=PDCD6IP PE=4 SV=1	0.2522
336	y0336	Band 7 domain-containing protein OS=Canis lupus familiaris OX=9615 GN=STOML2 PE=3 SV=1	0.2628
337	y0337	Band 7 domain-containing protein OS=Canis lupus familiaris OX=9615 PE=3 SV=1	0.5206
338	y0338	Barrier-to-autointegration factor OS=Canis lupus familiaris OX=9615 GN=BANF1 PE=3 SV=1	0.0525
339	y0339	Basal cell adhesion molecule (Lutheran blood group) OS=Canis lupus familiaris OX=9615 GN=BCAM PE=4 SV=1	0.9568
340	y0340	Basigin OS=Canis lupus familiaris OX=9615 GN=BSG PE=4 SV=1	0.6547
341	y0341	Basigin OS=Canis lupus familiaris OX=9615 PE=4 SV=1	0.6547
342	y0342	Beta-1,4-galactosyltransferase OS=Canis lupus familiaris OX=9615 GN=B4GALT1 PE=3 SV=1	0.8075
343	y0343	Beta-actin-like protein 2 OS=Canis lupus familiaris OX=9615 GN=ACTBL2 PE=3 SV=1	0.41
344	y0344	Beta-catenin-interacting ICAT domain-containing protein OS=Canis lupus familiaris OX=9615 GN=LZIC PE=3 SV=1 : Beta-catenin-interacting ICAT domain-containing protein OS=Canis lupus familiaris OX=9615 PE=3 SV=1 : Protein LZIC OS=Canis lupus familiaris OX=9615 GN=LZIC PE=3 SV=1 : Protein LZIC OS=Canis lupus familiaris OX=9615 PE=3 SV=1	0.3212
345	y0345	Beta-catenin-like protein 1 N-terminal domain-containing protein OS=Canis lupus familiaris OX=9615 GN=CTNNBL1 PE=4 SV=1	0.1329
346	y0346	Beta-enolase OS=Canis lupus familiaris OX=9615 GN=ENO3 PE=3 SV=1	0.4791
347	y0347	Beta/gamma crystallin 'Greek key' domain-containing protein OS=Canis lupus familiaris OX=9615 PE=3 SV=1	0.0442
348	y0348	Bifunctional purine biosynthesis protein ATIC OS=Canis lupus familiaris OX=9615 GN=ATIC PE=3 SV=1	0.7871
349	y0349	Biliverdin reductase A OS=Canis lupus familiaris OX=9615 GN=BLVRA PE=3 SV=1	0.5948
350	y0350	Biliverdin reductase A OS=Canis lupus familiaris OX=9615 GN=BLVRA PE=4 SV=1	0.5948
351	y0351	Biliverdin reductase B OS=Canis lupus familiaris OX=9615 GN=BLVRB PE=4 SV=1	0.3609
352	y0352	Bleomycin hydrolase OS=Canis lupus familiaris OX=9615 GN=BLMH PE=3 SV=1	0.9672
353	y0353	BolA family member 2 OS=Canis lupus familiaris OX=9615 GN=BOLA2B PE=3 SV=1	0.28
354	y0354	Branched-chain-amino-acid aminotransferase OS=Canis lupus familiaris OX=9615 GN=BCAT1 PE=3 SV=1	0.6342
355	y0355	Branched-chain-amino-acid aminotransferase OS=Canis lupus familiaris OX=9615 GN=BCAT2 PE=3 SV=1	0.8135
356	y0356	C-1-tetrahydrofolate synthase, cytoplasmic OS=Canis lupus familiaris OX=9615 GN=MTHFD1 PE=3 SV=1	0.1624
357	y0357	C-X-C motif chemokine OS=Canis lupus familiaris OX=9615 GN=CXCL6 PE=3 SV=1 : C-X-C motif chemokine OS=Canis lupus familiaris OX=9615 PE=3 SV=1	0.306
358	y0358	C-terminal binding protein 1 OS=Canis lupus familiaris OX=9615 GN=CTBP1 PE=3 SV=1	1
359	y0359	C1q domain-containing protein OS=Canis lupus familiaris OX=9615 GN=CBLN4 PE=4 SV=1	0.8257
360	y0360	C2 domain-containing protein OS=Canis lupus familiaris OX=9615 GN=CPNE3 PE=3 SV=1	0.4716
361	y0361	C2 domain-containing protein OS=Canis lupus familiaris OX=9615 GN=MYOF PE=3 SV=1	0.2931
362	y0362	C2 domain-containing protein OS=Canis lupus familiaris OX=9615 GN=RAB11FIP1 PE=4 SV=1 : RAB11 family interacting protein 1 OS=Canis lupus familiaris OX=9615 PE=4 SV=1	0.9113
363	y0363	C2 domain-containing protein OS=Canis lupus familiaris OX=9615 PE=3 SV=1	0.4716
364	y0364	C3H1-type domain-containing protein OS=Canis lupus familiaris OX=9615 GN=MBNL1 PE=3 SV=1	0.1455
365	y0365	C3H1-type domain-containing protein OS=Canis lupus familiaris OX=9615 GN=MBNL2 PE=3 SV=1	0.1455
366	y0366	C3HC-type domain-containing protein OS=Canis lupus familiaris OX=9615 PE=4 SV=1 : Zinc finger C3HC-type containing 1 OS=Canis lupus familiaris OX=9615 GN=ZC3HC1 PE=4 SV=1	0.3068
367	y0367	CCAAT enhancer binding protein zeta OS=Canis lupus familiaris OX=9615 GN=CEBPZ PE=3 SV=1 : CCAAT-binding factor domain-containing protein OS=Canis lupus familiaris OX=9615 GN=CEBPZ PE=3 SV=1	0.2035
368	y0368	CCHC-type zinc finger nucleic acid binding protein OS=Canis lupus familiaris OX=9615 GN=CNBP PE=4 SV=1	0.0573
369	y0369	CCR4-NOT transcription complex subunit 1 OS=Canis lupus familiaris OX=9615 GN=CNOT1 PE=3 SV=1	0.6881
370	y0370	CD109 molecule OS=Canis lupus familiaris OX=9615 GN=CD109 PE=3 SV=1	0.6762
371	y0371	CD166 antigen OS=Canis lupus familiaris OX=9615 GN=ALCAM PE=4 SV=1	0.4515
372	y0372	CD44 antigen OS=Canis lupus familiaris OX=9615 GN=CD44 PE=4 SV=1	0.9448
373	y0373	CD63 molecule OS=Canis lupus familiaris OX=9615 GN=CD63 PE=3 SV=1 : Tetraspanin OS=Canis lupus familiaris OX=9615 GN=CD63 PE=3 SV=1	0.0484
374	y0374	CD70 molecule OS=Canis lupus familiaris OX=9615 GN=CD70 PE=3 SV=1	0.3987
375	y0375	CD81 molecule OS=Canis lupus familiaris OX=9615 GN=CD81 PE=3 SV=1 : Tetraspanin OS=Canis lupus familiaris OX=9615 GN=CD81 PE=3 SV=1	0.3414
376	y0376	CDGSH iron-sulfur domain-containing protein 2 OS=Canis lupus familiaris OX=9615 GN=CISD2 PE=3 SV=1	0.6381
377	y0377	CDP-diacylglycerol--inositol 3-phosphatidyltransferase OS=Canis lupus familiaris OX=9615 GN=CDIPT PE=3 SV=1	0.8033
378	y0378	CDP-diacylglycerol--inositol 3-phosphatidyltransferase OS=Canis lupus familiaris OX=9615 PE=3 SV=1	0.8033
379	y0379	CDV3 homolog OS=Canis lupus familiaris OX=9615 GN=CDV3 PE=3 SV=1	0.9354
380	y0380	CHCH domain-containing protein OS=Canis lupus familiaris OX=9615 GN=CHCHD10 PE=4 SV=1 : Coiled-coil-helix-coiled-coil-helix domain containing 10 OS=Canis lupus familiaris OX=9615 GN=CHCHD10 PE=4 SV=1	0.1652
381	y0381	COMM domain containing 7 OS=Canis lupus familiaris OX=9615 GN=COMMD7 PE=4 SV=1	0.9481
382	y0382	COMM domain-containing protein 1 OS=Canis lupus familiaris OX=9615 GN=COMMD1 PE=4 SV=1	0.439
383	y0383	COMM domain-containing protein OS=Canis lupus familiaris OX=9615 GN=COMMD7 PE=4 SV=1	0.9481
384	y0384	COP9 signalosome complex subunit 3 OS=Canis lupus familiaris OX=9615 GN=COPS3 PE=3 SV=1	0.7988
385	y0385	COP9 signalosome complex subunit 4 OS=Canis lupus familiaris OX=9615 GN=COPS4 PE=3 SV=1	0.9662
386	y0386	COP9 signalosome complex subunit 4 OS=Canis lupus familiaris OX=9615 GN=THAP9 PE=3 SV=1	0.9662
387	y0387	COP9 signalosome complex subunit 8 OS=Canis lupus familiaris OX=9615 GN=COPS8 PE=3 SV=1	0.6179
388	y0388	CRIB domain-containing protein OS=Canis lupus familiaris OX=9615 PE=3 SV=1	0.1549
389	y0389	CRK proto-onco, adaptor protein OS=Canis lupus familiaris OX=9615 GN=CRK PE=4 SV=1	0.139
390	y0390	CS domain-containing protein OS=Canis lupus familiaris OX=9615 GN=NUDCD2 PE=4 SV=1	0.5156
391	y0391	CS domain-containing protein OS=Canis lupus familiaris OX=9615 PE=4 SV=1	0.5156
392	y0392	CSD domain-containing protein OS=Canis lupus familiaris OX=9615 GN=CARHSP1 PE=4 SV=1 : Cold-shock domain-containing protein OS=Canis lupus familiaris OX=9615 GN=CARHSP1 PE=4 SV=1	0.9893
393	y0393	CSN8/PSMD8/EIF3K domain-containing protein OS=Canis lupus familiaris OX=9615 GN=COPS8 PE=4 SV=1	0.6179
394	y0394	CTP synthase OS=Canis lupus familiaris OX=9615 GN=CTPS1 PE=3 SV=1	0.048
395	y0395	CUB domain containing protein 1 OS=Canis lupus familiaris OX=9615 GN=CDCP1 PE=4 SV=1	0.2646
396	y0396	CUGBP Elav-like family member 1 OS=Canis lupus familiaris OX=9615 GN=CELF1 PE=3 SV=1 : RRM domain-containing protein OS=Canis lupus familiaris OX=9615 GN=CELF1 PE=3 SV=1	0.6784
397	y0397	CYFIP related Rac1 interactor B OS=Canis lupus familiaris OX=9615 GN=CYRIB PE=3 SV=1	0.8282
398	y0398	CYRIA/CYRIB Rac1 binding domain-containing protein OS=Canis lupus familiaris OX=9615 GN=CYRIB PE=3 SV=1	0.8282
399	y0399	Cadherin 13 OS=Canis lupus familiaris OX=9615 GN=CDH13 PE=4 SV=1	0.9527
400	y0400	Cadherin 3 OS=Canis lupus familiaris OX=9615 GN=CDH3 PE=4 SV=1	0.8905
401	y0401	Cadherin domain-containing protein OS=Canis lupus familiaris OX=9615 GN=CDH13 PE=4 SV=1	0.9527
402	y0402	Cadherin domain-containing protein OS=Canis lupus familiaris OX=9615 GN=CDH3 PE=4 SV=1	0.8905
403	y0403	Cadherin domain-containing protein OS=Canis lupus familiaris OX=9615 GN=DSC3 PE=4 SV=1	0.3801
404	y0404	Cadherin-1 OS=Canis lupus familiaris OX=9615 GN=CDH1 PE=1 SV=2	0.241
405	y0405	Cadherin-1 OS=Canis lupus familiaris OX=9615 GN=CDH1 PE=4 SV=1	0.241
406	y0406	Cadherin-2 OS=Canis lupus familiaris OX=9615 GN=CDH2 PE=4 SV=1	0.7221
407	y0407	Calcium uniporter protein OS=Canis lupus familiaris OX=9615 GN=MCU PE=3 SV=1	0.6677
408	y0408	Calcium-transporting ATPase OS=Canis lupus familiaris OX=9615 GN=ATP2A2 PE=3 SV=1	0.0015
409	y0409	Calcium-transporting ATPase OS=Canis lupus familiaris OX=9615 GN=ATP2B1 PE=3 SV=1	0.8079
410	y0410	Calcium-transporting ATPase OS=Canis lupus familiaris OX=9615 GN=ATP2B4 PE=3 SV=1	0.7736
411	y0411	Calcium-transporting ATPase OS=Canis lupus familiaris OX=9615 PE=3 SV=1	0.8079
412	y0412	Calcyclin-binding protein OS=Canis lupus familiaris OX=9615 GN=CACYBP PE=4 SV=1	0.912
413	y0413	Calcyclin-binding protein OS=Canis lupus familiaris OX=9615 PE=4 SV=1	0.912
414	y0414	Calmodulin 1 OS=Canis lupus familiaris OX=9615 GN=CALM1 PE=3 SV=1	0.9074
415	y0415	Calnexin OS=Canis lupus familiaris OX=9615 GN=CANX PE=3 SV=1	0.9735
416	y0416	Calpain-1 catalytic subunit OS=Canis lupus familiaris OX=9615 GN=CAPN1 PE=3 SV=1	0.5699
417	y0417	Calpain-2 catalytic subunit OS=Canis lupus familiaris OX=9615 GN=CAPN2 PE=3 SV=1	0.9061
418	y0418	Calpastatin OS=Canis lupus familiaris OX=9615 GN=CAST PE=3 SV=1	0.9029
419	y0419	Calpastatin OS=Canis lupus familiaris OX=9615 PE=3 SV=1	0.9029
420	y0420	Calponin OS=Canis lupus familiaris OX=9615 GN=CNN2 PE=3 SV=1	0.3389
421	y0421	Calponin-homology (CH) domain-containing protein OS=Canis lupus familiaris OX=9615 GN=FLNB PE=3 SV=1	0.947
422	y0422	Calponin-homology (CH) domain-containing protein OS=Canis lupus familiaris OX=9615 GN=FLNC PE=3 SV=1	0.8083
423	y0423	Calponin-homology (CH) domain-containing protein OS=Canis lupus familiaris OX=9615 GN=PARVA PE=3 SV=1	0.4203
424	y0424	Calponin-homology (CH) domain-containing protein OS=Canis lupus familiaris OX=9615 PE=3 SV=1	0.6732
425	y0425	Calreticulin OS=Canis lupus familiaris OX=9615 GN=CALR PE=3 SV=1	0.3795
426	y0426	Calumenin OS=Canis lupus familiaris OX=9615 GN=CALU PE=3 SV=1	0.7762
427	y0427	Capping actin protein, gelsolin like OS=Canis lupus familiaris OX=9615 GN=CAPG PE=4 SV=1	0.9498
428	y0428	Carbamoyl-phosphate synthetase 2, aspartate transcarbamylase, and dihydroorotase OS=Canis lupus familiaris OX=9615 GN=CAD PE=3 SV=1	0.5195
429	y0429	Carbonyl reductase (NADPH) OS=Canis lupus familiaris OX=9615 GN=LOC610164 PE=3 SV=1	0.8427
430	y0430	Carbonyl reductase [NADPH] 1 OS=Canis lupus familiaris OX=9615 PE=3 SV=1	0.8427
431	y0431	Carboxypeptidase D OS=Canis lupus familiaris OX=9615 GN=CPD PE=3 SV=1	0.7278
432	y0432	Carboxypeptidase D OS=Canis lupus familiaris OX=9615 PE=3 SV=1	0.7278
433	y0433	Carnitine O-palmitoyltransferase 2, mitochondrial OS=Canis lupus familiaris OX=9615 GN=CPT2 PE=3 SV=1	0.3209
434	y0434	Carnitine palmitoyltransferase 1A OS=Canis lupus familiaris OX=9615 GN=CPT1A PE=3 SV=1	0.2645
435	y0435	Casein kinase II subunit alpha OS=Canis lupus familiaris OX=9615 GN=CSNK2A1 PE=3 SV=1	0.213
436	y0436	Casein kinase substrate phosphoprotein PP28 domain-containing protein OS=Canis lupus familiaris OX=9615 GN=PDAP1 PE=4 SV=1	0.0901
437	y0437	Caseinolytic mitochondrial matrix peptidase chaperone subunit X OS=Canis lupus familiaris OX=9615 GN=CLPX PE=4 SV=1 : ClpX-type ZB domain-containing protein OS=Canis lupus familiaris OX=9615 PE=4 SV=1	0.2168
438	y0438	Caspase 10 OS=Canis lupus familiaris OX=9615 GN=CASP10 PE=3 SV=1	0.7132
439	y0439	Catalase OS=Canis lupus familiaris OX=9615 GN=CAT PE=1 SV=3	0.7133
440	y0440	Catalase OS=Canis lupus familiaris OX=9615 GN=CAT PE=3 SV=1	0.7133
441	y0441	Catechol O-methyltransferase (Fragment) OS=Canis lupus familiaris OX=9615 PE=3 SV=1 : Catechol O-methyltransferase OS=Canis lupus familiaris OX=9615 GN=COMT PE=3 SV=1 : Catechol O-methyltransferase OS=Canis lupus familiaris OX=9615 PE=2 SV=1 : Catechol O-methyltransferase OS=Canis lupus familiaris OX=9615 PE=3 SV=1 : catechol O-methyltransferase OS=Canis lupus familiaris OX=9615 GN=COMT PE=3 SV=1	0.9364
442	y0442	Catenin alpha-1 OS=Canis lupus familiaris OX=9615 GN=CTNNA1 PE=3 SV=1	0.4284
443	y0443	Catenin alpha-2 OS=Canis lupus familiaris OX=9615 GN=CTNNA2 PE=3 SV=1	0.7458
444	y0444	Catenin alpha-2 OS=Canis lupus familiaris OX=9615 PE=3 SV=1	0.7458
445	y0445	Catenin beta like 1 OS=Canis lupus familiaris OX=9615 GN=CTNNBL1 PE=4 SV=1	0.1329
446	y0446	Catenin beta-1 OS=Canis lupus familiaris OX=9615 GN=CTNNB1 PE=1 SV=1	0.3661
447	y0447	Catenin beta-1 OS=Canis lupus familiaris OX=9615 GN=CTNNB1 PE=3 SV=1	0.3661
448	y0448	Catenin beta-1 OS=Canis lupus familiaris OX=9615 PE=3 SV=1	0.3661
449	y0449	Catenin delta 1 OS=Canis lupus familiaris OX=9615 GN=CTNND1 PE=3 SV=1	0.2456
450	y0450	Cathepsin D OS=Canis lupus familiaris OX=9615 GN=CTSD PE=2 SV=1	0.4016
451	y0451	Cathepsin D OS=Canis lupus familiaris OX=9615 GN=CTSD PE=3 SV=1	0.4016
452	y0452	Cathepsin D OS=Canis lupus familiaris OX=9615 PE=3 SV=1	0.4016
453	y0453	Cation-independent mannose-6-phosphate/insulin-like growth factor 2 receptor protein OS=Canis lupus familiaris OX=9615 GN=CI-MPR/IGF2R PE=2 SV=1	0.9079
454	y0454	Cationic amino acid transporter 1 OS=Canis lupus familiaris OX=9615 GN=SLC7A1 PE=2 SV=1	0.0554
455	y0455	Caveolae associated protein 1 OS=Canis lupus familiaris OX=9615 GN=CAVIN1 PE=3 SV=1	0.7752
456	y0456	Caveolae associated protein 1 OS=Canis lupus familiaris OX=9615 PE=3 SV=1	0.7752
457	y0457	Caveolae associated protein 3 OS=Canis lupus familiaris OX=9615 GN=CAVIN3 PE=3 SV=1	0.6912
458	y0458	Caveolin-1 OS=Canis lupus familiaris OX=9615 GN=CAV1 PE=1 SV=1	0.5907
459	y0459	Cell cycle and apoptosis regulator 2 OS=Canis lupus familiaris OX=9615 GN=CCAR2 PE=4 SV=1	0.4818
460	y0460	Cell cycle associated protein 1 OS=Canis lupus familiaris OX=9615 GN=CAPRIN1 PE=3 SV=1	0.9719
461	y0461	Cell cycle exit and neuronal differentiation protein 1 OS=Canis lupus familiaris OX=9615 GN=CEND1 PE=4 SV=1	0.398
462	y0462	Cell division control protein 42 homolog OS=Canis lupus familiaris OX=9615 GN=CDC42 PE=2 SV=2	0.4472
463	y0463	Cell division control protein 42 homolog OS=Canis lupus familiaris OX=9615 PE=3 SV=1	0.4472
464	y0464	Cell division cycle 5 like OS=Canis lupus familiaris OX=9615 GN=CDC5L PE=3 SV=1	0.2038
465	y0465	Centrosomal protein 55 OS=Canis lupus familiaris OX=9615 GN=CEP55 PE=4 SV=1	0.3227
466	y0466	Cerebellin 4 OS=Canis lupus familiaris OX=9615 GN=CBLN4 PE=4 SV=1	0.8257
467	y0467	Charged multivesicular body protein 2B OS=Canis lupus familiaris OX=9615 GN=CHMP2B PE=3 SV=1	0.1535
468	y0468	Charged multivesicular body protein 2B OS=Canis lupus familiaris OX=9615 PE=3 SV=1	0.1535
469	y0469	Charged multivesicular body protein 4B OS=Canis lupus familiaris OX=9615 GN=CHMP4B PE=3 SV=1	0.2114
470	y0470	Chloride intracellular channel protein OS=Canis lupus familiaris OX=9615 GN=CLIC1 PE=3 SV=1	0.1325
471	y0471	Chromatin assembly factor 1 subunit A OS=Canis lupus familiaris OX=9615 GN=CHAF1A PE=3 SV=1	0.8203
472	y0472	Chromatin target of PRMT1 OS=Canis lupus familiaris OX=9615 GN=CHTOP PE=4 SV=1	0.1095
473	y0473	Chromatin target of PRMT1 protein C-terminal domain-containing protein OS=Canis lupus familiaris OX=9615 GN=CHTOP PE=4 SV=1	0.1095
474	y0474	Chromo domain-containing protein OS=Canis lupus familiaris OX=9615 GN=CBX5 PE=4 SV=1	0.2469
475	y0475	Chromobox 3 OS=Canis lupus familiaris OX=9615 GN=CBX3 PE=4 SV=1	0.5517
476	y0476	Chromosome 4 C1orf198 homolog OS=Canis lupus familiaris OX=9615 GN=C4H1orf198 PE=4 SV=1 : DUF4706 domain-containing protein OS=Canis lupus familiaris OX=9615 GN=C4H1orf198 PE=4 SV=1	0.0546
477	y0477	Ciliogenesis associated kinase 1 OS=Canis lupus familiaris OX=9615 GN=CILK1 PE=4 SV=1 : Ciliosis associated kinase 1 OS=Canis lupus familiaris OX=9615 GN=CILK1 PE=4 SV=1 : Fibroblast growth factor receptor 4 OS=Canis lupus familiaris OX=9615 PE=4 SV=1 : Fibroblast growth factor receptor OS=Canis lupus familiaris OX=9615 GN=FGFR3 PE=3 SV=1 : Tyrosine-protein kinase OS=Canis lupus familiaris OX=961…	0.2721
478	y0478	Citrate synthase OS=Canis lupus familiaris OX=9615 GN=CS PE=3 SV=1	0.9189
479	y0479	Citrate transport protein OS=Canis lupus familiaris OX=9615 GN=SLC25A1 PE=3 SV=1	0.4023
480	y0480	Clathrin heavy chain OS=Canis lupus familiaris OX=9615 GN=CLTC PE=3 SV=1	0.5967
481	y0481	Clathrin interactor 1 OS=Canis lupus familiaris OX=9615 GN=CLINT1 PE=4 SV=1	0.9275
482	y0482	Clathrin light chain OS=Canis lupus familiaris OX=9615 GN=CLTA PE=3 SV=1	0.589
483	y0483	Cleavage and polyadenylation specific factor 1 OS=Canis lupus familiaris OX=9615 GN=CPSF1 PE=3 SV=1	0.6893
484	y0484	Cleavage and polyadenylation specific factor 7 OS=Canis lupus familiaris OX=9615 GN=CPSF7 PE=3 SV=1 : RRM domain-containing protein OS=Canis lupus familiaris OX=9615 GN=CPSF7 PE=3 SV=1	0.3883
485	y0485	Cleavage and polyadenylation specificity factor subunit 2 OS=Canis lupus familiaris OX=9615 GN=CPSF2 PE=3 SV=1	0.7293
486	y0486	Cleavage and polyadenylation specificity factor subunit 5 OS=Canis lupus familiaris OX=9615 GN=NUDT21 PE=3 SV=1	0.0779
487	y0487	Cleavage and polyadenylation specificity factor subunit 6 OS=Canis lupus familiaris OX=9615 GN=CPSF6 PE=3 SV=1	0.804
488	y0488	Cleavage and polyadenylation specificity factor subunit 6 OS=Canis lupus familiaris OX=9615 GN=LOC119876134 PE=3 SV=1	0.804
489	y0489	Cleavage stimulation factor 50 kDa subunit OS=Canis lupus familiaris OX=9615 GN=CSTF1 PE=4 SV=1	0.2661
490	y0490	Clustered mitochondria protein homolog OS=Canis lupus familiaris OX=9615 GN=CLUH PE=3 SV=1	0.3074
491	y0491	Clustered mitochondria protein homolog OS=Canis lupus familiaris OX=9615 PE=3 SV=1	0.3074
492	y0492	Coatomer subunit alpha OS=Canis lupus familiaris OX=9615 GN=COPA PE=4 SV=1	0.4867
493	y0493	Coatomer subunit beta OS=Canis lupus familiaris OX=9615 GN=COPB1 PE=4 SV=1	0.1072
494	y0494	Coatomer subunit beta' OS=Canis lupus familiaris OX=9615 GN=COPB2 PE=3 SV=1	0.9153
495	y0495	Coatomer subunit delta OS=Canis lupus familiaris OX=9615 GN=ARCN1 PE=3 SV=1	0.2791
496	y0496	Coatomer subunit epsilon OS=Canis lupus familiaris OX=9615 GN=COPE PE=3 SV=1	0.1624
497	y0497	Coatomer subunit gamma OS=Canis lupus familiaris OX=9615 GN=COPG1 PE=3 SV=1	0.2912
498	y0498	Coatomer subunit zeta OS=Canis lupus familiaris OX=9615 GN=COPZ1 PE=3 SV=1	0.5996
499	y0499	Coatomer subunit zeta OS=Canis lupus familiaris OX=9615 GN=LOC102155463 PE=3 SV=1	0.5996
500	y0500	Coatomer subunit zeta OS=Canis lupus familiaris OX=9615 PE=3 SV=1	0.5996
501	y0501	Cofilin-1 OS=Canis lupus familiaris OX=9615 GN=CFL1 PE=3 SV=1	0.7891
502	y0502	Cofilin-2 OS=Canis lupus familiaris OX=9615 GN=CFL2 PE=3 SV=1	0.4593
503	y0503	Coiled-coil domain containing 124 OS=Canis lupus familiaris OX=9615 GN=CCDC124 PE=3 SV=1	0.8727
504	y0504	Coiled-coil-helix-coiled-coil-helix domain containing 2 OS=Canis lupus familiaris OX=9615 GN=CHCHD2 PE=4 SV=1	0.2787
505	y0505	Coiled-coil-helix-coiled-coil-helix domain containing 3 OS=Canis lupus familiaris OX=9615 GN=CHCHD3 PE=4 SV=1	0.1779
506	y0506	Coiled-coil-helix-coiled-coil-helix domain containing 3 OS=Canis lupus familiaris OX=9615 PE=4 SV=1	0.1779
507	y0507	Cold shock domain containing E1 OS=Canis lupus familiaris OX=9615 GN=CSDE1 PE=3 SV=1	0.9312
508	y0508	Collagen type XVII alpha 1 chain OS=Canis lupus familiaris OX=9615 GN=COL17A1 PE=4 SV=1	0.099
509	y0509	Complement component 1 Q subcomponent-binding protein, mitochondrial OS=Canis lupus familiaris OX=9615 GN=C1QBP PE=3 SV=1	0.6832
510	y0510	Complement component 1 Q subcomponent-binding protein, mitochondrial OS=Canis lupus familiaris OX=9615 PE=3 SV=1	0.6832
511	y0511	Complex III subunit 9 OS=Canis lupus familiaris OX=9615 GN=UQCR10 PE=3 SV=1	0.7713
512	y0512	Condensin complex subunit 1 OS=Canis lupus familiaris OX=9615 GN=NCAPD2 PE=3 SV=1	0.325
513	y0513	Copine 1 OS=Canis lupus familiaris OX=9615 GN=CPNE1 PE=3 SV=1	0.7497
514	y0514	Copper transport protein ATOX1 OS=Canis lupus familiaris OX=9615 GN=ATOX1 PE=3 SV=1	0.4949
515	y0515	Copper transport protein ATOX1 OS=Canis lupus familiaris OX=9615 PE=3 SV=1	0.4949
516	y0516	Core histone macro-H2A OS=Canis lupus familiaris OX=9615 GN=MACROH2A1 PE=4 SV=1	0.714
517	y0517	Coronin OS=Canis lupus familiaris OX=9615 GN=LOC102152446 PE=3 SV=1 : Presequence translocase associated motor 16 OS=Canis lupus familiaris OX=9615 GN=PAM16 PE=3 SV=1	0.3694
518	y0518	Coronin OS=Canis lupus familiaris OX=9615 GN=PAM16 PE=3 SV=1	0.3694
519	y0519	Coronin OS=Canis lupus familiaris OX=9615 PE=3 SV=1	0.4469
520	y0520	Creatine kinase B-type OS=Canis lupus familiaris OX=9615 GN=CKB PE=1 SV=1	0.101
521	y0521	Creatine kinase B-type OS=Canis lupus familiaris OX=9615 PE=3 SV=1	0.101
522	y0522	Creatine kinase U-type, mitochondrial OS=Canis lupus familiaris OX=9615 GN=LOC478277 PE=3 SV=1	0.83
523	y0523	Crystallin beta-gamma domain containing 1 OS=Canis lupus familiaris OX=9615 GN=CRYBG1 PE=3 SV=1	0.0442
524	y0524	Cullin-associated NEDD8-dissociated protein 1 OS=Canis lupus familiaris OX=9615 GN=CAND1 PE=3 SV=1	0.2229
525	y0525	CutA divalent cation tolerance homolog OS=Canis lupus familiaris OX=9615 GN=CUTA PE=3 SV=1	0.1863
526	y0526	Cyclin dependent kinase 1 OS=Canis lupus familiaris OX=9615 GN=CDK1 PE=3 SV=1	0.064
527	y0527	Cyclin-dependent kinase 20 OS=Canis lupus familiaris OX=9615 GN=CDK20 PE=3 SV=1	0.2721
528	y0528	Cyclin-dependent kinase 20 OS=Canis lupus familiaris OX=9615 GN=LOC120285835 PE=3 SV=1 : Fibroblast growth factor receptor 4 OS=Canis lupus familiaris OX=9615 GN=FGFR4 PE=4 SV=1 : Fibroblast growth factor receptor OS=Canis lupus familiaris OX=9615 PE=3 SV=1 : Male germ cell associated kinase OS=Canis lupus familiaris OX=9615 GN=MAK PE=4 SV=1 : Tyrosine-protein kinase OS=Canis lupus familiaris OX=…	0.2721
529	y0529	Cyclin-dependent kinases regulatory subunit OS=Canis lupus familiaris OX=9615 GN=CKS2 PE=3 SV=1	0.0546
530	y0530	Cyclin-dependent kinases regulatory subunit OS=Canis lupus familiaris OX=9615 PE=3 SV=1	0.0546
531	y0531	Cystathionine beta-synthase OS=Canis lupus familiaris OX=9615 GN=CBS PE=3 SV=1	0.3846
532	y0532	Cystathionine gamma-lyase OS=Canis lupus familiaris OX=9615 GN=CTH PE=3 SV=1	0.0111
533	y0533	Cystathionine gamma-lyase OS=Canis lupus familiaris OX=9615 PE=3 SV=1	0.0111
534	y0534	Cystatin domain-containing protein OS=Canis lupus familiaris OX=9615 GN=CSTB PE=3 SV=1	0.2373
535	y0535	Cysteine and glycine-rich protein 1 OS=Canis lupus familiaris OX=9615 GN=CSRP1 PE=4 SV=1	0.3727
536	y0536	Cysteine and histidine-rich domain-containing protein 1 OS=Canis lupus familiaris OX=9615 GN=CHORDC1 PE=4 SV=1	0.0683
537	y0537	Cysteine and histidine-rich domain-containing protein 1 OS=Canis lupus familiaris OX=9615 PE=4 SV=1	0.0683
538	y0538	Cysteine protease OS=Canis lupus familiaris OX=9615 GN=ATG4B PE=3 SV=1	0.8481
539	y0539	Cysteine--tRNA ligase, cytoplasmic OS=Canis lupus familiaris OX=9615 GN=CARS1 PE=3 SV=1	0.5744
540	y0540	Cysteine-rich protein 2 OS=Canis lupus familiaris OX=9615 GN=CRIP2 PE=4 SV=1	0.8123
541	y0541	Cytochrome b-c1 complex subunit 6 OS=Canis lupus familiaris OX=9615 GN=UQCRH PE=3 SV=1	0.6418
542	y0542	Cytochrome b-c1 complex subunit 6, mitochondrial OS=Canis lupus familiaris OX=9615 GN=UQCRH PE=3 SV=1	0.6418
543	y0543	Cytochrome b-c1 complex subunit 7 OS=Canis lupus familiaris OX=9615 GN=LOC119866751 PE=3 SV=1	0.6457
544	y0544	Cytochrome b-c1 complex subunit 7 OS=Canis lupus familiaris OX=9615 PE=3 SV=1	0.6457
545	y0545	Cytochrome b-c1 complex subunit 8 OS=Canis lupus familiaris OX=9615 GN=UQCRQ PE=3 SV=1	0.4279
546	y0546	Cytochrome b5 OS=Canis lupus familiaris OX=9615 GN=CYB5A PE=3 SV=1	0.7889
547	y0547	Cytochrome b5 OS=Canis lupus familiaris OX=9615 GN=LOC119863882 PE=3 SV=1	0.7889
548	y0548	Cytochrome b5 OS=Canis lupus familiaris OX=9615 PE=3 SV=1	0.7889
549	y0549	Cytochrome b5 heme-binding domain-containing protein OS=Canis lupus familiaris OX=9615 PE=3 SV=1	0.7505
550	y0550	Cytochrome c domain-containing protein OS=Canis lupus familiaris OX=9615 GN=CYC1 PE=3 SV=1 : Cytochrome c1 OS=Canis lupus familiaris OX=9615 GN=CYC1 PE=3 SV=1	0.5995
551	y0551	Cytochrome c oxidase assembly protein COX20, mitochondrial OS=Canis lupus familiaris OX=9615 GN=COX20 PE=3 SV=1	0.6645
552	y0552	Cytochrome c oxidase subunit 2 (Fragment) OS=Canis lupus familiaris OX=9615 GN=COX2 PE=3 SV=1	0.379
553	y0553	Cytochrome c oxidase subunit 4 OS=Canis lupus familiaris OX=9615 GN=COX4I1 PE=3 SV=1	0.4127
554	y0554	Cytochrome c oxidase subunit 5A, mitochondrial OS=Canis lupus familiaris OX=9615 GN=COX5A PE=3 SV=1	0.5594
555	y0555	Cytochrome c oxidase subunit 5A, mitochondrial OS=Canis lupus familiaris OX=9615 PE=3 SV=1	0.5594
556	y0556	Cytochrome c oxidase subunit 5B, mitochondrial OS=Canis lupus familiaris OX=9615 GN=COX5B PE=4 SV=1	0.7257
557	y0557	Cytochrome c oxidase subunit 6C OS=Canis lupus familiaris OX=9615 GN=LOC119876114 PE=3 SV=1	0.7558
558	y0558	Cytochrome c oxidase subunit 6C OS=Canis lupus familiaris OX=9615 PE=3 SV=1	0.7558
559	y0559	Cytochrome c oxidase subunit 7A2, mitochondrial OS=Canis lupus familiaris OX=9615 GN=LOC119863903 PE=3 SV=1	0.2055
560	y0560	Cytochrome c oxidase subunit 7A2, mitochondrial OS=Canis lupus familiaris OX=9615 PE=3 SV=1	0.2055
561	y0561	Cytochrome c oxidase subunit NDUFA4 OS=Canis lupus familiaris OX=9615 GN=NDUFA4 PE=4 SV=1	0.32
562	y0562	Cytochrome c oxidase subunit OS=Canis lupus familiaris OX=9615 GN=LOC119866325 PE=3 SV=1 : Cytochrome c oxidase subunit OS=Canis lupus familiaris OX=9615 GN=LOC612644 PE=3 SV=1	0.2446
563	y0563	Cytokine induced apoptosis inhibitor 1 OS=Canis lupus familiaris OX=9615 GN=CIAPIN1 PE=3 SV=1	0.5426
564	y0564	Cytokine induced apoptosis inhibitor 1 OS=Canis lupus familiaris OX=9615 GN=CIAPIN1 PE=4 SV=1	0.5426
565	y0565	Cytokine induced apoptosis inhibitor 1 OS=Canis lupus familiaris OX=9615 PE=3 SV=1	0.5426
566	y0566	Cytokine-like nuclear factor N-PAC OS=Canis lupus familiaris OX=9615 GN=GLYR1 PE=3 SV=1	0.4943
567	y0567	Cytokine-like nuclear factor N-PAC OS=Canis lupus familiaris OX=9615 PE=3 SV=1	0.4943
568	y0568	Cytoplasmic FMR1-interacting protein OS=Canis lupus familiaris OX=9615 GN=CYFIP1 PE=3 SV=1	0.8524
569	y0569	Cytoplasmic aconitate hydratase OS=Canis lupus familiaris OX=9615 GN=ACO1 PE=3 SV=1	0.6552
570	y0570	Cytoplasmic aconitate hydratase OS=Canis lupus familiaris OX=9615 PE=3 SV=1	0.6552
571	y0571	Cytoplasmic dynein 1 intermediate chain 2 OS=Canis lupus familiaris OX=9615 GN=DYNC1I2 PE=3 SV=1	0.8926
572	y0572	Cytoskeleton associated protein 4 OS=Canis lupus familiaris OX=9615 PE=4 SV=1	0.5821
573	y0573	Cytoskeleton associated protein 5 OS=Canis lupus familiaris OX=9615 GN=CKAP5 PE=3 SV=1	0.091
574	y0574	Cytosol aminopeptidase OS=Canis lupus familiaris OX=9615 GN=LAP3 PE=3 SV=1	0.7181
575	y0575	Cytosol aminopeptidase domain-containing protein OS=Canis lupus familiaris OX=9615 PE=3 SV=1	0.5539
576	y0576	Cytosolic non-specific dipeptidase OS=Canis lupus familiaris OX=9615 GN=CNDP2 PE=3 SV=1	0.7171
577	y0577	D-3-phosphoglycerate dehydrogenase OS=Canis lupus familiaris OX=9615 GN=LOC119863969 PE=3 SV=1	0.2512
578	y0578	D-3-phosphoglycerate dehydrogenase OS=Canis lupus familiaris OX=9615 GN=LOC119863976 PE=3 SV=1	0.2512
579	y0579	D-3-phosphoglycerate dehydrogenase OS=Canis lupus familiaris OX=9615 GN=PHGDH PE=3 SV=1	0.2512
580	y0580	D-aminoacyl-tRNA deacylase OS=Canis lupus familiaris OX=9615 GN=DTD1 PE=3 SV=1	0.0507
581	y0581	D-aminoacyl-tRNA deacylase OS=Canis lupus familiaris OX=9615 PE=3 SV=1	0.0507
582	y0582	D-dopachrome decarboxylase OS=Canis lupus familiaris OX=9615 GN=DDT PE=3 SV=1	0.416
583	y0583	DAZ associated protein 1 OS=Canis lupus familiaris OX=9615 GN=DAZAP1 PE=4 SV=1	0.992
584	y0584	DBIRD complex subunit ZNF326 OS=Canis lupus familiaris OX=9615 GN=ZNF326 PE=3 SV=1	0.4278
585	y0585	DDHD domain-containing protein OS=Canis lupus familiaris OX=9615 GN=INPP5F PE=4 SV=1 : DDHD domain-containing protein OS=Canis lupus familiaris OX=9615 GN=SEC23IP PE=4 SV=1	0.9087
586	y0586	DDRGK domain-containing protein 1 OS=Canis lupus familiaris OX=9615 GN=DDRGK1 PE=3 SV=1	0.6266
587	y0587	DEAD-box helicase 56 OS=Canis lupus familiaris OX=9615 GN=DDX56 PE=4 SV=1	0.0167
588	y0588	DEK proto-onco OS=Canis lupus familiaris OX=9615 GN=DEK PE=4 SV=1	0.3605
589	y0589	DEK-C domain-containing protein OS=Canis lupus familiaris OX=9615 GN=LOC100688177 PE=4 SV=1	0.3605
590	y0590	DEK-C domain-containing protein OS=Canis lupus familiaris OX=9615 PE=4 SV=1	0.3605
591	y0591	DH domain-containing protein OS=Canis lupus familiaris OX=9615 GN=ARHGEF1 PE=4 SV=1	0.9732
592	y0592	DLA class I alpha chain OS=Canis lupus familiaris OX=9615 GN=DLA class I PE=3 SV=1 : DLA class I alpha chain OS=Canis lupus familiaris OX=9615 GN=DLA-88 PE=3 SV=1 : DLA class I alpha chain OS=Canis lupus familiaris OX=9615 GN=DLA-88b PE=2 SV=1 : DLA class I alpha chain OS=Canis lupus familiaris OX=9615 GN=DLA88 PE=3 SV=2 : DLA class I histocompatibility antigen, A9/A9 alpha chain OS=Canis lupus f…	0.219
593	y0593	DLA class I alpha chain OS=Canis lupus familiaris OX=9615 GN=DLA12 PE=3 SV=1	0.219
594	y0594	DLA class I alpha chain OS=Canis lupus familiaris OX=9615 GN=DLA88 PE=2 SV=1	0.219
595	y0595	DLA class I alpha chain OS=Canis lupus familiaris OX=9615 GN=DLA88 PE=3 SV=1	0.219
596	y0596	DLA class I alpha chain OS=Canis lupus familiaris OX=9615 GN=DLA88L PE=3 SV=1	0.219
597	y0597	DNA (cytosine-5)-methyltransferase OS=Canis lupus familiaris OX=9615 GN=DNMT1 PE=3 SV=1	0.7739
598	y0598	DNA damage-binding protein 1 OS=Canis lupus familiaris OX=9615 GN=DDB1 PE=3 SV=1	0.9171
599	y0599	DNA helicase OS=Canis lupus familiaris OX=9615 PE=3 SV=1	0.552
600	y0600	DNA mismatch repair protein Msh2 OS=Canis lupus familiaris OX=9615 GN=MSH2 PE=3 SV=1 : MutS-like protein 2 (Fragment) OS=Canis lupus familiaris OX=9615 PE=2 SV=1	0.7221
601	y0601	DNA mismatch repair protein OS=Canis lupus familiaris OX=9615 GN=MSH2 PE=3 SV=1	0.7221
602	y0602	DNA polymerase epsilon subunit 3 OS=Canis lupus familiaris OX=9615 GN=POLE3 PE=4 SV=1	0.7496
603	y0603	DNA repair nuclease/redox regulator APEX1 OS=Canis lupus familiaris OX=9615 PE=3 SV=1	0.3024
604	y0604	DNA replication licensing factor MCM2 OS=Canis lupus familiaris OX=9615 GN=MCM2 PE=3 SV=1	0.2923
605	y0605	DNA replication licensing factor MCM3 OS=Canis lupus familiaris OX=9615 GN=MCM3 PE=3 SV=1	0.3619
606	y0606	DNA replication licensing factor MCM3 OS=Canis lupus familiaris OX=9615 PE=3 SV=1	0.3619
607	y0607	DNA replication licensing factor MCM4 OS=Canis lupus familiaris OX=9615 GN=MCM4 PE=3 SV=1	0.7008
608	y0608	DNA replication licensing factor MCM5 OS=Canis lupus familiaris OX=9615 GN=MCM5 PE=3 SV=1	0.7186
609	y0609	DNA replication licensing factor MCM5 OS=Canis lupus familiaris OX=9615 PE=3 SV=1	0.7186
610	y0610	DNA replication licensing factor MCM6 OS=Canis lupus familiaris OX=9615 GN=MCM6 PE=3 SV=1	0.7639
611	y0611	DNA replication licensing factor MCM7 OS=Canis lupus familiaris OX=9615 GN=MCM7 PE=3 SV=1	0.2089
612	y0612	DNA topoisomerase 2 OS=Canis lupus familiaris OX=9615 GN=TOP2A PE=3 SV=1	0.1215
613	y0613	DNA topoisomerase 2 OS=Canis lupus familiaris OX=9615 PE=3 SV=1	0.1215
614	y0614	DNA topoisomerase I OS=Canis lupus familiaris OX=9615 GN=TOP1 PE=3 SV=1	0.9732
615	y0615	DNA-(apurinic or apyrimidinic site) endonuclease OS=Canis lupus familiaris OX=9615 GN=APEX1 PE=3 SV=1	0.3024
616	y0616	DNA-directed RNA polymerase II subunit E OS=Canis lupus familiaris OX=9615 GN=POLR2E PE=3 SV=1	0.3607
617	y0617	DNA-directed RNA polymerase subunit OS=Canis lupus familiaris OX=9615 GN=POLR2A PE=3 SV=1	0.7651
618	y0618	DNA-directed RNA polymerase subunit beta OS=Canis lupus familiaris OX=9615 GN=POLR2B PE=3 SV=1	0.8797
619	y0619	DNA-directed RNA polymerases I and III subunit RPAC1 OS=Canis lupus familiaris OX=9615 GN=POLR1C PE=3 SV=1	0.5685
620	y0620	DNA-directed RNA polymerases I, II, and III subunit RPABC3 OS=Canis lupus familiaris OX=9615 GN=POLR2H PE=3 SV=1	0.232
621	y0621	DNA-directed RNA polymerases I, II, and III subunit RPABC3 OS=Canis lupus familiaris OX=9615 PE=3 SV=1	0.232
622	y0622	DRBM domain-containing protein OS=Canis lupus familiaris OX=9615 GN=STAU1 PE=4 SV=1	0.5898
623	y0623	DUF4706 domain-containing protein OS=Canis lupus familiaris OX=9615 PE=4 SV=1	0.0546
624	y0624	DZF domain-containing protein OS=Canis lupus familiaris OX=9615 GN=ILF2 PE=4 SV=1	0.5962
625	y0625	Dehydrogenase E1 component domain-containing protein OS=Canis lupus familiaris OX=9615 PE=4 SV=1	0.4671
626	y0626	Dehydrogenase/reductase 2 OS=Canis lupus familiaris OX=9615 GN=DHRS2 PE=3 SV=1 : Dehydrogenase/reductase 2 OS=Canis lupus familiaris OX=9615 GN=LOC490617 PE=3 SV=1 : Dehydrogenase/reductase SDR family member 4 OS=Canis lupus familiaris OX=9615 GN=dhrs4 PE=2 SV=1	0.7617
627	y0627	Dehydrogenase/reductase 2 OS=Canis lupus familiaris OX=9615 PE=3 SV=1	0.7617
628	y0628	Dehydrogenase/reductase 4 OS=Canis lupus familiaris OX=9615 GN=DHRS2 PE=3 SV=1	0.7617
629	y0629	Dehydrogenase/reductase 4 OS=Canis lupus familiaris OX=9615 GN=DHRS4 PE=3 SV=1	0.7617
630	y0630	Delta like non-canonical Notch ligand 1 OS=Canis lupus familiaris OX=9615 GN=DLK1 PE=4 SV=1	0.4587
631	y0631	Delta-1-pyrroline-5-carboxylate dehydrogenase, mitochondrial OS=Canis lupus familiaris OX=9615 GN=ALDH4A1 PE=3 SV=1 : Delta-1-pyrroline-5-carboxylate dehydrogenase, mitochondrial OS=Canis lupus familiaris OX=9615 GN=UBR4 PE=3 SV=1 : Multifunctional fusion protein OS=Canis lupus familiaris OX=9615 GN=UBR4 PE=3 SV=1	0.8419
632	y0632	Delta-1-pyrroline-5-carboxylate synthase OS=Canis lupus familiaris OX=9615 GN=ALDH18A1 PE=3 SV=1	0.8413
633	y0633	Density-regulated protein OS=Canis lupus familiaris OX=9615 GN=DENR PE=3 SV=1	0.7553
634	y0634	Deoxyhypusine hydroxylase OS=Canis lupus familiaris OX=9615 GN=DOHH PE=3 SV=1	0.0882
635	y0635	Deoxyhypusine hydroxylase OS=Canis lupus familiaris OX=9615 GN=DOHH PE=4 SV=1	0.0882
636	y0636	Deoxynucleoside triphosphate triphosphohydrolase SAMHD1 OS=Canis lupus familiaris OX=9615 GN=SAMHD1 PE=3 SV=1	0.905
637	y0637	Deoxynucleotidyltransferase terminal interacting protein 2 OS=Canis lupus familiaris OX=9615 GN=DNTTIP2 PE=4 SV=1	0.589
638	y0638	Deoxyribonuclease TATDN1 OS=Canis lupus familiaris OX=9615 GN=TATDN1 PE=3 SV=1	0.3563
639	y0639	Deoxyribonuclease TATDN1 OS=Canis lupus familiaris OX=9615 PE=3 SV=1	0.3563
640	y0640	Deoxyuridine 5'-triphosphate nucleotidohydrolase OS=Canis lupus familiaris OX=9615 GN=DUT PE=3 SV=1	0.2566
641	y0641	Deoxyuridine 5'-triphosphate nucleotidohydrolase OS=Canis lupus familiaris OX=9615 PE=3 SV=1	0.2566
642	y0642	Desmoglein 2 OS=Canis lupus familiaris OX=9615 GN=DSG2 PE=4 SV=1	0.3788
643	y0643	Desmoglein 3 OS=Canis lupus familiaris OX=9615 GN=DSG3 PE=4 SV=1	0.3788
644	y0644	Desmoglein-3 OS=Canis lupus familiaris OX=9615 GN=DSG3 PE=2 SV=1	0.3788
645	y0645	Desmoplakin OS=Canis lupus familiaris OX=9615 GN=DSP PE=3 SV=1	0.3539
646	y0646	Desmoplakin SH3 domain-containing protein OS=Canis lupus familiaris OX=9615 PE=4 SV=1	0.9333
647	y0647	Destrin OS=Canis lupus familiaris OX=9615 GN=DSTN PE=3 SV=1	0.9081
648	y0648	Destrin OS=Canis lupus familiaris OX=9615 PE=3 SV=1	0.9081
649	y0649	Developmentally regulated GTP binding protein 1 OS=Canis lupus familiaris OX=9615 GN=DRG1 PE=4 SV=1	0.3654
650	y0650	Developmentally regulated GTP binding protein 2 OS=Canis lupus familiaris OX=9615 GN=DRG2 PE=4 SV=1	0.3681
651	y0651	Diaphanous related formin 1 OS=Canis lupus familiaris OX=9615 GN=DIAPH1 PE=3 SV=1	0.9221
652	y0652	Dihydrofolate reductase OS=Canis lupus familiaris OX=9615 GN=DHFR PE=3 SV=1	0.4915
653	y0653	Dihydrofolate reductase OS=Canis lupus familiaris OX=9615 PE=3 SV=1	0.4915
654	y0654	Dihydrolipoamide acetyltransferase component of pyruvate dehydrogenase complex OS=Canis lupus familiaris OX=9615 GN=PDHX PE=3 SV=1	0.8715
655	y0655	Dihydrolipoamide acetyltransferase component of pyruvate dehydrogenase complex OS=Canis lupus familiaris OX=9615 PE=3 SV=1	0.8715
656	y0656	Dihydrolipoyl dehydrogenase OS=Canis lupus familiaris OX=9615 GN=DLD PE=3 SV=1	0.4514
657	y0657	Dihydrolipoyl dehydrogenase, mitochondrial OS=Canis lupus familiaris OX=9615 GN=DLD PE=1 SV=1	0.4514
658	y0658	Dihydrolipoyllysine-residue succinyltransferase component of 2-oxoglutarate dehydrogenase complex, mitochondrial OS=Canis lupus familiaris OX=9615 GN=DLST PE=3 SV=1	0.3
659	y0659	Dihydrolipoyllysine-residue succinyltransferase component of 2-oxoglutarate dehydrogenase complex, mitochondrial OS=Canis lupus familiaris OX=9615 PE=3 SV=1	0.3
660	y0660	Dihydroorotase OS=Canis lupus familiaris OX=9615 GN=CAD PE=3 SV=1	0.5195
661	y0661	Dihydroorotase OS=Canis lupus familiaris OX=9615 GN=TRIM54 PE=3 SV=1	0.5195
662	y0662	Dihydropteridine reductase OS=Canis lupus familiaris OX=9615 GN=QDPR PE=3 SV=1	0.3923
663	y0663	Dihydropyrimidinase like 3 OS=Canis lupus familiaris OX=9615 GN=DPYSL3 PE=3 SV=1	0.2618
664	y0664	Dihydropyrimidinase-related protein 2 OS=Canis lupus familiaris OX=9615 GN=DPYSL2 PE=3 SV=1	0.0607
665	y0665	Dihydropyrimidine dehydrogenase [NADP(+)] OS=Canis lupus familiaris OX=9615 GN=DPYD PE=3 SV=1	0.7834
666	y0666	Dihydropyrimidine dehydrogenase [NADP(+)] OS=Canis lupus familiaris OX=9615 PE=3 SV=1	0.7834
667	y0667	Dipeptidyl peptidase 3 OS=Canis lupus familiaris OX=9615 GN=DPP3 PE=3 SV=1	0.1737
668	y0668	Diphosphomevalonate decarboxylase OS=Canis lupus familiaris OX=9615 GN=MVD PE=3 SV=1 : Diphosphomevalonate decarboxylase OS=Canis lupus familiaris OX=9615 PE=3 SV=1	0.4025
669	y0669	Disintegrin and metalloproteinase domain-containing protein 10 OS=Canis lupus familiaris OX=9615 GN=ADAM10 PE=2 SV=1	0.4756
670	y0670	Disintegrin and metalloproteinase domain-containing protein 10 OS=Canis lupus familiaris OX=9615 GN=ADAM10 PE=4 SV=1	0.4756
671	y0671	DnaJ heat shock protein family (Hsp40) member A2 OS=Canis lupus familiaris OX=9615 GN=DNAJA2 PE=3 SV=1	0.3173
672	y0672	DnaJ heat shock protein family (Hsp40) member A2 OS=Canis lupus familiaris OX=9615 PE=3 SV=1	0.3173
673	y0673	DnaJ heat shock protein family (Hsp40) member A4 OS=Canis lupus familiaris OX=9615 GN=DNAJA4 PE=3 SV=1	0.0193
674	y0674	DnaJ heat shock protein family (Hsp40) member B1 OS=Canis lupus familiaris OX=9615 GN=DNAJB1 PE=4 SV=1	0.9076
675	y0675	DnaJ heat shock protein family (Hsp40) member C7 OS=Canis lupus familiaris OX=9615 GN=DNAJC7 PE=4 SV=1	0.4773
676	y0676	DnaJ heat shock protein family (Hsp40) member C8 OS=Canis lupus familiaris OX=9615 GN=DNAJC8 PE=4 SV=1	0.5364
677	y0677	DnaJ homolog subfamily A member 1 OS=Canis lupus familiaris OX=9615 PE=4 SV=1	0.0013
678	y0678	DnaJ homolog subfamily B member 11 OS=Canis lupus familiaris OX=9615 GN=DNAJB11 PE=1 SV=2	0.7772
679	y0679	DnaJ homolog subfamily B member 11 OS=Canis lupus familiaris OX=9615 GN=DNAJB11 PE=4 SV=1	0.7772
680	y0680	DnaJ homolog subfamily C member 2 OS=Canis lupus familiaris OX=9615 GN=DNAJC2 PE=4 SV=1	0.513
681	y0681	Dolichyl-diphosphooligosaccharide--protein glycosyltransferase 48 kDa subunit OS=Canis lupus familiaris OX=9615 GN=DDOST PE=1 SV=1	0.6019
682	y0682	Dolichyl-diphosphooligosaccharide--protein glycosyltransferase 48 kDa subunit OS=Canis lupus familiaris OX=9615 GN=DDOST PE=3 SV=1	0.6019
683	y0683	Dolichyl-diphosphooligosaccharide--protein glycosyltransferase 48 kDa subunit OS=Canis lupus familiaris OX=9615 PE=3 SV=1	0.6019
684	y0684	Dolichyl-diphosphooligosaccharide--protein glycosyltransferase subunit 1 OS=Canis lupus familiaris OX=9615 GN=RPN1 PE=1 SV=1	0.5079
685	y0685	Dolichyl-diphosphooligosaccharide--protein glycosyltransferase subunit 1 OS=Canis lupus familiaris OX=9615 GN=RPN1 PE=3 SV=1	0.5079
686	y0686	Dolichyl-diphosphooligosaccharide--protein glycosyltransferase subunit 2 OS=Canis lupus familiaris OX=9615 GN=RPN2 PE=1 SV=3	0.578
687	y0687	Dolichyl-diphosphooligosaccharide--protein glycosyltransferase subunit 2 OS=Canis lupus familiaris OX=9615 GN=RPN2 PE=3 SV=1	0.578
688	y0688	Dolichyl-diphosphooligosaccharide--protein glycosyltransferase subunit DAD1 OS=Canis lupus familiaris OX=9615 GN=DAD1 PE=1 SV=2 : Dolichyl-diphosphooligosaccharide--protein glycosyltransferase subunit DAD1 OS=Canis lupus familiaris OX=9615 PE=3 SV=1	0.4539
689	y0689	Dolichyl-diphosphooligosaccharide--protein glycosyltransferase subunit DAD1 OS=Canis lupus familiaris OX=9615 GN=DAD1 PE=3 SV=1	0.4539
690	y0690	Drebrin 1 OS=Canis lupus familiaris OX=9615 GN=DBN1 PE=4 SV=1 : PDZ domain-containing protein OS=Canis lupus familiaris OX=9615 GN=PDLIM7 PE=4 SV=1	0.0339
691	y0691	Drebrin like OS=Canis lupus familiaris OX=9615 GN=DBNL PE=3 SV=1	0.8124
692	y0692	Drebrin like OS=Canis lupus familiaris OX=9615 PE=3 SV=1	0.8124
693	y0693	Dual specificity mitogen-activated protein kinase kinase 2 OS=Canis lupus familiaris OX=9615 GN=MAP2K2 PE=2 SV=1	0.3042
694	y0694	Dual specificity mitogen-activated protein kinase kinase 2 OS=Canis lupus familiaris OX=9615 GN=MAP2K2 PE=3 SV=1	0.3042
695	y0695	Dual specificity mitogen-activated protein kinase kinase 2 OS=Canis lupus familiaris OX=9615 PE=3 SV=1	0.3042
696	y0696	Dual specificity phosphatase 11 OS=Canis lupus familiaris OX=9615 GN=DUSP11 PE=3 SV=1	0.4219
697	y0697	Dynactin subunit 1 OS=Canis lupus familiaris OX=9615 GN=DCTN1 PE=3 SV=1	0.9729
698	y0698	Dynactin subunit 1 OS=Canis lupus familiaris OX=9615 GN=DCTN1 PE=4 SV=1	0.9729
699	y0699	Dynactin subunit 2 OS=Canis lupus familiaris OX=9615 GN=DCTN2 PE=3 SV=1	0.9166
700	y0700	Dynactin subunit 3 OS=Canis lupus familiaris OX=9615 GN=DCTN3 PE=4 SV=1	0.9409
701	y0701	Dynactin subunit 6 OS=Canis lupus familiaris OX=9615 GN=DCTN6 PE=3 SV=1	0.8312
702	y0702	Dynactin subunit 6 OS=Canis lupus familiaris OX=9615 PE=3 SV=1	0.8312
703	y0703	Dynamin-1-like protein OS=Canis lupus familiaris OX=9615 GN=DNM1L PE=3 SV=1	0.8654
704	y0704	Dynamin-1-like protein OS=Canis lupus familiaris OX=9615 GN=DNM1L PE=4 SV=1	0.8654
705	y0705	Dynamin-1-like protein OS=Canis lupus familiaris OX=9615 GN=LOC119868890 PE=3 SV=1	0.8654
706	y0706	Dynamin-1-like protein OS=Canis lupus familiaris OX=9615 GN=LOC119868890 PE=4 SV=1	0.8654
707	y0707	Dynamin-like GTPase OPA1, mitochondrial OS=Canis lupus familiaris OX=9615 GN=OPA1 PE=4 SV=1	0.7304
708	y0708	Dynein cytoplasmic 1 light intermediate chain 1 OS=Canis lupus familiaris OX=9615 GN=DYNC1LI1 PE=3 SV=1	0.559
709	y0709	Dynein heavy chain, cytosolic OS=Canis lupus familiaris OX=9615 GN=DYNC1H1 PE=3 SV=1	0.0083
710	y0710	Dynein light chain OS=Canis lupus familiaris OX=9615 GN=DYNLL1 PE=3 SV=1	0.6611
711	y0711	Dynein light chain OS=Canis lupus familiaris OX=9615 GN=DYNLL2 PE=3 SV=1	0.264
712	y0712	Dynein light chain roadblock OS=Canis lupus familiaris OX=9615 GN=DYNLRB1 PE=3 SV=1 : Dynein light chain roadblock OS=Canis lupus familiaris OX=9615 PE=3 SV=1 : Dynein light chain roadblock-type 1 OS=Canis lupus familiaris OX=9615 GN=MAP1LC3A PE=3 SV=1	0.3131
713	y0713	Dynein light intermediate chain OS=Canis lupus familiaris OX=9615 GN=DYNC1LI1 PE=3 SV=1	0.559
714	y0714	Dynein light intermediate chain OS=Canis lupus familiaris OX=9615 GN=DYNC1LI2 PE=3 SV=1	0.2885
715	y0715	Dynein light intermediate chain OS=Canis lupus familiaris OX=9615 PE=3 SV=1	0.559
716	y0716	Dystonin OS=Canis lupus familiaris OX=9615 GN=DST PE=3 SV=1	0.4912
717	y0717	Dystroglycan 1 OS=Canis lupus familiaris OX=9615 GN=DAG1 PE=3 SV=1 : Dystroglycan 1 OS=Canis lupus familiaris OX=9615 GN=DAG1 PE=4 SV=1	0.5762
718	y0718	E2 NEDD8-conjugating enzyme OS=Canis lupus familiaris OX=9615 GN=UBE2M PE=3 SV=1	0.8415
719	y0719	E2 ubiquitin-conjugating enzyme OS=Canis lupus familiaris OX=9615 GN=UBE2G2 PE=3 SV=1	0.9002
720	y0720	E2 ubiquitin-conjugating enzyme OS=Canis lupus familiaris OX=9615 GN=UBE2K PE=3 SV=1	0.7153
721	y0721	E2 ubiquitin-conjugating enzyme OS=Canis lupus familiaris OX=9615 GN=UBE2L3 PE=3 SV=1	0.7951
722	y0722	E2 ubiquitin-conjugating enzyme OS=Canis lupus familiaris OX=9615 GN=UBE2N PE=3 SV=1 : E2 ubiquitin-conjugating enzyme OS=Canis lupus familiaris OX=9615 PE=3 SV=1	0.7051
723	y0723	E2 ubiquitin-conjugating enzyme OS=Canis lupus familiaris OX=9615 GN=UBE2S PE=3 SV=1	0.6679
724	y0724	E3 ubiquitin protein ligase OS=Canis lupus familiaris OX=9615 GN=RNF20 PE=3 SV=1	0.744
725	y0725	E3 ubiquitin-protein ligase OS=Canis lupus familiaris OX=9615 GN=TRIP12 PE=3 SV=1	0.584
726	y0726	E3 ubiquitin-protein ligase RNF114 OS=Canis lupus familiaris OX=9615 GN=RNF114 PE=4 SV=1	0.7332
727	y0727	EBNA1 binding protein 2 OS=Canis lupus familiaris OX=9615 GN=EBNA1BP2 PE=3 SV=1	0.4502
728	y0728	EBNA1 binding protein 2 OS=Canis lupus familiaris OX=9615 GN=LOC119881744 PE=3 SV=1	0.4502
729	y0729	EF-hand domain-containing protein OS=Canis lupus familiaris OX=9615 GN=CALM3 PE=3 SV=1	0.9074
730	y0730	EF-hand domain-containing protein OS=Canis lupus familiaris OX=9615 GN=CALM3 PE=4 SV=1 : Uncharacterized protein OS=Canis lupus familiaris OX=9615 GN=CALM3 PE=4 SV=1	0.9074
731	y0731	EF-hand domain-containing protein OS=Canis lupus familiaris OX=9615 GN=CALU PE=3 SV=1	0.7762
732	y0732	EF-hand domain-containing protein OS=Canis lupus familiaris OX=9615 GN=MICU2 PE=4 SV=1	0.6153
733	y0733	EF-hand domain-containing protein OS=Canis lupus familiaris OX=9615 GN=MYL6 PE=4 SV=1	0.0445
734	y0734	EF-hand domain-containing protein OS=Canis lupus familiaris OX=9615 GN=PDCD6 PE=4 SV=1 : Uncharacterized protein OS=Canis lupus familiaris OX=9615 GN=PDCD6 PE=4 SV=1	0.8484
735	y0735	EF-hand domain-containing protein OS=Canis lupus familiaris OX=9615 GN=PPP3R1 PE=3 SV=1	0.3414
736	y0736	EF-hand domain-containing protein OS=Canis lupus familiaris OX=9615 GN=RCN1 PE=3 SV=1	0.7439
737	y0737	EF-hand domain-containing protein OS=Canis lupus familiaris OX=9615 GN=SLC25A12 PE=3 SV=1	0.3002
738	y0738	EF-hand domain-containing protein OS=Canis lupus familiaris OX=9615 PE=3 SV=1	0.9074
739	y0739	EF-hand domain-containing protein OS=Canis lupus familiaris OX=9615 PE=4 SV=1	0.9074
740	y0740	EGF like repeats and discoidin domains 3 OS=Canis lupus familiaris OX=9615 GN=EDIL3 PE=4 SV=1	0.6743
741	y0741	EH domain containing 1 OS=Canis lupus familiaris OX=9615 GN=EHD1 PE=4 SV=1	0.5659
742	y0742	EH domain containing 1 OS=Canis lupus familiaris OX=9615 PE=4 SV=1	0.5659
743	y0743	EH domain containing 2 OS=Canis lupus familiaris OX=9615 GN=EHD2 PE=4 SV=1	0.8252
744	y0744	EH domain containing 4 OS=Canis lupus familiaris OX=9615 GN=EHD4 PE=4 SV=1	0.2845
745	y0745	ELAV-like protein OS=Canis lupus familiaris OX=9615 GN=ELAVL1 PE=3 SV=1 : ELAV-like protein OS=Canis lupus familiaris OX=9615 PE=3 SV=1	0.3706
746	y0746	EMAP like 2 OS=Canis lupus familiaris OX=9615 GN=EML2 PE=3 SV=1	0.9994
747	y0747	EMG1 N1-specific pseudouridine methyltransferase OS=Canis lupus familiaris OX=9615 GN=EMG1 PE=3 SV=1	0.6914
748	y0748	ENTH domain-containing protein OS=Canis lupus familiaris OX=9615 GN=CLINT1 PE=4 SV=1	0.9275
749	y0749	ENTH domain-containing protein OS=Canis lupus familiaris OX=9615 GN=PICALM PE=3 SV=1	0.8319
750	y0750	ER membrane protein complex subunit 1 OS=Canis lupus familiaris OX=9615 GN=EMC1 PE=3 SV=1	0.3563
751	y0751	ER membrane protein complex subunit 1 OS=Canis lupus familiaris OX=9615 PE=3 SV=1	0.3563
752	y0752	ER membrane protein complex subunit 2 OS=Canis lupus familiaris OX=9615 GN=EMC2 PE=3 SV=1 : ER membrane protein complex subunit 2 OS=Canis lupus familiaris OX=9615 GN=LOC481017 PE=3 SV=1	0.9752
753	y0753	ER membrane protein complex subunit 2 OS=Canis lupus familiaris OX=9615 PE=3 SV=1	0.9752
754	y0754	ER membrane protein complex subunit 5 OS=Canis lupus familiaris OX=9615 GN=MMGT1 PE=3 SV=1	0.2855
755	y0755	ERO1-like protein alpha OS=Canis lupus familiaris OX=9615 GN=ERO1A PE=3 SV=1	0.6178
756	y0756	ERO1-like protein alpha OS=Canis lupus familiaris OX=9615 PE=3 SV=1	0.6178
757	y0757	EWS RNA binding protein 1 OS=Canis lupus familiaris OX=9615 GN=EWSR1 PE=3 SV=1	0.9503
758	y0758	EWS RNA binding protein 1 OS=Canis lupus familiaris OX=9615 PE=3 SV=1	0.9503
759	y0759	Ecm29 proteasome adaptor and scaffold OS=Canis lupus familiaris OX=9615 GN=ECPAS PE=4 SV=1	0.1673
760	y0760	Electron transfer flavoprotein subunit alpha OS=Canis lupus familiaris OX=9615 GN=ETFA PE=3 SV=1	0.2839
761	y0761	Electron transfer flavoprotein subunit alpha, mitochondrial OS=Canis lupus familiaris OX=9615 GN=ETFA PE=3 SV=1	0.2839
762	y0762	Electron transfer flavoprotein subunit beta OS=Canis lupus familiaris OX=9615 GN=CLDND2 PE=3 SV=1	0.8409
763	y0763	Electron transfer flavoprotein subunit beta OS=Canis lupus familiaris OX=9615 GN=ETFB PE=3 SV=1	0.8409
764	y0764	Elongation factor 1-alpha OS=Canis lupus familiaris OX=9615 GN=LOC111096123 PE=3 SV=1	0.351
765	y0765	Elongation factor 1-alpha OS=Canis lupus familiaris OX=9615 PE=3 SV=1	0.351
766	y0766	Elongation factor 1-beta OS=Canis lupus familiaris OX=9615 GN=EEF1B2 PE=3 SV=1	0.5602
767	y0767	Elongation factor 1-delta OS=Canis lupus familiaris OX=9615 GN=EEF1D PE=3 SV=1	0.2902
768	y0768	Elongation factor 1-gamma OS=Canis lupus familiaris OX=9615 GN=TUT1 PE=4 SV=1	0.604
769	y0769	Elongation factor 1-gamma OS=Canis lupus familiaris OX=9615 PE=4 SV=1	0.604
770	y0770	Elongation factor G, mitochondrial OS=Canis lupus familiaris OX=9615 GN=GFM1 PE=3 SV=1	0.8473
771	y0771	Elongation factor Ts, mitochondrial OS=Canis lupus familiaris OX=9615 GN=TSFM PE=3 SV=1	0.7509
772	y0772	Elongation factor Tu OS=Canis lupus familiaris OX=9615 GN=TUFM PE=3 SV=1	0.9349
773	y0773	Elongator complex protein 3 OS=Canis lupus familiaris OX=9615 GN=ELP3 PE=3 SV=1	0.8218
774	y0774	Elongin-C OS=Canis lupus familiaris OX=9615 GN=ELOC PE=3 SV=1	0.8187
775	y0775	Emerin OS=Canis lupus familiaris OX=9615 GN=EMD PE=4 SV=1 : LEM domain-containing protein OS=Canis lupus familiaris OX=9615 GN=EMD PE=4 SV=1	0.4833
776	y0776	Endonuclease domain containing 1 OS=Canis lupus familiaris OX=9615 GN=ENDOD1 PE=4 SV=1	0.5375
777	y0777	Endonuclease domain containing 1 OS=Canis lupus familiaris OX=9615 PE=4 SV=1	0.5375
778	y0778	Endoplasmic reticulum membrane protein complex subunit 7 OS=Canis lupus familiaris OX=9615 GN=EMC7 PE=3 SV=1	0.9586
779	y0779	Endoplasmic reticulum protein 44 OS=Canis lupus familiaris OX=9615 GN=ERP44 PE=4 SV=1	0.8763
780	y0780	Endoplasmic reticulum resident protein 29 OS=Canis lupus familiaris OX=9615 GN=ERP29 PE=4 SV=1	0.8692
781	y0781	Endoplasmin OS=Canis lupus familiaris OX=9615 GN=HSP90B1 PE=1 SV=1	0.3249
782	y0782	Endoplasmin OS=Canis lupus familiaris OX=9615 GN=HSP90B1 PE=3 SV=1	0.3249
783	y0783	Endothelial differentiation related factor 1 OS=Canis lupus familiaris OX=9615 GN=EDF1 PE=4 SV=1 : HTH cro/C1-type domain-containing protein OS=Canis lupus familiaris OX=9615 PE=4 SV=1	0.9107
784	y0784	Engulfment and cell motility 3 OS=Canis lupus familiaris OX=9615 GN=ELMO3 PE=4 SV=1	0.7802
785	y0785	Enhancer of mRNA-decapping protein 4 OS=Canis lupus familiaris OX=9615 GN=EDC4 PE=3 SV=1	0.9439
786	y0786	Enhancer of rudimentary homolog OS=Canis lupus familiaris OX=9615 GN=ERH PE=3 SV=1 : Enhancer of rudimentary homolog OS=Canis lupus familiaris OX=9615 PE=3 SV=1	0.0381
787	y0787	Enoyl-CoA hydratase, mitochondrial OS=Canis lupus familiaris OX=9615 GN=ECHS1 PE=3 SV=1	0.2016
788	y0788	Enoyl-CoA hydratase, mitochondrial OS=Canis lupus familiaris OX=9615 PE=3 SV=1	0.2016
789	y0789	Envoplakin OS=Canis lupus familiaris OX=9615 GN=EVPL PE=4 SV=1	0.505
790	y0790	Ephrin B1 OS=Canis lupus familiaris OX=9615 GN=EFNB1 PE=4 SV=1 : Ephrin B1 OS=Canis lupus familiaris OX=9615 PE=4 SV=1 : Ephrin-B1 OS=Canis lupus familiaris OX=9615 PE=3 SV=1	0.7893
791	y0791	Ephrin-B1 OS=Canis lupus familiaris OX=9615 GN=EFNB1 PE=3 SV=1	0.7893
792	y0792	Epiplakin 1 OS=Canis lupus familiaris OX=9615 PE=4 SV=1	0.9831
793	y0793	Epithelial cell adhesion molecule OS=Canis lupus familiaris OX=9615 GN=EPCAM PE=3 SV=1	0.9881
794	y0794	Epithelial cell adhesion molecule OS=Canis lupus familiaris OX=9615 PE=3 SV=1	0.9881
795	y0795	Epithelial splicing regulatory protein 1 OS=Canis lupus familiaris OX=9615 GN=ESRP1 PE=2 SV=1 : RRM domain-containing protein OS=Canis lupus familiaris OX=9615 GN=ESRP2 PE=3 SV=1 : RRM domain-containing protein OS=Canis lupus familiaris OX=9615 GN=ESRP2 PE=4 SV=1	0.4802
796	y0796	Epithelial splicing regulatory protein 1 OS=Canis lupus familiaris OX=9615 GN=ESRP1 PE=3 SV=1	0.4802
797	y0797	Epithelial splicing regulatory protein 2 OS=Canis lupus familiaris OX=9615 GN=ESRP2 PE=3 SV=1	0.4802
798	y0798	Erlin OS=Canis lupus familiaris OX=9615 GN=ERLIN2 PE=3 SV=1	0.011
799	y0799	Erlin OS=Canis lupus familiaris OX=9615 PE=3 SV=1	0.011
800	y0800	Eukaryotic initiation factor 4A-I OS=Canis lupus familiaris OX=9615 GN=EIF4A1 PE=3 SV=1	0.7359
801	y0801	Eukaryotic initiation factor 4A-I OS=Canis lupus familiaris OX=9615 PE=3 SV=1 : Eukaryotic initiation factor 4A-I OS=Canis lupus familiaris OX=9615 PE=4 SV=1	0.5641
802	y0802	Eukaryotic initiation factor 4A-III OS=Canis lupus familiaris OX=9615 GN=EIF4A3 PE=3 SV=1	0.2839
803	y0803	Eukaryotic peptide chain release factor GTP-binding subunit OS=Canis lupus familiaris OX=9615 GN=GSPT1 PE=3 SV=1	0.3863
804	y0804	Eukaryotic peptide chain release factor subunit 1 OS=Canis lupus familiaris OX=9615 GN=ETF1 PE=3 SV=1 : Eukaryotic peptide chain release factor subunit 1 OS=Canis lupus familiaris OX=9615 PE=3 SV=1	0.7223
805	y0805	Eukaryotic translation elongation factor 1 alpha 1 OS=Canis lupus familiaris OX=9615 PE=4 SV=1	0.351
806	y0806	Eukaryotic translation elongation factor 1 delta OS=Canis lupus familiaris OX=9615 GN=EEF1D PE=3 SV=1	0.2902
807	y0807	Eukaryotic translation elongation factor 1 epsilon 1 OS=Canis lupus familiaris OX=9615 GN=EEF1E1 PE=4 SV=1 : GST C-terminal domain-containing protein OS=Canis lupus familiaris OX=9615 GN=EEF1E1 PE=4 SV=1	0.9167
808	y0808	Eukaryotic translation elongation factor 2 OS=Canis lupus familiaris OX=9615 GN=EEF2 PE=4 SV=1	0.5152
809	y0809	Eukaryotic translation initiation factor 1 OS=Canis lupus familiaris OX=9615 GN=EIF1 PE=3 SV=1	0.3865
810	y0810	Eukaryotic translation initiation factor 2 subunit 1 OS=Canis lupus familiaris OX=9615 GN=EIF2S1 PE=3 SV=1	0.7375
811	y0811	Eukaryotic translation initiation factor 2 subunit 2 OS=Canis lupus familiaris OX=9615 GN=EIF2S2 PE=3 SV=1	0.0727
812	y0812	Eukaryotic translation initiation factor 2A OS=Canis lupus familiaris OX=9615 GN=EIF2A PE=3 SV=1	0.3662
813	y0813	Eukaryotic translation initiation factor 3 30 kDa subunit OS=Canis lupus familiaris OX=9615 GN=EIF3J PE=4 SV=1	0.6315
814	y0814	Eukaryotic translation initiation factor 3 subunit A OS=Canis lupus familiaris OX=9615 GN=EIF3A PE=3 SV=1	0.4126
815	y0815	Eukaryotic translation initiation factor 3 subunit B OS=Canis lupus familiaris OX=9615 GN=EIF3B PE=3 SV=1	0.8241
816	y0816	Eukaryotic translation initiation factor 3 subunit C OS=Canis lupus familiaris OX=9615 GN=LOC479795 PE=3 SV=1	0.6461
817	y0817	Eukaryotic translation initiation factor 3 subunit D OS=Canis lupus familiaris OX=9615 GN=EIF3D PE=3 SV=1	0.536
818	y0818	Eukaryotic translation initiation factor 3 subunit E OS=Canis lupus familiaris OX=9615 GN=EIF3E PE=3 SV=1	0.1632
819	y0819	Eukaryotic translation initiation factor 3 subunit F OS=Canis lupus familiaris OX=9615 GN=EIF3F PE=3 SV=1	0.5409
820	y0820	Eukaryotic translation initiation factor 3 subunit G OS=Canis lupus familiaris OX=9615 GN=EIF3G PE=3 SV=1	0.7643
821	y0821	Eukaryotic translation initiation factor 3 subunit H OS=Canis lupus familiaris OX=9615 GN=EIF3H PE=3 SV=1	0.27
822	y0822	Eukaryotic translation initiation factor 3 subunit I OS=Canis lupus familiaris OX=9615 GN=EIF3I PE=3 SV=1	0.3067
823	y0823	Eukaryotic translation initiation factor 3 subunit J OS=Canis lupus familiaris OX=9615 GN=EIF3J PE=3 SV=1	0.6315
824	y0824	Eukaryotic translation initiation factor 3 subunit K OS=Canis lupus familiaris OX=9615 GN=EIF3K PE=3 SV=1	0.6588
825	y0825	Eukaryotic translation initiation factor 3 subunit L OS=Canis lupus familiaris OX=9615 GN=EIF3L PE=3 SV=1	0.5147
826	y0826	Eukaryotic translation initiation factor 3 subunit M OS=Canis lupus familiaris OX=9615 GN=EIF3M PE=3 SV=1	0.7806
827	y0827	Eukaryotic translation initiation factor 4 gamma 1 OS=Canis lupus familiaris OX=9615 GN=EIF4G1 PE=3 SV=1	0.84
828	y0828	Eukaryotic translation initiation factor 4 gamma 2 OS=Canis lupus familiaris OX=9615 GN=EIF4G2 PE=3 SV=1	0.3923
829	y0829	Eukaryotic translation initiation factor 4 gamma 2 OS=Canis lupus familiaris OX=9615 PE=3 SV=1	0.3923
830	y0830	Eukaryotic translation initiation factor 4B OS=Canis lupus familiaris OX=9615 GN=EIF4B PE=4 SV=1	0.879
831	y0831	Eukaryotic translation initiation factor 4C OS=Canis lupus familiaris OX=9615 GN=EIF1AX PE=3 SV=1	0.5007
832	y0832	Eukaryotic translation initiation factor 4C OS=Canis lupus familiaris OX=9615 GN=EIF1AY PE=2 SV=1 : Eukaryotic translation initiation factor 4C OS=Canis lupus familiaris OX=9615 GN=LOC119868752 PE=3 SV=1	0.5007
833	y0833	Eukaryotic translation initiation factor 4E OS=Canis lupus familiaris OX=9615 GN=EIF4E PE=3 SV=1	0.8417
834	y0834	Eukaryotic translation initiation factor 4E OS=Canis lupus familiaris OX=9615 GN=LOC119866572 PE=3 SV=1	0.8417
835	y0835	Eukaryotic translation initiation factor 4E OS=Canis lupus familiaris OX=9615 PE=3 SV=1	0.8417
836	y0836	Eukaryotic translation initiation factor 4H OS=Canis lupus familiaris OX=9615 GN=EIF4H PE=4 SV=1	0.5315
837	y0837	Eukaryotic translation initiation factor 5 OS=Canis lupus familiaris OX=9615 GN=EIF5 PE=3 SV=1	0.4794
838	y0838	Eukaryotic translation initiation factor 5A OS=Canis lupus familiaris OX=9615 GN=EIF5A PE=3 SV=1 : Eukaryotic translation initiation factor 5A-1 OS=Canis lupus familiaris OX=9615 GN=EIF5A PE=3 SV=1	0.9981
839	y0839	Eukaryotic translation initiation factor 5B OS=Canis lupus familiaris OX=9615 GN=EIF5B PE=3 SV=1 : Eukaryotic translation initiation factor 5B OS=Canis lupus familiaris OX=9615 PE=3 SV=1	0.911
840	y0840	Eukaryotic translation initiation factor 6 OS=Canis lupus familiaris OX=9615 GN=EIF6 PE=3 SV=1	0.4565
841	y0841	Exoribonuclease phosphorolytic domain-containing protein OS=Canis lupus familiaris OX=9615 PE=3 SV=1	0.1581
842	y0842	Exosome complex component N-terminal domain-containing protein OS=Canis lupus familiaris OX=9615 PE=4 SV=1	0.2424
843	y0843	Exosome component 1 OS=Canis lupus familiaris OX=9615 GN=EXOSC1 PE=4 SV=1	0.2424
844	y0844	Exosome component 1 OS=Canis lupus familiaris OX=9615 PE=4 SV=1 : S1 motif domain-containing protein OS=Canis lupus familiaris OX=9615 PE=4 SV=1	0.2424
845	y0845	Exosome component 6 OS=Canis lupus familiaris OX=9615 GN=EXOSC6 PE=3 SV=1	0.1581
846	y0846	Exportin 1 OS=Canis lupus familiaris OX=9615 GN=XPO1 PE=3 SV=1	0.8365
847	y0847	Exportin 7 OS=Canis lupus familiaris OX=9615 GN=XPO7 PE=3 SV=1	0.1546
848	y0848	Exportin-2 OS=Canis lupus familiaris OX=9615 GN=CSE1L PE=3 SV=1	0.2706
849	y0849	Exportin-2 OS=Canis lupus familiaris OX=9615 PE=3 SV=1	0.2706
850	y0850	Extended synaptotagmin 1 OS=Canis lupus familiaris OX=9615 GN=ESYT1 PE=3 SV=1	0.5372
851	y0851	Extended synaptotagmin 1 OS=Canis lupus familiaris OX=9615 PE=3 SV=1	0.5372
852	y0852	Ezrin OS=Canis lupus familiaris OX=9615 GN=EZR PE=4 SV=1	0.4458
853	y0853	F-actin monooxygenase OS=Canis lupus familiaris OX=9615 GN=MICAL2 PE=3 SV=1	0.695
854	y0854	F-actin-capping protein subunit alpha OS=Canis lupus familiaris OX=9615 GN=CAPZA1 PE=3 SV=1	0.8464
855	y0855	F-actin-capping protein subunit alpha OS=Canis lupus familiaris OX=9615 PE=3 SV=1	0.0972
856	y0856	F-actin-capping protein subunit beta OS=Canis lupus familiaris OX=9615 GN=CAPZB PE=3 SV=1	0.7025
857	y0857	F-actin-capping protein subunit beta OS=Canis lupus familiaris OX=9615 PE=3 SV=1	0.7025
858	y0858	F-box-like/WD repeat-containing protein TBL1X OS=Canis lupus familiaris OX=9615 GN=TBL1X PE=3 SV=1 : TBL1X receptor 1 OS=Canis lupus familiaris OX=9615 GN=TBL1XR1 PE=3 SV=1 : Transducin beta like 1 X-linked OS=Canis lupus familiaris OX=9615 GN=TBL1X PE=3 SV=1	0.2074
859	y0859	FACT complex subunit OS=Canis lupus familiaris OX=9615 GN=SUPT16H PE=3 SV=1	0.832
860	y0860	FACT complex subunit SSRP1 OS=Canis lupus familiaris OX=9615 GN=SSRP1 PE=3 SV=1	0.4217
861	y0861	FACT complex subunit SSRP1 OS=Canis lupus familiaris OX=9615 PE=3 SV=1	0.4217
862	y0862	FAD/NAD(P)-binding domain-containing protein OS=Canis lupus familiaris OX=9615 GN=SQOR PE=4 SV=1 : Sulfide quinone oxidoreductase OS=Canis lupus familiaris OX=9615 GN=SQOR PE=4 SV=1	0.0358
863	y0863	FAM111 trypsin like peptidase B OS=Canis lupus familiaris OX=9615 GN=FAM111B PE=4 SV=1	0.6894
864	y0864	FAM50A/XAP5 C-terminal domain-containing protein OS=Canis lupus familiaris OX=9615 GN=FAM50A PE=4 SV=1	0.8483
865	y0865	FAM83H protein OS=Canis lupus familiaris OX=9615 GN=FAM83H PE=2 SV=1	0.0072
866	y0866	FHA domain-containing protein OS=Canis lupus familiaris OX=9615 GN=MKI67 PE=4 SV=1 : FHA domain-containing protein OS=Canis lupus familiaris OX=9615 PE=4 SV=1 : Marker of proliferation Ki-67 OS=Canis lupus familiaris OX=9615 GN=MKI67 PE=4 SV=1	0.1681
867	y0867	FHA domain-containing protein OS=Canis lupus familiaris OX=9615 GN=PPP1R8 PE=4 SV=1	0.7514
868	y0868	FLII actin remodeling protein OS=Canis lupus familiaris OX=9615 GN=FLII PE=4 SV=1	0.8069
869	y0869	FUS RNA binding protein OS=Canis lupus familiaris OX=9615 GN=FUS PE=3 SV=1	0.4179
870	y0870	FUS RNA binding protein OS=Canis lupus familiaris OX=9615 GN=ITGAX PE=3 SV=1	0.4179
871	y0871	Family with sequence similarity 111 member B OS=Canis lupus familiaris OX=9615 PE=4 SV=1	0.6894
872	y0872	Family with sequence similarity 114 member A2 OS=Canis lupus familiaris OX=9615 GN=FAM114A2 PE=3 SV=1	0.6015
873	y0873	Family with sequence similarity 114 member A2 OS=Canis lupus familiaris OX=9615 PE=3 SV=1	0.6015
874	y0874	Family with sequence similarity 120A OS=Canis lupus familiaris OX=9615 GN=FAM120A PE=3 SV=1	0.5149
875	y0875	Family with sequence similarity 120A OS=Canis lupus familiaris OX=9615 PE=3 SV=1	0.5149
876	y0876	Family with sequence similarity 98 member B OS=Canis lupus familiaris OX=9615 GN=FAM98B PE=3 SV=1	0.8124
877	y0877	Far upstream element binding protein 1 OS=Canis lupus familiaris OX=9615 GN=FUBP1 PE=4 SV=1	0.7406
878	y0878	Far upstream element binding protein 3 OS=Canis lupus familiaris OX=9615 GN=FUBP3 PE=4 SV=1	0.7115
879	y0879	Farnesyl pyrophosphate synthase OS=Canis lupus familiaris OX=9615 GN=FDPS PE=3 SV=1	0.4254
880	y0880	Fascin OS=Canis lupus familiaris OX=9615 GN=FSCN1 PE=3 SV=1	0.1173
881	y0881	Fascin actin-bundling protein 1 OS=Canis lupus familiaris OX=9615 GN=FSCN1 PE=3 SV=1	0.1173
882	y0882	Fascin domain-containing protein OS=Canis lupus familiaris OX=9615 PE=3 SV=1	0.1173
883	y0883	Fatty acid synthase OS=Canis lupus familiaris OX=9615 GN=FASN PE=4 SV=1	0.8291
884	y0884	Fatty acid synthase OS=Canis lupus familiaris OX=9615 PE=4 SV=1	0.8291
885	y0885	Fatty acid-binding protein, heart OS=Canis lupus familiaris OX=9615 GN=FABP3 PE=3 SV=1	0.4494
886	y0886	Fatty acyl-CoA reductase OS=Canis lupus familiaris OX=9615 GN=FAR1 PE=3 SV=1	0.791
887	y0887	Fatty acyl-CoA reductase OS=Canis lupus familiaris OX=9615 PE=3 SV=1	0.791
888	y0888	Ferritin OS=Canis lupus familiaris OX=9615 PE=3 SV=1	0.4874
889	y0889	Ferritin light chain OS=Canis lupus familiaris OX=9615 GN=FTL PE=2 SV=3	0.4874
890	y0890	Fibrillarin OS=Canis lupus familiaris OX=9615 GN=FBL PE=3 SV=1	0.0003
891	y0891	Fibrillarin OS=Canis lupus familiaris OX=9615 PE=3 SV=1	0.0003
892	y0892	Fibroblast growth factor receptor 3 OS=Canis lupus familiaris OX=9615 GN=FGFR3 PE=4 SV=1 : Fibroblast growth factor receptor OS=Canis lupus familiaris OX=9615 GN=FGFR2 PE=2 SV=1 : Male germ cell associated kinase OS=Canis lupus familiaris OX=9615 GN=MAK PE=3 SV=1 : Protein kinase domain-containing protein OS=Canis lupus familiaris OX=9615 GN=CILK1 PE=4 SV=1 : Tyrosine-protein kinase OS=Canis lupu…	0.2721
893	y0893	Fibroblast growth factor receptor OS=Canis lupus familiaris OX=9615 GN=FGFR1 PE=3 SV=1 : Fibroblast growth factor receptor OS=Canis lupus familiaris OX=9615 GN=FGFR4 PE=3 SV=1	0.2721
894	y0894	Fibroblast growth factor receptor OS=Canis lupus familiaris OX=9615 GN=FGFR2 PE=3 SV=1	0.2721
895	y0895	Filamin A OS=Canis lupus familiaris OX=9615 GN=FLNA PE=3 SV=1	0.5129
896	y0896	Filamin B OS=Canis lupus familiaris OX=9615 GN=FLNB PE=3 SV=1	0.947
897	y0897	Filamin C OS=Canis lupus familiaris OX=9615 GN=FLNC PE=3 SV=1	0.8083
898	y0898	Flap endonuclease 1 OS=Canis lupus familiaris OX=9615 GN=FEN1 PE=3 SV=1 : Flap endonuclease 1 OS=Canis lupus familiaris OX=9615 PE=3 SV=1	0.6787
899	y0899	Flotillin OS=Canis lupus familiaris OX=9615 GN=FLOT1 PE=3 SV=1	0.9981
900	y0900	Focal adhesion kinase 1 OS=Canis lupus familiaris OX=9615 GN=PTK2 PE=4 SV=1	0.9775
901	y0901	Focal adhesion kinase 1 OS=Canis lupus familiaris OX=9615 PE=4 SV=1	0.9775
902	y0902	Fragile X messenger ribonucleoprotein 1 OS=Canis lupus familiaris OX=9615 GN=FMR1 PE=3 SV=1	0.5447
903	y0903	Fructose-2,6-bisphosphatase TIGAR OS=Canis lupus familiaris OX=9615 GN=TIGAR PE=3 SV=1 : Fructose-2,6-bisphosphatase TIGAR OS=Canis lupus familiaris OX=9615 PE=3 SV=1	0.6697
904	y0904	Fructose-bisphosphate aldolase OS=Canis lupus familiaris OX=9615 GN=ALDOA PE=3 SV=1	0.5284
905	y0905	Fructose-bisphosphate aldolase OS=Canis lupus familiaris OX=9615 GN=ALDOC PE=3 SV=1	0.8687
906	y0906	Fumarate hydratase, mitochondrial OS=Canis lupus familiaris OX=9615 GN=FH PE=3 SV=1	0.5685
907	y0907	Fumarate hydratase, mitochondrial OS=Canis lupus familiaris OX=9615 PE=3 SV=1	0.5685
908	y0908	G protein subunit beta 2 OS=Canis lupus familiaris OX=9615 GN=GNB2 PE=3 SV=1	0.517
909	y0909	G protein subunit beta 4 OS=Canis lupus familiaris OX=9615 GN=GNB4 PE=3 SV=1	0.7845
910	y0910	G protein-coupled receptor class C group 5 member A OS=Canis lupus familiaris OX=9615 GN=GPRC5A PE=3 SV=1	0.6435
911	y0911	G protein-coupled receptor class C group 5 member D OS=Canis lupus familiaris OX=9615 GN=GPRC5D PE=3 SV=1 : G-protein coupled receptors family 3 profile domain-containing protein OS=Canis lupus familiaris OX=9615 GN=GSG1 PE=3 SV=1 : G-protein coupled receptors family 3 profile domain-containing protein OS=Canis lupus familiaris OX=9615 PE=3 SV=1 : Heme-binding protein 1 OS=Canis lupus familiaris …	0.6816
912	y0912	G-protein coupled receptors family 3 profile domain-containing protein OS=Canis lupus familiaris OX=9615 GN=GPRC5D PE=3 SV=1 : Heme-binding protein 1 OS=Canis lupus familiaris OX=9615 GN=GSG1 PE=3 SV=1 : Heme-binding protein 1 OS=Canis lupus familiaris OX=9615 PE=3 SV=1	0.6816
913	y0913	G1 to S phase transition 1 OS=Canis lupus familiaris OX=9615 GN=GSPT1 PE=3 SV=1 : Tr-type G domain-containing protein OS=Canis lupus familiaris OX=9615 GN=GSPT1 PE=3 SV=1	0.3863
914	y0914	G3BP stress granule assembly factor 1 OS=Canis lupus familiaris OX=9615 GN=G3BP1 PE=4 SV=1	0.6969
915	y0915	G3BP stress granule assembly factor 1 OS=Canis lupus familiaris OX=9615 PE=4 SV=1	0.6969
916	y0916	G3BP stress granule assembly factor 2 OS=Canis lupus familiaris OX=9615 GN=G3BP2 PE=4 SV=1	0.4919
917	y0917	GATA zinc finger domain containing 2A OS=Canis lupus familiaris OX=9615 GN=GATAD2A PE=4 SV=1	0.882
918	y0918	GATA zinc finger domain containing 2B OS=Canis lupus familiaris OX=9615 GN=GATAD2B PE=4 SV=1 : GATA-type domain-containing protein OS=Canis lupus familiaris OX=9615 GN=GATAD2A PE=4 SV=1	0.882
919	y0919	GCN1 activator of EIF2AK4 OS=Canis lupus familiaris OX=9615 GN=GCN1 PE=3 SV=1	0.2084
920	y0920	GCS light chain OS=Canis lupus familiaris OX=9615 GN=DNTTIP2 PE=3 SV=1	0.6307
921	y0921	GCS light chain OS=Canis lupus familiaris OX=9615 GN=GCLM PE=3 SV=1	0.6307
922	y0922	GDP-L-fucose synthase OS=Canis lupus familiaris OX=9615 GN=GFUS PE=3 SV=1 : GDP-L-fucose synthase OS=Canis lupus familiaris OX=9615 PE=3 SV=1	0.3158
923	y0923	GMP synthase (glutamine-hydrolyzing) OS=Canis lupus familiaris OX=9615 GN=GMPS PE=4 SV=1	0.8609
924	y0924	GOLD domain-containing protein OS=Canis lupus familiaris OX=9615 GN=TMED9 PE=3 SV=1	0.9288
925	y0925	GRB10 interacting GYF protein 2 OS=Canis lupus familiaris OX=9615 GN=GIGYF2 PE=3 SV=1	0.6576
926	y0926	GST C-terminal domain-containing protein OS=Canis lupus familiaris OX=9615 PE=4 SV=1	0.9167
927	y0927	GST N-terminal domain-containing protein OS=Canis lupus familiaris OX=9615 PE=4 SV=1	0.5754
928	y0928	GTP-binding nuclear protein Ran OS=Canis lupus familiaris OX=9615 GN=RAN PE=1 SV=3	0.0401
929	y0929	GTP-binding nuclear protein Ran OS=Canis lupus familiaris OX=9615 GN=RAN PE=3 SV=1	0.0401
930	y0930	GTP-binding nuclear protein Ran OS=Canis lupus familiaris OX=9615 PE=3 SV=1	0.0401
931	y0931	GTPase HRas OS=Canis lupus familiaris OX=9615 GN=HRAS PE=3 SV=1	0.2948
932	y0932	GTPase KRas OS=Canis lupus familiaris OX=9615 GN=KRAS PE=3 SV=1 : K-ras protein (Fragment) OS=Canis lupus familiaris OX=9615 GN=K-ras PE=2 SV=1 : KRAS proto-oncogene, GTPase OS=Canis lupus familiaris OX=9615 GN=KRAS PE=3 SV=1 : small monomeric GTPase OS=Canis lupus familiaris OX=9615 GN=KRAS PE=3 SV=1	0.2948
933	y0933	GTPase NRas OS=Canis lupus familiaris OX=9615 GN=NRAS PE=3 SV=1	0.2948
934	y0934	GTPase activating protein and VPS9 domains 1 OS=Canis lupus familiaris OX=9615 GN=GAPVD1 PE=3 SV=1	0.1861
935	y0935	GTPase activating protein and VPS9 domains 1 OS=Canis lupus familiaris OX=9615 PE=3 SV=1 : Ras-GAP domain-containing protein OS=Canis lupus familiaris OX=9615 PE=4 SV=1	0.1861
936	y0936	GYF domain-containing protein OS=Canis lupus familiaris OX=9615 PE=3 SV=1	0.6576
937	y0937	Galectin 9 OS=Canis lupus familiaris OX=9615 GN=LGALS9 PE=4 SV=1	0.1309
938	y0938	Galectin OS=Canis lupus familiaris OX=9615 GN=LGALS9 PE=2 SV=1	0.1309
939	y0939	Galectin OS=Canis lupus familiaris OX=9615 GN=LGALS9 PE=4 SV=1	0.1309
940	y0940	Galectin OS=Canis lupus familiaris OX=9615 PE=4 SV=1	0.6984
941	y0941	Galectin-3-binding protein OS=Canis lupus familiaris OX=9615 GN=CANT1 PE=4 SV=1	0.6618
942	y0942	Gelsolin OS=Canis lupus familiaris OX=9615 GN=GSN PE=3 SV=1	0.5478
943	y0943	Gelsolin-like domain-containing protein OS=Canis lupus familiaris OX=9615 GN=FLII PE=4 SV=1	0.8069
944	y0944	Gelsolin-like domain-containing protein OS=Canis lupus familiaris OX=9615 PE=4 SV=1	0.9498
945	y0945	Gem nuclear organelle associated protein 5 OS=Canis lupus familiaris OX=9615 GN=GEMIN5 PE=4 SV=1	0.3854
946	y0946	General transcription factor IIF subunit 2 OS=Canis lupus familiaris OX=9615 GN=GTF2F2 PE=3 SV=1	0.6441
947	y0947	General transcription factor IIi OS=Canis lupus familiaris OX=9615 GN=GTF2I PE=4 SV=1	0.4029
948	y0948	General transcription factor IIi OS=Canis lupus familiaris OX=9615 PE=4 SV=1	0.4029
949	y0949	General vesicular transport factor p115 OS=Canis lupus familiaris OX=9615 GN=USO1 PE=3 SV=1	0.4521
950	y0950	Glia maturation factor OS=Canis lupus familiaris OX=9615 GN=GMFB PE=3 SV=1	0.5733
951	y0951	Glia maturation factor beta OS=Canis lupus familiaris OX=9615 GN=GMFB PE=3 SV=1	0.5733
952	y0952	Globin B1 OS=Canis lupus familiaris OX=9615 GN=GLNB1 PE=3 SV=1 : Globin B2 OS=Canis lupus familiaris OX=9615 GN=GLNB2 PE=3 SV=1 : Globin domain-containing protein OS=Canis lupus familiaris OX=9615 GN=LOC609402 PE=3 SV=1	0.7622
953	y0953	Globin domain-containing protein OS=Canis lupus familiaris OX=9615 PE=3 SV=1	0.7622
954	y0954	Glucose-6-phosphate 1-dehydrogenase OS=Canis lupus familiaris OX=9615 GN=G6PD PE=3 SV=1	0.1775
955	y0955	Glucose-6-phosphate 1-dehydrogenase OS=Canis lupus familiaris OX=9615 PE=3 SV=1	0.1775
956	y0956	Glucose-6-phosphate isomerase OS=Canis lupus familiaris OX=9615 GN=GPI PE=3 SV=1	0.2729
957	y0957	Glucose-6-phosphate isomerase OS=Canis lupus familiaris OX=9615 GN=UBA2 PE=3 SV=1	0.2729
958	y0958	Glucosidase 2 subunit beta OS=Canis lupus familiaris OX=9615 GN=PRKCSH PE=4 SV=1	0.7264
959	y0959	Glucosidase II alpha subunit OS=Canis lupus familiaris OX=9615 GN=GANAB PE=3 SV=1	0.6141
960	y0960	Glutamate dehydrogenase 1, mitochondrial OS=Canis lupus familiaris OX=9615 GN=GLUD1 PE=3 SV=1	0.3991
961	y0961	Glutamate--tRNA ligase OS=Canis lupus familiaris OX=9615 GN=EPRS1 PE=3 SV=1 : Glutamyl-prolyl-tRNA synthetase 1 OS=Canis lupus familiaris OX=9615 GN=EPRS1 PE=3 SV=1	0.2741
962	y0962	Glutamate-rich WD repeat-containing protein 1 OS=Canis lupus familiaris OX=9615 GN=GRWD1 PE=4 SV=1	0.5116
963	y0963	Glutaredoxin 3 OS=Canis lupus familiaris OX=9615 GN=GLRX3 PE=4 SV=1	0.9221
964	y0964	Glutaredoxin domain-containing protein OS=Canis lupus familiaris OX=9615 GN=GLRX5 PE=4 SV=1	0.7723
965	y0965	Glutathione S-transferase OS=Canis lupus familiaris OX=9615 GN=LOC476006 PE=3 SV=1	0.2829
966	y0966	Glutathione S-transferase OS=Canis lupus familiaris OX=9615 PE=3 SV=1	0.5358
967	y0967	Glutathione S-transferase omega OS=Canis lupus familiaris OX=9615 GN=GSTO1 PE=3 SV=1	0.3967
968	y0968	Glutathione peroxidase OS=Canis lupus familiaris OX=9615 GN=GPX8 PE=3 SV=1	0.1023
969	y0969	Glutathione reductase OS=Canis lupus familiaris OX=9615 GN=GSR PE=3 SV=1	0.5568
970	y0970	Glutathione-disulfide reductase OS=Canis lupus familiaris OX=9615 GN=GSR PE=3 SV=1	0.5568
971	y0971	Glyceraldehyde-3-phosphate dehydrogenase OS=Canis lupus familiaris OX=9615 GN=GAPDHS PE=3 SV=1	0.5627
972	y0972	Glyceraldehyde-3-phosphate dehydrogenase OS=Canis lupus familiaris OX=9615 GN=LOC106558132 PE=3 SV=1	0.4072
973	y0973	Glyceraldehyde-3-phosphate dehydrogenase OS=Canis lupus familiaris OX=9615 PE=3 SV=1	0.1506
974	y0974	Glycerol-3-phosphate dehydrogenase OS=Canis lupus familiaris OX=9615 GN=GPD2 PE=3 SV=1	0.4486
975	y0975	Glycerol-3-phosphate phosphatase OS=Canis lupus familiaris OX=9615 GN=PGP PE=3 SV=1	0.9408
976	y0976	Glycine C-acetyltransferase OS=Canis lupus familiaris OX=9615 GN=GCAT PE=3 SV=1	0.3118
977	y0977	Glycine--tRNA ligase OS=Canis lupus familiaris OX=9615 GN=GARS1 PE=3 SV=1	0.209
978	y0978	Glycogen synthase kinase-3 beta OS=Canis lupus familiaris OX=9615 GN=GSK3B PE=3 SV=1	0.5397
979	y0979	Glycylpeptide N-tetradecanoyltransferase OS=Canis lupus familiaris OX=9615 GN=NMT1 PE=3 SV=1	0.9808
980	y0980	Glyoxylate and hydroxypyruvate reductase OS=Canis lupus familiaris OX=9615 GN=GRHPR PE=3 SV=1	0.4098
981	y0981	Glypican-1 OS=Canis lupus familiaris OX=9615 GN=GPC1 PE=3 SV=1	0.3462
982	y0982	Glypican-1 OS=Canis lupus familiaris OX=9615 PE=3 SV=1	0.3462
983	y0983	Golgi apparatus protein 1 OS=Canis lupus familiaris OX=9615 GN=GLG1 PE=4 SV=1	0.6394
984	y0984	Golgi apparatus protein 1 OS=Canis lupus familiaris OX=9615 PE=4 SV=1	0.6394
985	y0985	Golgi reassembly stacking protein 2 OS=Canis lupus familiaris OX=9615 GN=GORASP2 PE=3 SV=1 : PDZ GRASP-type domain-containing protein OS=Canis lupus familiaris OX=9615 GN=GORASP2 PE=3 SV=1	0.4959
986	y0986	Golgi transport 1B OS=Canis lupus familiaris OX=9615 GN=GOLT1B PE=3 SV=1	0.3379
987	y0987	Golgi transport 1B OS=Canis lupus familiaris OX=9615 GN=SPX PE=3 SV=1	0.3379
988	y0988	Golgin subfamily A member 5 OS=Canis lupus familiaris OX=9615 GN=GOLGA5 PE=4 SV=1	0.0765
989	y0989	Growth hormone inducible transmembrane protein OS=Canis lupus familiaris OX=9615 GN=GHITM PE=3 SV=1	0.1674
990	y0990	GrpE protein homolog OS=Canis lupus familiaris OX=9615 GN=GRPEL1 PE=3 SV=1	0.3057
991	y0991	Guanine nucleotide-binding protein G(I)/G(S)/G(T) subunit beta-1 OS=Canis lupus familiaris OX=9615 GN=GNB1 PE=2 SV=3	0.7058
992	y0992	Guanine nucleotide-binding protein G(I)/G(S)/G(T) subunit beta-1 OS=Canis lupus familiaris OX=9615 GN=GNB1 PE=3 SV=1	0.7058
993	y0993	Guanine nucleotide-binding protein G(i) subunit alpha-1 OS=Canis lupus familiaris OX=9615 GN=GNAI1 PE=3 SV=1	0.4604
994	y0994	Guanine nucleotide-binding protein G(i) subunit alpha-1 OS=Canis lupus familiaris OX=9615 PE=3 SV=1	0.4604
995	y0995	Guanine nucleotide-binding protein G(i) subunit alpha-2 OS=Canis lupus familiaris OX=9615 GN=GNAI2 PE=2 SV=2	0.852
996	y0996	Guanine nucleotide-binding protein G(i) subunit alpha-2 OS=Canis lupus familiaris OX=9615 GN=GNAI2 PE=3 SV=1	0.852
997	y0997	Guanine nucleotide-binding protein G(i) subunit alpha-3 OS=Canis lupus familiaris OX=9615 GN=GNAI3 PE=3 SV=1	0.3829
998	y0998	Guanine nucleotide-binding protein G(s) subunit alpha (Fragment) OS=Canis lupus familiaris OX=9615 GN=gnas1 PE=3 SV=1 : Guanine nucleotide-binding protein G(s) subunit alpha OS=Canis lupus familiaris OX=9615 GN=GNAS PE=2 SV=1	0.8534
999	y0999	Guanine nucleotide-binding protein G(s) subunit alpha OS=Canis lupus familiaris OX=9615 GN=GNAS PE=3 SV=1	0.8534
1000	y1000	Guanine nucleotide-binding protein subunit alpha OS=Canis lupus familiaris OX=9615 GN=GNA11 PE=3 SV=1	0.0602
1001	y1001	Guanine nucleotide-binding protein subunit alpha OS=Canis lupus familiaris OX=9615 PE=3 SV=1	0.0602
1002	y1002	Guanine nucleotide-binding protein subunit gamma OS=Canis lupus familiaris OX=9615 GN=GNG12 PE=3 SV=1	0.9215
1003	y1003	Guanine nucleotide-binding protein-like 3 OS=Canis lupus familiaris OX=9615 GN=GNL3 PE=4 SV=1	0.6181
1004	y1004	H(+)-transporting two-sector ATPase OS=Canis lupus familiaris OX=9615 GN=ATP6V1A PE=3 SV=1	0.2559
1005	y1005	H/ACA ribonucleoprotein complex subunit DKC1 OS=Canis lupus familiaris OX=9615 GN=DKC1 PE=3 SV=1	0.6813
1006	y1006	H/ACA ribonucleoprotein complex subunit DKC1 OS=Canis lupus familiaris OX=9615 PE=3 SV=1	0.6813
1007	y1007	H1.5 linker histone, cluster member OS=Canis lupus familiaris OX=9615 GN=H1-5 PE=3 SV=1	0.6571
1008	y1008	H15 domain-containing protein OS=Canis lupus familiaris OX=9615 GN=H1-1 PE=3 SV=1	0.2485
1009	y1009	H15 domain-containing protein OS=Canis lupus familiaris OX=9615 GN=H1-10 PE=3 SV=1	0.1301
1010	y1010	H15 domain-containing protein OS=Canis lupus familiaris OX=9615 PE=3 SV=1	0.6961
1011	y1011	H15 domain-containing protein OS=Canis lupus familiaris OX=9615 PE=4 SV=1	0.1301
1012	y1012	HEAT repeat-containing protein 1 OS=Canis lupus familiaris OX=9615 GN=HEATR1 PE=3 SV=1	0.7461
1013	y1013	HECT, C2 and WW domain containing E3 ubiquitin protein ligase 1 OS=Canis lupus familiaris OX=9615 GN=HECW1 PE=4 SV=1	0.9909
1014	y1014	HECT-type E3 ubiquitin transferase OS=Canis lupus familiaris OX=9615 GN=HECW1 PE=4 SV=1	0.9909
1015	y1015	HECT-type E3 ubiquitin transferase OS=Canis lupus familiaris OX=9615 GN=HUWE1 PE=3 SV=1	0.7546
1016	y1016	HECT-type E3 ubiquitin transferase OS=Canis lupus familiaris OX=9615 GN=HUWE1 PE=4 SV=1	0.7546
1017	y1017	HMG box domain-containing protein OS=Canis lupus familiaris OX=9615 GN=LOC119871774 PE=4 SV=1 : SWI/SNF related, matrix associated, actin dependent regulator of chromatin, subfamily e, member 1 OS=Canis lupus familiaris OX=9615 GN=LOC119870501 PE=4 SV=1	0.4174
1018	y1018	HMG box domain-containing protein OS=Canis lupus familiaris OX=9615 GN=UBTF PE=4 SV=1	0.9148
1019	y1019	HMG box domain-containing protein OS=Canis lupus familiaris OX=9615 PE=4 SV=1	0.4174
1020	y1020	HN1 OS=Canis lupus familiaris OX=9615 GN=JPT1 PE=2 SV=1	0.2429
1021	y1021	HORMA domain-containing protein OS=Canis lupus familiaris OX=9615 GN=MAD2L1 PE=3 SV=1	0.8375
1022	y1022	HORMA domain-containing protein OS=Canis lupus familiaris OX=9615 PE=3 SV=1 : HORMA domain-containing protein OS=Canis lupus familiaris OX=9615 PE=4 SV=1	0.8375
1023	y1023	HSPA (Hsp70) binding protein 1 OS=Canis lupus familiaris OX=9615 GN=HSPBP1 PE=4 SV=1	0.2191
1024	y1024	HTH La-type RNA-binding domain-containing protein OS=Canis lupus familiaris OX=9615 PE=4 SV=1	0.7602
1025	y1025	HTH cro/C1-type domain-containing protein OS=Canis lupus familiaris OX=9615 GN=EDF1 PE=4 SV=1	0.9107
1026	y1026	Haloacid dehalogenase like hydrolase domain containing 5 OS=Canis lupus familiaris OX=9615 GN=ADA2 PE=4 SV=1 : Haloacid dehalogenase like hydrolase domain containing 5 OS=Canis lupus familiaris OX=9615 GN=HDHD5 PE=4 SV=1 : Haloacid dehalogenase like hydrolase domain containing 5 OS=Canis lupus familiaris OX=9615 PE=4 SV=1	1
1027	y1027	Heat shock 70 kDa protein 1-like OS=Canis lupus familiaris OX=9615 GN=HSPA1L PE=3 SV=1 : Heat shock 70 kDa protein 1-like OS=Canis lupus familiaris OX=9615 GN=LOC474850 PE=3 SV=1	0.6847
1028	y1028	Heat shock 70 kDa protein 4 OS=Canis lupus familiaris OX=9615 GN=HSPA4 PE=1 SV=1	0.14
1029	y1029	Heat shock 70 kDa protein 4 OS=Canis lupus familiaris OX=9615 GN=HSPA4 PE=3 SV=1	0.14
1030	y1030	Heat shock cognate 71 kDa protein OS=Canis lupus familiaris OX=9615 GN=HSPA8 PE=3 SV=1	0.8519
1031	y1031	Heat shock cognate 71 kDa protein OS=Canis lupus familiaris OX=9615 GN=LOC119873859 PE=3 SV=1	0.8519
1032	y1032	Heat shock cognate 71 kDa protein OS=Canis lupus familiaris OX=9615 GN=LOC607182 PE=3 SV=1	0.8519
1033	y1033	Heat shock protein 105 kDa OS=Canis lupus familiaris OX=9615 GN=HSPH1 PE=3 SV=1	0.9303
1034	y1034	Heat shock protein HSP 90-alpha OS=Canis lupus familiaris OX=9615 GN=HSP90AA1 PE=3 SV=1 : Heat shock protein HSP 90-alpha OS=Canis lupus familiaris OX=9615 PE=3 SV=1	0.8407
1035	y1035	Heat shock protein HSP 90-beta OS=Canis lupus familiaris OX=9615 GN=HSP90AB1 PE=3 SV=1	0.7586
1036	y1036	Heat shock protein HSP 90-beta OS=Canis lupus familiaris OX=9615 PE=3 SV=1	0.7586
1037	y1037	Heat shock protein beta-1 OS=Canis lupus familiaris OX=9615 GN=Hsp27 PE=2 SV=1	0.7223
1038	y1038	Heat shock protein family A (Hsp70) member 4 like OS=Canis lupus familiaris OX=9615 GN=HSPA4L PE=3 SV=1	0.0418
1039	y1039	Heat shock-related 70 kDa protein 2 OS=Canis lupus familiaris OX=9615 GN=HSPA2 PE=3 SV=1 : Heat shock-related 70 kDa protein 2 OS=Canis lupus familiaris OX=9615 PE=3 SV=1	0.9618
1040	y1040	Heparan sulfate proteoglycan 2 OS=Canis lupus familiaris OX=9615 GN=HSPG2 PE=4 SV=1	0.6873
1041	y1041	Heparan sulfate proteoglycan 2 OS=Canis lupus familiaris OX=9615 PE=4 SV=1	0.6873
1042	y1042	Heparin binding growth factor OS=Canis lupus familiaris OX=9615 GN=HDGF PE=4 SV=1	0.5238
1043	y1043	Hepatocyte growth factor-regulated tyrosine kinase substrate OS=Canis lupus familiaris OX=9615 GN=HGS PE=4 SV=1	0.2703
1044	y1044	Heterochromatin protein 1-binding protein 3 OS=Canis lupus familiaris OX=9615 GN=HP1BP3 PE=4 SV=1	0.6825
1045	y1045	Heterogeneous nuclear ribonucleoprotein F OS=Canis lupus familiaris OX=9615 GN=HNRNPF PE=4 SV=1	0.9123
1046	y1046	Heterogeneous nuclear ribonucleoprotein H2 OS=Canis lupus familiaris OX=9615 GN=HNRNPH2 PE=4 SV=1	0.7015
1047	y1047	Heterogeneous nuclear ribonucleoprotein K OS=Canis lupus familiaris OX=9615 GN=HNRNPK PE=4 SV=1	0.8977
1048	y1048	Heterogeneous nuclear ribonucleoprotein U OS=Canis lupus familiaris OX=9615 GN=HNRNPU PE=4 SV=1	0.4136
1049	y1049	Heterogeneous nuclear ribonucleoproteins A2/B1 OS=Canis lupus familiaris OX=9615 GN=HNRNPA2B1 PE=4 SV=1	0.1844
1050	y1050	Heteroous nuclear ribonucleoprotein A/B OS=Canis lupus familiaris OX=9615 GN=HNRNPAB PE=4 SV=1	0.6536
1051	y1051	Heteroous nuclear ribonucleoprotein D OS=Canis lupus familiaris OX=9615 GN=HNRNPD PE=4 SV=1	0.4472
1052	y1052	Heteroous nuclear ribonucleoprotein H1 OS=Canis lupus familiaris OX=9615 GN=HNRNPH1 PE=4 SV=1	0.9658
1053	y1053	Heteroous nuclear ribonucleoprotein H3 OS=Canis lupus familiaris OX=9615 GN=HNRNPH3 PE=4 SV=1	0.9401
1054	y1054	Heteroous nuclear ribonucleoprotein L OS=Canis lupus familiaris OX=9615 GN=HNRNPL PE=4 SV=1	0.4819
1055	y1055	Heteroous nuclear ribonucleoprotein R OS=Canis lupus familiaris OX=9615 GN=HNRNPR PE=4 SV=1	0.0391
1056	y1056	Heteroous nuclear ribonucleoprotein U OS=Canis lupus familiaris OX=9615 GN=HNRNPU PE=4 SV=1	0.4136
1057	y1057	Hexokinase-1 OS=Canis lupus familiaris OX=9615 GN=HK1 PE=3 SV=1	0.5282
1058	y1058	Hexokinase-2 OS=Canis lupus familiaris OX=9615 GN=HK2 PE=3 SV=1 : Hexokinase-2 OS=Canis lupus familiaris OX=9615 PE=3 SV=1	0.4506
1059	y1059	High density lipoprotein binding protein OS=Canis lupus familiaris OX=9615 GN=HDLBP PE=4 SV=1	0.8701
1060	y1060	High mobility group nucleosome binding domain 1 OS=Canis lupus familiaris OX=9615 PE=3 SV=1	0.9832
1061	y1061	High mobility group protein B1 OS=Canis lupus familiaris OX=9615 GN=HMGB1 PE=2 SV=3	0.0538
1062	y1062	High mobility group protein B2 OS=Canis lupus familiaris OX=9615 GN=HMGB2 PE=3 SV=1	0.6893
1063	y1063	High mobility group protein HMG-I/HMG-Y (Fragment) OS=Canis lupus familiaris OX=9615 PE=3 SV=1 : High mobility group protein HMG-I/HMG-Y OS=Canis lupus familiaris OX=9615 GN=HMGA1 PE=3 SV=3	0.7633
1064	y1064	Histidine kinase/HSP90-like ATPase domain-containing protein OS=Canis lupus familiaris OX=9615 GN=TRAP1 PE=3 SV=1 : Histidine kinase/HSP90-like ATPase domain-containing protein OS=Canis lupus familiaris OX=9615 PE=3 SV=1	0.9319
1065	y1065	Histidine--tRNA ligase, cytoplasmic OS=Canis lupus familiaris OX=9615 GN=HARS1 PE=3 SV=1	0.9964
1066	y1066	Histone H2A OS=Canis lupus familiaris OX=9615 GN=H2AC21 PE=3 SV=1	0.24
1067	y1067	Histone H2A OS=Canis lupus familiaris OX=9615 GN=H2AX PE=3 SV=1	0.2379
1068	y1068	Histone H2A OS=Canis lupus familiaris OX=9615 GN=H2AZ1 PE=3 SV=1	0.24
1069	y1069	Histone H2A OS=Canis lupus familiaris OX=9615 GN=H2AZ2 PE=3 SV=1	0.24
1070	y1070	Histone H2A OS=Canis lupus familiaris OX=9615 GN=MACROH2A1 PE=3 SV=1	0.714
1071	y1071	Histone H2A OS=Canis lupus familiaris OX=9615 PE=3 SV=1	0.5953
1072	y1072	Histone H2A/H2B/H3 domain-containing protein OS=Canis lupus familiaris OX=9615 PE=3 SV=1	0.6958
1073	y1073	Histone H2B OS=Canis lupus familiaris OX=9615 PE=3 SV=1	0.7546
1074	y1074	Histone H4 OS=Canis lupus familiaris OX=9615 GN=H4C16 PE=3 SV=1	0.9531
1075	y1075	Histone H4 OS=Canis lupus familiaris OX=9615 PE=3 SV=1	0.9531
1076	y1076	Histone acetyltransferase type B catalytic subunit OS=Canis lupus familiaris OX=9615 GN=HAT1 PE=3 SV=1	0.6274
1077	y1077	Histone deacetylase OS=Canis lupus familiaris OX=9615 GN=HDAC2 PE=3 SV=1 : histone deacetylase OS=Canis lupus familiaris OX=9615 PE=3 SV=1	0.9841
1078	y1078	Histone-binding protein RBBP4 N-terminal domain-containing protein OS=Canis lupus familiaris OX=9615 GN=LOC119870425 PE=3 SV=1 : RB binding protein 4, chromatin remodeling factor OS=Canis lupus familiaris OX=9615 GN=RBBP4 PE=3 SV=1	0.8803
1079	y1079	Histone-binding protein RBBP4 N-terminal domain-containing protein OS=Canis lupus familiaris OX=9615 PE=3 SV=1	0.8803
1080	y1080	Histone-binding protein RBBP7 OS=Canis lupus familiaris OX=9615 GN=RBBP7 PE=3 SV=1	0.967
1081	y1081	HotDog ACOT-type domain-containing protein OS=Canis lupus familiaris OX=9615 GN=ACOT7 PE=4 SV=1 : HotDog ACOT-type domain-containing protein OS=Canis lupus familiaris OX=9615 PE=4 SV=1	0.7079
1082	y1082	HotDog ACOT-type domain-containing protein OS=Canis lupus familiaris OX=9615 GN=ACOT9 PE=3 SV=1	0.5876
1083	y1083	Hsp90 co-chaperone Cdc37 OS=Canis lupus familiaris OX=9615 GN=CDC37 PE=3 SV=1	0.648
1084	y1084	HtrA serine peptidase 1 OS=Canis lupus familiaris OX=9615 GN=HTRA1 PE=3 SV=1	0.3424
1085	y1085	Huntingtin interacting protein 1 OS=Canis lupus familiaris OX=9615 GN=HIP1 PE=3 SV=1	0.696
1086	y1086	Huntingtin interacting protein 1 OS=Canis lupus familiaris OX=9615 GN=HIP1 PE=4 SV=1	0.696
1087	y1087	Huntingtin interacting protein 1 OS=Canis lupus familiaris OX=9615 PE=3 SV=1	0.696
1088	y1088	Huntingtin interacting protein K OS=Canis lupus familiaris OX=9615 GN=HYPK PE=4 SV=1	0.2529
1089	y1089	Hydroxymethylglutaryl-CoA lyase, mitochondrial OS=Canis lupus familiaris OX=9615 GN=HMGCL PE=3 SV=1	0.3779
1090	y1090	Hydroxymethylglutaryl-CoA synthase OS=Canis lupus familiaris OX=9615 GN=HMGCS1 PE=3 SV=1	0.0774
1091	y1091	Hydroxysteroid 17-beta dehydrogenase 10 OS=Canis lupus familiaris OX=9615 GN=HSD17B10 PE=3 SV=1	0.3282
1092	y1092	Hydroxysteroid 17-beta dehydrogenase 4 OS=Canis lupus familiaris OX=9615 GN=HSD17B4 PE=3 SV=1	0.248
1093	y1093	Hydroxysteroid dehydrogenase-like protein 2 OS=Canis lupus familiaris OX=9615 GN=HSDL2 PE=3 SV=1	0.2786
1094	y1094	Hypoxanthine phosphoribosyltransferase OS=Canis lupus familiaris OX=9615 GN=HPRT1 PE=3 SV=1	0.7019
1095	y1095	Hypoxanthine-guanine phosphoribosyltransferase OS=Canis lupus familiaris OX=9615 GN=HPRT1 PE=2 SV=3	0.7019
1096	y1096	Hypoxia inducible factor 1 subunit alpha inhibitor OS=Canis lupus familiaris OX=9615 GN=HIF1AN PE=4 SV=1	0.1045
1097	y1097	Hypoxia up-regulated protein 1 OS=Canis lupus familiaris OX=9615 GN=HYOU1 PE=3 SV=1	0.751
1098	y1098	Hypoxia up-regulated protein 1 OS=Canis lupus familiaris OX=9615 PE=3 SV=1	0.751
1099	y1099	IF rod domain-containing protein OS=Canis lupus familiaris OX=9615 PE=3 SV=1	0.546
1100	y1100	IF rod domain-containing protein OS=Canis lupus familiaris OX=9615 PE=4 SV=1	0.2908
1101	y1101	IQ motif containing GTPase activating protein 1 OS=Canis lupus familiaris OX=9615 GN=IQGAP1 PE=4 SV=1	0.2012
1102	y1102	IRF tryptophan pentad repeat domain-containing protein OS=Canis lupus familiaris OX=9615 GN=IRF3 PE=4 SV=1 : Interferon regulatory factor 3 OS=Canis lupus familiaris OX=9615 GN=IRF3 PE=4 SV=1	0.4367
1103	y1103	Ig-like domain-containing protein OS=Canis lupus familiaris OX=9615 GN=BCAM PE=4 SV=1	0.9568
1104	y1104	Ig-like domain-containing protein OS=Canis lupus familiaris OX=9615 GN=LSR PE=3 SV=1 : Lipolysis stimulated lipoprotein receptor OS=Canis lupus familiaris OX=9615 GN=LSR PE=3 SV=1	0.3243
1105	y1105	Ig-like domain-containing protein OS=Canis lupus familiaris OX=9615 GN=LSR PE=4 SV=1	0.3243
1106	y1106	Ig-like domain-containing protein OS=Canis lupus familiaris OX=9615 GN=NPTN PE=4 SV=1	0.6657
1107	y1107	Ig-like domain-containing protein OS=Canis lupus familiaris OX=9615 GN=NRG1 PE=4 SV=1	0.1808
1108	y1108	Ig-like domain-containing protein OS=Canis lupus familiaris OX=9615 GN=PTK7 PE=4 SV=1	0.1017
1109	y1109	Ig-like domain-containing protein OS=Canis lupus familiaris OX=9615 PE=4 SV=1	0.9715
1110	y1110	Importin 5 OS=Canis lupus familiaris OX=9615 GN=IPO5 PE=4 SV=1	0.5656
1111	y1111	Importin 7 OS=Canis lupus familiaris OX=9615 GN=IPO7 PE=4 SV=1	0.8103
1112	y1112	Importin 9 OS=Canis lupus familiaris OX=9615 GN=IPO9 PE=4 SV=1	0.4255
1113	y1113	Importin N-terminal domain-containing protein OS=Canis lupus familiaris OX=9615 GN=KPNB1 PE=3 SV=1 : Karyopherin subunit beta 1 OS=Canis lupus familiaris OX=9615 GN=KPNB1 PE=3 SV=1	0.6893
1114	y1114	Importin N-terminal domain-containing protein OS=Canis lupus familiaris OX=9615 GN=TNPO1 PE=4 SV=1 : Transportin 1 OS=Canis lupus familiaris OX=9615 GN=TNPO1 PE=4 SV=1	0.9668
1115	y1115	Importin N-terminal domain-containing protein OS=Canis lupus familiaris OX=9615 GN=XPO1 PE=3 SV=1	0.8365
1116	y1116	Importin N-terminal domain-containing protein OS=Canis lupus familiaris OX=9615 GN=XPO7 PE=3 SV=1	0.1546
1117	y1117	Importin N-terminal domain-containing protein OS=Canis lupus familiaris OX=9615 PE=4 SV=1	0.5656
1118	y1118	Importin subunit alpha OS=Canis lupus familiaris OX=9615 GN=KPNA1 PE=3 SV=1	0.5311
1119	y1119	Importin subunit alpha OS=Canis lupus familiaris OX=9615 GN=KPNA4 PE=3 SV=1	0.6144
1120	y1120	Importin subunit alpha OS=Canis lupus familiaris OX=9615 GN=KPNA5 PE=3 SV=1 : Importin subunit alpha OS=Canis lupus familiaris OX=9615 GN=KPNA6 PE=3 SV=1	0.5311
1121	y1121	Importin subunit alpha OS=Canis lupus familiaris OX=9615 GN=LOC119866208 PE=3 SV=1	0.0328
1122	y1122	Importin subunit alpha OS=Canis lupus familiaris OX=9615 PE=3 SV=1	0.0328
1123	y1123	Inorganic pyrophosphatase OS=Canis lupus familiaris OX=9615 GN=PPA1 PE=3 SV=1	0.1138
1124	y1124	Inosine-5'-monophosphate dehydrogenase OS=Canis lupus familiaris OX=9615 GN=IMPDH2 PE=3 SV=1	0.6644
1125	y1125	Inositol monophosphatase 1 OS=Canis lupus familiaris OX=9615 PE=3 SV=1	0.7928
1126	y1126	Inositol-1-monophosphatase OS=Canis lupus familiaris OX=9615 GN=IMPA1 PE=3 SV=1	0.7928
1127	y1127	Inositol-tetrakisphosphate 1-kinase OS=Canis lupus familiaris OX=9615 GN=ITPK1 PE=3 SV=1	0.1444
1128	y1128	Inositol-tetrakisphosphate 1-kinase OS=Canis lupus familiaris OX=9615 PE=3 SV=1	0.1444
1129	y1129	Insulin degrading enzyme OS=Canis lupus familiaris OX=9615 GN=IDE PE=2 SV=1 : Insulin-degrading protein enzyme 15b OS=Canis lupus familiaris OX=9615 GN=IDE PE=2 SV=1	0.9167
1130	y1130	Insulin degrading enzyme OS=Canis lupus familiaris OX=9615 GN=IDE PE=3 SV=1	0.9167
1131	y1131	Insulin degrading enzyme OS=Canis lupus familiaris OX=9615 PE=3 SV=1	0.9167
1132	y1132	Insulin like growth factor 2 receptor OS=Canis lupus familiaris OX=9615 GN=IGF2R PE=4 SV=1	0.9079
1133	y1133	Integrin beta OS=Canis lupus familiaris OX=9615 GN=ITGB1 PE=3 SV=1	0.9835
1134	y1134	Integrin beta OS=Canis lupus familiaris OX=9615 GN=ITGB4 PE=3 SV=1	0.3097
1135	y1135	Integrin subunit alpha 2 OS=Canis lupus familiaris OX=9615 GN=ITGA2 PE=3 SV=1	0.6232
1136	y1136	Integrin subunit alpha 3 OS=Canis lupus familiaris OX=9615 PE=3 SV=1	0.7527
1137	y1137	Integrin subunit alpha 6 OS=Canis lupus familiaris OX=9615 GN=ITGA6 PE=3 SV=1	0.9601
1138	y1138	Integrin-linked protein kinase OS=Canis lupus familiaris OX=9615 GN=ILK PE=3 SV=1	0.2843
1139	y1139	Inter-alpha-trypsin inhibitor heavy chain 2 OS=Canis lupus familiaris OX=9615 GN=ITIH2 PE=3 SV=1	0.7175
1140	y1140	Inter-alpha-trypsin inhibitor heavy chain 2 OS=Canis lupus familiaris OX=9615 PE=3 SV=1	0.7175
1141	y1141	Intercellular adhesion molecule 1 (Fragment) OS=Canis lupus familiaris OX=9615 GN=ICAM1 PE=2 SV=2	0.1512
1142	y1142	Intercellular adhesion molecule 1 OS=Canis lupus familiaris OX=9615 GN=ICAM1 PE=3 SV=1	0.1512
1143	y1143	Interferon gamma inducible protein 16 OS=Canis lupus familiaris OX=9615 GN=LOC488622 PE=4 SV=1	0.9368
1144	y1144	Interferon gamma inducible protein 16 OS=Canis lupus familiaris OX=9615 GN=MNDA PE=4 SV=1 : Uncharacterized protein OS=Canis lupus familiaris OX=9615 GN=LOC488622 PE=4 SV=1 : Uncharacterized protein OS=Canis lupus familiaris OX=9615 GN=MNDA PE=4 SV=1	0.9368
1145	y1145	Interferon induced protein with tetratricopeptide repeats 5 OS=Canis lupus familiaris OX=9615 GN=IFIT5 PE=3 SV=1	0.967
1146	y1146	Interferon regulatory factor 2-binding protein 1 & 2 zinc finger domain-containing protein OS=Canis lupus familiaris OX=9615 GN=IRF2BPL PE=3 SV=1	0.6185
1147	y1147	Interferon regulatory factor 2-binding protein 1 & 2 zinc finger domain-containing protein OS=Canis lupus familiaris OX=9615 PE=3 SV=1	0.6185
1148	y1148	Interferon regulatory factor 6 OS=Canis lupus familiaris OX=9615 GN=IRF6 PE=4 SV=1	0.5805
1149	y1149	Interleukin 17 receptor C OS=Canis lupus familiaris OX=9615 GN=IL17RC PE=4 SV=1	0.8684
1150	y1150	Interleukin enhancer binding factor 2 OS=Canis lupus familiaris OX=9615 GN=ILF2 PE=4 SV=1	0.5962
1151	y1151	Interleukin enhancer binding factor 3 OS=Canis lupus familiaris OX=9615 GN=ILF3 PE=4 SV=1	0.73
1152	y1152	Interleukin-18 OS=Canis lupus familiaris OX=9615 GN=IL18 PE=2 SV=1	0.6288
1153	y1153	Interleukin-18 OS=Canis lupus familiaris OX=9615 GN=IL18 PE=3 SV=1	0.6288
1154	y1154	Iron-sulfur cluster assembly enzyme OS=Canis lupus familiaris OX=9615 GN=ISCU PE=3 SV=1	0.1354
1155	y1155	Isochorismatase domain-containing protein 1 OS=Canis lupus familiaris OX=9615 GN=ISOC1 PE=3 SV=1	0.993
1156	y1156	Isochorismatase domain-containing protein 1 OS=Canis lupus familiaris OX=9615 PE=3 SV=1	0.993
1157	y1157	Isochorismatase-like domain-containing protein OS=Canis lupus familiaris OX=9615 GN=ISOC2 PE=3 SV=1	0.5756
1158	y1158	Isocitrate dehydrogenase [NADP] OS=Canis lupus familiaris OX=9615 GN=IDH2 PE=2 SV=1 : isocitrate dehydrogenase (NADP(+)) OS=Canis lupus familiaris OX=9615 PE=3 SV=1	0.8426
1159	y1159	Isocitrate dehydrogenase [NADP] OS=Canis lupus familiaris OX=9615 GN=IDH2 PE=3 SV=1	0.8426
1160	y1160	Isocitrate dehydrogenase [NADP] OS=Canis lupus familiaris OX=9615 PE=3 SV=1	0.8426
1161	y1161	Isocitrate dehydrogenase [NAD] subunit, mitochondrial OS=Canis lupus familiaris OX=9615 GN=IDH3A PE=3 SV=1	0.921
1162	y1162	Isocitrate dehydrogenase [NAD] subunit, mitochondrial OS=Canis lupus familiaris OX=9615 GN=IDH3B PE=3 SV=1	0.4346
1163	y1163	Isocitrate dehydrogenase [NAD] subunit, mitochondrial OS=Canis lupus familiaris OX=9615 GN=IDH3G PE=3 SV=1	0.2715
1164	y1164	Isocitrate dehydrogenase [NAD] subunit, mitochondrial OS=Canis lupus familiaris OX=9615 PE=3 SV=1	0.2715
1165	y1165	J domain-containing protein OS=Canis lupus familiaris OX=9615 GN=DNAJC7 PE=4 SV=1	0.4773
1166	y1166	J domain-containing protein OS=Canis lupus familiaris OX=9615 GN=DNAJC9 PE=4 SV=1	0.79
1167	y1167	Junction plakoglobin OS=Canis lupus familiaris OX=9615 GN=JUP PE=3 SV=1	0.5617
1168	y1168	Junctional adhesion molecule A OS=Canis lupus familiaris OX=9615 GN=F11R PE=3 SV=1	0.7164
1169	y1169	Jupiter microtubule associated homolog 1 OS=Canis lupus familiaris OX=9615 GN=JPT1 PE=3 SV=1	0.2429
1170	y1170	Jupiter microtubule associated homolog 2 OS=Canis lupus familiaris OX=9615 GN=JPT2 PE=3 SV=1	0.4738
1171	y1171	K Homology domain-containing protein OS=Canis lupus familiaris OX=9615 GN=ANKRD17 PE=4 SV=1	0.9582
1172	y1172	K Homology domain-containing protein OS=Canis lupus familiaris OX=9615 GN=FUBP1 PE=4 SV=1	0.7406
1173	y1173	K Homology domain-containing protein OS=Canis lupus familiaris OX=9615 GN=FUBP3 PE=4 SV=1	0.7115
1174	y1174	K Homology domain-containing protein OS=Canis lupus familiaris OX=9615 GN=HDLBP PE=4 SV=1	0.8701
1175	y1175	K Homology domain-containing protein OS=Canis lupus familiaris OX=9615 GN=KHSRP PE=4 SV=1	0.4226
1176	y1176	K Homology domain-containing protein OS=Canis lupus familiaris OX=9615 GN=PCBP1 PE=4 SV=1	0.3473
1177	y1177	K Homology domain-containing protein OS=Canis lupus familiaris OX=9615 GN=PCBP2 PE=4 SV=1	0.9418
1178	y1178	K Homology domain-containing protein OS=Canis lupus familiaris OX=9615 PE=4 SV=1	0.889
1179	y1179	K-Cl cotransporter OS=Canis lupus familiaris OX=9615 PE=2 SV=1	0.9077
1180	y1180	KANL3/Tex30 alpha/beta hydrolase-like domain-containing protein OS=Canis lupus familiaris OX=9615 GN=TEX30 PE=4 SV=1	0.0528
1181	y1181	KH RNA binding domain containing, signal transduction associated 1 OS=Canis lupus familiaris OX=9615 GN=KHDRBS1 PE=3 SV=1	0.9459
1182	y1182	KH domain-containing RNA-binding protein QKI OS=Canis lupus familiaris OX=9615 GN=QKI PE=2 SV=1 : KH domain-containing RNA-binding protein QKI OS=Canis lupus familiaris OX=9615 GN=QKI PE=3 SV=1	0.9671
1183	y1183	KH-type splicing regulatory protein OS=Canis lupus familiaris OX=9615 GN=KHSRP PE=4 SV=1	0.4226
1184	y1184	KIAA1217 OS=Canis lupus familiaris OX=9615 GN=KIAA1217 PE=4 SV=1	0.7359
1185	y1185	Keratin 1 OS=Canis lupus familiaris OX=9615 GN=KRT1 PE=3 SV=1 : Keratin, type II cytoskeletal 1 OS=Canis lupus familiaris OX=9615 GN=KRT1 PE=2 SV=1	0.6375
1186	y1186	Keratin 15 OS=Canis lupus familiaris OX=9615 GN=KRT15 PE=3 SV=1	0.1274
1187	y1187	Keratin 18 OS=Canis lupus familiaris OX=9615 GN=KRT18 PE=3 SV=1	0.269
1188	y1188	Keratin 23 OS=Canis lupus familiaris OX=9615 GN=KRT23 PE=4 SV=1 : Keratin, type I cytoskeletal 27 OS=Canis lupus familiaris OX=9615 GN=KRT28 PE=4 SV=1	0.5293
1189	y1189	Keratin 3 OS=Canis lupus familiaris OX=9615 GN=KRT3 PE=3 SV=1	0.8291
1190	y1190	Keratin 4 OS=Canis lupus familiaris OX=9615 GN=KRT4 PE=3 SV=1	0.8291
1191	y1191	Keratin 5 OS=Canis lupus familiaris OX=9615 GN=KRT1 PE=3 SV=1	0.109
1192	y1192	Keratin 75 OS=Canis lupus familiaris OX=9615 GN=KRT75 PE=3 SV=1	0.546
1193	y1193	Keratin 85 OS=Canis lupus familiaris OX=9615 GN=KRT81 PE=3 SV=1	0.153
1194	y1194	Keratin 85 OS=Canis lupus familiaris OX=9615 GN=KRT85 PE=3 SV=1	0.153
1195	y1195	Keratin, type I cytoskeletal 10 OS=Canis lupus familiaris OX=9615 GN=KRT10 PE=2 SV=1	0.8117
1196	y1196	Keratin, type I cytoskeletal 10 OS=Canis lupus familiaris OX=9615 GN=KRT10 PE=3 SV=1	0.8117
1197	y1197	Keratin, type I cytoskeletal 17 OS=Canis lupus familiaris OX=9615 GN=KRT17 PE=3 SV=1	0.7207
1198	y1198	Keratin, type I cytoskeletal 17 OS=Canis lupus familiaris OX=9615 PE=3 SV=1	0.511
1199	y1199	Keratin, type II cytoskeletal 1 OS=Canis lupus familiaris OX=9615 GN=KRT1 PE=3 SV=1 : Keratin, type II cytoskeletal 1 OS=Canis lupus familiaris OX=9615 GN=KRT3 PE=3 SV=1	0.6375
1200	y1200	Keratin, type II cytoskeletal 5 OS=Canis lupus familiaris OX=9615 GN=KRT1 PE=3 SV=1	0.109
1201	y1201	Keratin, type II cytoskeletal 7 OS=Canis lupus familiaris OX=9615 GN=KRT86 PE=3 SV=1	0.8291
1202	y1202	Keratin, type II cytoskeletal 8 OS=Canis lupus familiaris OX=9615 GN=KRT8 PE=3 SV=1	0.9022
1203	y1203	Kinectin 1 OS=Canis lupus familiaris OX=9615 GN=KTN1 PE=4 SV=1	0.0466
1204	y1204	Kinesin family member 1B OS=Canis lupus familiaris OX=9615 GN=KIF1B PE=3 SV=1	0.0693
1205	y1205	Kinesin light chain OS=Canis lupus familiaris OX=9615 GN=KLC1 PE=3 SV=1	0.1202
1206	y1206	Kinesin light chain OS=Canis lupus familiaris OX=9615 PE=3 SV=1	0.1202
1207	y1207	Kinesin-like protein OS=Canis lupus familiaris OX=9615 GN=KIF5B PE=3 SV=1	0.4774
1208	y1208	Kinetochore protein Spc24 OS=Canis lupus familiaris OX=9615 GN=SPC24 PE=3 SV=1	0.6987
1209	y1209	Kinetochore protein Spc24 OS=Canis lupus familiaris OX=9615 PE=3 SV=1	0.6987
1210	y1210	Kynurenine aminotransferase 1 OS=Canis lupus familiaris OX=9615 GN=KYAT1 PE=3 SV=1	0.228
1211	y1211	L-gulonate 3-dehydrogenase OS=Canis lupus familiaris OX=9615 GN=CRYL1 PE=3 SV=1	0.4117
1212	y1212	L-gulonate 3-dehydrogenase OS=Canis lupus familiaris OX=9615 PE=3 SV=1	0.4117
1213	y1213	L-lactate dehydrogenase B chain OS=Canis lupus familiaris OX=9615 PE=3 SV=1	0.3639
1214	y1214	L-lactate dehydrogenase OS=Canis lupus familiaris OX=9615 GN=LDHA PE=3 SV=1	0.3712
1215	y1215	L-lactate dehydrogenase OS=Canis lupus familiaris OX=9615 PE=3 SV=1	0.9397
1216	y1216	L-xylulose reductase OS=Canis lupus familiaris OX=9615 GN=DCXR PE=3 SV=1	0.1404
1217	y1217	LBH domain containing 1 OS=Canis lupus familiaris OX=9615 GN=C18H11orf98 PE=4 SV=1	0.8809
1218	y1218	LDL receptor related protein associated protein 1 OS=Canis lupus familiaris OX=9615 GN=LRPAP1 PE=4 SV=1	0.9745
1219	y1219	LDL receptor related protein associated protein 1 OS=Canis lupus familiaris OX=9615 PE=4 SV=1	0.9745
1220	y1220	LEM domain nuclear envelope protein 2 OS=Canis lupus familiaris OX=9615 GN=LEMD2 PE=4 SV=1	0.7633
1221	y1221	LEM domain-containing protein OS=Canis lupus familiaris OX=9615 PE=4 SV=1	0.7633
1222	y1222	LIM and SH3 domain protein 1 OS=Canis lupus familiaris OX=9615 GN=LASP1 PE=4 SV=1	0.8396
1223	y1223	LIM domain 7 OS=Canis lupus familiaris OX=9615 GN=LMO7 PE=4 SV=1	0.448
1224	y1224	LIM domain and actin binding 1 OS=Canis lupus familiaris OX=9615 GN=LIMA1 PE=4 SV=1	0.5387
1225	y1225	LIM zinc-binding domain-containing protein OS=Canis lupus familiaris OX=9615 GN=AJUBA PE=4 SV=1	0.4597
1226	y1226	LIM zinc-binding domain-containing protein OS=Canis lupus familiaris OX=9615 PE=4 SV=1	0.4076
1227	y1227	LLGL scribble cell polarity complex component 1 OS=Canis lupus familiaris OX=9615 GN=LLGL1 PE=3 SV=1 : Lethal giant larvae homologue 2 domain-containing protein OS=Canis lupus familiaris OX=9615 GN=LLGL1 PE=3 SV=1	0.3487
1228	y1228	LRP chaperone MESD OS=Canis lupus familiaris OX=9615 GN=MESD PE=3 SV=1	0.8431
1229	y1229	LRR binding FLII interacting protein 1 OS=Canis lupus familiaris OX=9615 PE=3 SV=1	0.6159
1230	y1230	LRRNT domain-containing protein OS=Canis lupus familiaris OX=9615 GN=CHADL PE=4 SV=1 : Ran GTPase activating protein 1 OS=Canis lupus familiaris OX=9615 GN=RANGAP1 PE=4 SV=1	0.6746
1231	y1231	LSM12 homolog OS=Canis lupus familiaris OX=9615 GN=LSM12 PE=3 SV=1	0.7775
1232	y1232	LSM7 homolog, U6 small nuclear RNA and mRNA degradation associated OS=Canis lupus familiaris OX=9615 GN=LSM7 PE=3 SV=1	0.6492
1233	y1233	LUC7 like OS=Canis lupus familiaris OX=9615 GN=LUC7L PE=3 SV=1	0.8543
1234	y1234	LUC7-like 2 (S. cerevisiae) OS=Canis lupus familiaris OX=9615 GN=LUC7L2 PE=3 SV=1 : RNA-binding protein Luc7-like OS=Canis lupus familiaris OX=9615 GN=LUC7L2 PE=3 SV=1	0.4771
1235	y1235	La ribonucleoprotein 1, translational regulator OS=Canis lupus familiaris OX=9615 GN=LARP1 PE=4 SV=1	0.7602
1236	y1236	La-related protein 7 OS=Canis lupus familiaris OX=9615 GN=LARP7 PE=3 SV=1	0.1839
1237	y1237	Ladinin 1 OS=Canis lupus familiaris OX=9615 GN=LAD1 PE=4 SV=1	0.8983
1238	y1238	Ladinin 1 OS=Canis lupus familiaris OX=9615 PE=4 SV=1	0.8983
1239	y1239	Lamin A/C OS=Canis lupus familiaris OX=9615 GN=LMNA PE=3 SV=1	0.9179
1240	y1240	Lamin B1 OS=Canis lupus familiaris OX=9615 GN=LMNB1 PE=3 SV=1	0.9539
1241	y1241	Lamin B2 OS=Canis lupus familiaris OX=9615 GN=LMNB2 PE=4 SV=1 : Mitochondrial import inner membrane translocase subunit OS=Canis lupus familiaris OX=9615 GN=LMNB2 PE=3 SV=1 : Tim10-like domain-containing protein OS=Canis lupus familiaris OX=9615 PE=4 SV=1	0.0915
1242	y1242	Laminin subunit gamma 2 OS=Canis lupus familiaris OX=9615 GN=LAMC2 PE=4 SV=1	0.2419
1243	y1243	Laminin-5 gamma 2 OS=Canis lupus familiaris OX=9615 PE=2 SV=1	0.2419
1244	y1244	Lanosterol 14-alpha demethylase OS=Canis lupus familiaris OX=9615 GN=CYP51A1 PE=3 SV=1	0.4718
1245	y1245	Lanosterol 14-alpha demethylase OS=Canis lupus familiaris OX=9615 PE=3 SV=1	0.4718
1246	y1246	Large ribosomal subunit protein P1 OS=Canis lupus familiaris OX=9615 GN=RPLP1 PE=3 SV=1	0.4612
1247	y1247	Large ribosomal subunit protein P2 OS=Canis lupus familiaris OX=9615 GN=RPLP2 PE=3 SV=1	0.9442
1248	y1248	Large ribosomal subunit protein bL21m OS=Canis lupus familiaris OX=9615 GN=LOC119864253 PE=3 SV=1	0.9502
1249	y1249	Large ribosomal subunit protein bL21m OS=Canis lupus familiaris OX=9615 GN=LOC119868860 PE=3 SV=1 : Large ribosomal subunit protein bL21m OS=Canis lupus familiaris OX=9615 GN=LOC119868876 PE=3 SV=1 : Large ribosomal subunit protein bL21m OS=Canis lupus familiaris OX=9615 GN=MRPL21 PE=3 SV=1	0.9502
1250	y1250	Large ribosomal subunit protein bL21m OS=Canis lupus familiaris OX=9615 PE=3 SV=1	0.9502
1251	y1251	Large ribosomal subunit protein eL14 OS=Canis lupus familiaris OX=9615 GN=RPL14 PE=3 SV=1 : Large ribosomal subunit protein eL14 OS=Canis lupus familiaris OX=9615 PE=3 SV=1	0.4255
1252	y1252	Large ribosomal subunit protein eL15 OS=Canis lupus familiaris OX=9615 GN=RPL15 PE=1 SV=1	0.8983
1253	y1253	Large ribosomal subunit protein eL18 OS=Canis lupus familiaris OX=9615 GN=RPL18 PE=1 SV=2	0.5701
1254	y1254	Large ribosomal subunit protein eL19 OS=Canis lupus familiaris OX=9615 GN=RPL19 PE=1 SV=1 : Ribosomal protein L19 OS=Canis lupus familiaris OX=9615 GN=RPL19 PE=3 SV=1	0.9567
1255	y1255	Large ribosomal subunit protein eL21 OS=Canis lupus familiaris OX=9615 GN=LOC119881703 PE=3 SV=1	0.2491
1256	y1256	Large ribosomal subunit protein eL21 OS=Canis lupus familiaris OX=9615 PE=3 SV=1	0.2491
1257	y1257	Large ribosomal subunit protein eL22 OS=Canis lupus familiaris OX=9615 GN=RPL22 PE=3 SV=1	0.6422
1258	y1258	Large ribosomal subunit protein eL24 OS=Canis lupus familiaris OX=9615 GN=RPL24 PE=3 SV=1	0.4427
1259	y1259	Large ribosomal subunit protein eL28 OS=Canis lupus familiaris OX=9615 GN=LOC119870132 PE=3 SV=1 : Large ribosomal subunit protein eL28 OS=Canis lupus familiaris OX=9615 GN=RPL28 PE=3 SV=1	0.157
1260	y1260	Large ribosomal subunit protein eL28 OS=Canis lupus familiaris OX=9615 PE=3 SV=1	0.157
1261	y1261	Large ribosomal subunit protein eL29 OS=Canis lupus familiaris OX=9615 PE=3 SV=1	0.3919
1262	y1262	Large ribosomal subunit protein eL30 OS=Canis lupus familiaris OX=9615 GN=RPL30 PE=3 SV=1	0.4451
1263	y1263	Large ribosomal subunit protein eL31 OS=Canis lupus familiaris OX=9615 GN=LOC119864483 PE=3 SV=1	0.4019
1264	y1264	Large ribosomal subunit protein eL31 OS=Canis lupus familiaris OX=9615 GN=LOC607833 PE=3 SV=1	0.4019
1265	y1265	Large ribosomal subunit protein eL31 OS=Canis lupus familiaris OX=9615 PE=3 SV=1	0.4019
1266	y1266	Large ribosomal subunit protein eL32 OS=Canis lupus familiaris OX=9615 GN=RPL32 PE=1 SV=1 : Ribosomal protein L32 OS=Canis lupus familiaris OX=9615 GN=RPL32 PE=3 SV=1	0.4122
1267	y1267	Large ribosomal subunit protein eL34 OS=Canis lupus familiaris OX=9615 GN=RPL34 PE=3 SV=1	0.8356
1268	y1268	Large ribosomal subunit protein eL34 OS=Canis lupus familiaris OX=9615 PE=3 SV=1	0.8356
1269	y1269	Large ribosomal subunit protein eL37 OS=Canis lupus familiaris OX=9615 PE=3 SV=1 : Ribosomal protein L37 OS=Canis lupus familiaris OX=9615 GN=LOC119863879 PE=3 SV=1	0.8924
1270	y1270	Large ribosomal subunit protein eL38 OS=Canis lupus familiaris OX=9615 GN=RPL38 PE=3 SV=1	0.2115
1271	y1271	Large ribosomal subunit protein eL38 OS=Canis lupus familiaris OX=9615 PE=3 SV=1	0.2115
1272	y1272	Large ribosomal subunit protein mL44 OS=Canis lupus familiaris OX=9615 GN=MRPL44 PE=3 SV=1	0.7093
1273	y1273	Large ribosomal subunit protein mL46 OS=Canis lupus familiaris OX=9615 GN=MRPL46 PE=3 SV=1	0.7883
1274	y1274	Large ribosomal subunit protein mL53 OS=Canis lupus familiaris OX=9615 GN=MRPL53 PE=3 SV=1	0.0573
1275	y1275	Large ribosomal subunit protein uL10m OS=Canis lupus familiaris OX=9615 GN=MRPL10 PE=3 SV=1	0.8817
1276	y1276	Large ribosomal subunit protein uL11 OS=Canis lupus familiaris OX=9615 GN=RPL12 PE=1 SV=1	0.888
1277	y1277	Large ribosomal subunit protein uL11 OS=Canis lupus familiaris OX=9615 GN=RPL12 PE=3 SV=1	0.888
1278	y1278	Large ribosomal subunit protein uL11m OS=Canis lupus familiaris OX=9615 GN=MRPL11 PE=3 SV=1	0.8998
1279	y1279	Large ribosomal subunit protein uL13 OS=Canis lupus familiaris OX=9615 GN=RPL13A PE=3 SV=1	0.0483
1280	y1280	Large ribosomal subunit protein uL14 OS=Canis lupus familiaris OX=9615 GN=RPL23 PE=3 SV=1 : Large ribosomal subunit protein uL14 OS=Canis lupus familiaris OX=9615 PE=3 SV=1	0.4253
1281	y1281	Large ribosomal subunit protein uL15 OS=Canis lupus familiaris OX=9615 GN=LOC106559265 PE=3 SV=1 : Large ribosomal subunit protein uL15 OS=Canis lupus familiaris OX=9615 GN=LOC119870304 PE=3 SV=1 : Large ribosomal subunit protein uL15 OS=Canis lupus familiaris OX=9615 GN=LOC119874423 PE=3 SV=1	0.7129
1282	y1282	Large ribosomal subunit protein uL15 OS=Canis lupus familiaris OX=9615 PE=3 SV=1	0.7129
1283	y1283	Large ribosomal subunit protein uL16 OS=Canis lupus familiaris OX=9615 GN=RPL10 PE=3 SV=1	0.1215
1284	y1284	Large ribosomal subunit protein uL18 OS=Canis lupus familiaris OX=9615 GN=LOC608750 PE=3 SV=1	0.7826
1285	y1285	Large ribosomal subunit protein uL1m OS=Canis lupus familiaris OX=9615 GN=MRPL1 PE=3 SV=1	0.1253
1286	y1286	Large ribosomal subunit protein uL2 OS=Canis lupus familiaris OX=9615 GN=RPL8 PE=3 SV=1	0.362
1287	y1287	Large ribosomal subunit protein uL22 OS=Canis lupus familiaris OX=9615 GN=LOC106559787 PE=3 SV=1	0.1309
1288	y1288	Large ribosomal subunit protein uL22 OS=Canis lupus familiaris OX=9615 GN=LOC119871403 PE=3 SV=1	0.1309
1289	y1289	Large ribosomal subunit protein uL22 OS=Canis lupus familiaris OX=9615 PE=3 SV=1	0.1309
1290	y1290	Large ribosomal subunit protein uL22m OS=Canis lupus familiaris OX=9615 GN=MRPL22 PE=3 SV=1	0.5905
1291	y1291	Large ribosomal subunit protein uL22m OS=Canis lupus familiaris OX=9615 PE=3 SV=1	0.5905
1292	y1292	Large ribosomal subunit protein uL23 N-terminal domain-containing protein OS=Canis lupus familiaris OX=9615 PE=3 SV=1	0.5597
1293	y1293	Large ribosomal subunit protein uL23 OS=Canis lupus familiaris OX=9615 GN=LOC106558744 PE=3 SV=1 : Large ribosomal subunit protein uL23 OS=Canis lupus familiaris OX=9615 GN=LOC106558887 PE=3 SV=1	0.5597
1294	y1294	Large ribosomal subunit protein uL23 OS=Canis lupus familiaris OX=9615 PE=3 SV=1	0.5597
1295	y1295	Large ribosomal subunit protein uL24 OS=Canis lupus familiaris OX=9615 GN=RPL26 PE=3 SV=1	0.5903
1296	y1296	Large ribosomal subunit protein uL29 OS=Canis lupus familiaris OX=9615 GN=RPL35 PE=3 SV=1	0.8175
1297	y1297	Large ribosomal subunit protein uL29 OS=Canis lupus familiaris OX=9615 PE=3 SV=1	0.8175
1298	y1298	Large ribosomal subunit protein uL29m OS=Canis lupus familiaris OX=9615 GN=MRPL47 PE=3 SV=1	0.9827
1299	y1299	Large ribosomal subunit protein uL3 OS=Canis lupus familiaris OX=9615 GN=RPL3 PE=3 SV=1	0.9343
1300	y1300	Large ribosomal subunit protein uL3 OS=Canis lupus familiaris OX=9615 PE=3 SV=1	0.9343
1301	y1301	Large ribosomal subunit protein uL30 OS=Canis lupus familiaris OX=9615 GN=LOC100687833 PE=3 SV=1 : Large ribosomal subunit protein uL30 OS=Canis lupus familiaris OX=9615 GN=RPL7 PE=3 SV=1	0.6152
1302	y1302	Large ribosomal subunit protein uL30-like ferredoxin-like fold domain-containing protein OS=Canis lupus familiaris OX=9615 PE=3 SV=1 : Uncharacterized protein OS=Canis lupus familiaris OX=9615 GN=RPL7L1 PE=3 SV=1	0.0141
1303	y1303	Large ribosomal subunit protein uL4 OS=Canis lupus familiaris OX=9615 GN=LOC100856765 PE=3 SV=1	0.9218
1304	y1304	Large ribosomal subunit protein uL4 OS=Canis lupus familiaris OX=9615 PE=3 SV=1	0.9218
1305	y1305	Large ribosomal subunit protein uL5 OS=Canis lupus familiaris OX=9615 GN=RPL11 PE=3 SV=1	0.9899
1306	y1306	Large ribosomal subunit protein uL6 OS=Canis lupus familiaris OX=9615 GN=RPL9 PE=3 SV=1	0.7753
1307	y1307	Lectin, mannose binding 1 OS=Canis lupus familiaris OX=9615 GN=LMAN1 PE=4 SV=1	0.4213
1308	y1308	Leucine rich pentatricopeptide repeat containing OS=Canis lupus familiaris OX=9615 GN=LRPPRC PE=4 SV=1	0.6227
1309	y1309	Leucine rich repeat containing 47 OS=Canis lupus familiaris OX=9615 GN=LRRC47 PE=4 SV=1	0.9249
1310	y1310	Leucine rich repeat containing 59 OS=Canis lupus familiaris OX=9615 GN=LRRC59 PE=4 SV=1 : Leucine rich repeat containing 59 OS=Canis lupus familiaris OX=9615 PE=4 SV=1	0.7291
1311	y1311	Leucine zipper and CTNNBIP1 domain containing OS=Canis lupus familiaris OX=9615 GN=LZIC PE=3 SV=1	0.3212
1312	y1312	Leucine zipper protein 1 OS=Canis lupus familiaris OX=9615 GN=LUZP1 PE=4 SV=1 : Leucine zipper protein 1 OS=Canis lupus familiaris OX=9615 PE=4 SV=1	0.8773
1313	y1313	Leucine-rich repeat flightless-interacting protein 2 OS=Canis lupus familiaris OX=9615 GN=LRRFIP2 PE=3 SV=1	0.962
1314	y1314	Leukotriene A(4) hydrolase OS=Canis lupus familiaris OX=9615 GN=LTA4H PE=3 SV=1	0.8075
1315	y1315	Lipase maturation factor OS=Canis lupus familiaris OX=9615 GN=LMF2 PE=3 SV=1	0.7977
1316	y1316	Lipid droplet-associated hydrolase OS=Canis lupus familiaris OX=9615 GN=LDAH PE=3 SV=1	0.325
1317	y1317	Lipolysis stimulated lipoprotein receptor OS=Canis lupus familiaris OX=9615 GN=LSR PE=4 SV=1	0.3243
1318	y1318	Lon protease homolog, mitochondrial OS=Canis lupus familiaris OX=9615 GN=LONP1 PE=3 SV=1	0.7904
1319	y1319	Longin domain-containing protein OS=Canis lupus familiaris OX=9615 GN=YKT6 PE=3 SV=1	0.3862
1320	y1320	Low molecular weight phosphotyrosine protein phosphatase OS=Canis lupus familiaris OX=9615 GN=ACP1 PE=3 SV=1 : Low molecular weight phosphotyrosine protein phosphatase OS=Canis lupus familiaris OX=9615 PE=3 SV=1	0.8804
1321	y1321	Low-density lipoprotein receptor OS=Canis lupus familiaris OX=9615 GN=LDLR PE=3 SV=1	0.1854
1322	y1322	Low-density lipoprotein receptor OS=Canis lupus familiaris OX=9615 PE=3 SV=1	0.1854
1323	y1323	Luc7-like protein OS=Canis lupus familiaris OX=9615 GN=LUC7L3 PE=3 SV=1	0.9434
1324	y1324	Ly1 antibody reactive OS=Canis lupus familiaris OX=9615 GN=LYAR PE=4 SV=1	0.6857
1325	y1325	Lysine--tRNA ligase OS=Canis lupus familiaris OX=9615 GN=KARS1 PE=3 SV=1	0.2077
1326	y1326	Lysosomal associated membrane protein 1 OS=Canis lupus familiaris OX=9615 GN=LAMP1 PE=3 SV=1	0.2619
1327	y1327	Lysosomal associated membrane protein 2 OS=Canis lupus familiaris OX=9615 GN=LAMP2 PE=3 SV=1	0.8514
1328	y1328	Lysosomal associated membrane protein 2 OS=Canis lupus familiaris OX=9615 PE=3 SV=1	0.8514
1329	y1329	Lysosome-associated membrane glycoprotein 2-like luminal domain-containing protein OS=Canis lupus familiaris OX=9615 GN=LAMP2 PE=3 SV=1	0.8514
1330	y1330	MAGE domain-containing protein OS=Canis lupus familiaris OX=9615 GN=MAGED2 PE=4 SV=1 : MAGE family member D2 OS=Canis lupus familiaris OX=9615 GN=MAGED2 PE=4 SV=1	0.4569
1331	y1331	MAK16 homolog OS=Canis lupus familiaris OX=9615 GN=MAK16 PE=3 SV=1	0.3165
1332	y1332	MARCKS-related protein OS=Canis lupus familiaris OX=9615 GN=LOC119869994 PE=3 SV=1 : MARCKS-related protein OS=Canis lupus familiaris OX=9615 GN=MARCKSL1 PE=3 SV=1	0.5099
1333	y1333	MARVEL domain-containing protein OS=Canis lupus familiaris OX=9615 GN=MYADM PE=3 SV=1	0.1888
1334	y1334	MARVEL domain-containing protein OS=Canis lupus familiaris OX=9615 PE=3 SV=1	0.9941
1335	y1335	MGN2 protein OS=Canis lupus familiaris OX=9615 PE=3 SV=1 : Protein mago nashi homolog 2 OS=Canis lupus familiaris OX=9615 GN=MAGOH PE=3 SV=1	0.3957
1336	y1336	MHC class I DLA-12 OS=Canis lupus familiaris OX=9615 GN=DLA-12 PE=3 SV=1	0.219
1337	y1337	MHC class I DLA-12 OS=Canis lupus familiaris OX=9615 GN=DLA-64 PE=3 SV=1	0.219
1338	y1338	MHC class I DLA-64 OS=Canis lupus familiaris OX=9615 GN=LOC119876868 PE=3 SV=1	0.219
1339	y1339	MHC class I DLA-88 OS=Canis lupus familiaris OX=9615 GN=DLA88 PE=3 SV=1	0.219
1340	y1340	MHD domain-containing protein OS=Canis lupus familiaris OX=9615 PE=3 SV=1	0.4031
1341	y1341	MICOS complex subunit MIC60 OS=Canis lupus familiaris OX=9615 GN=IMMT PE=3 SV=1	0.6319
1342	y1342	MID1 interacting protein 1 OS=Canis lupus familiaris OX=9615 GN=MID1IP1 PE=3 SV=1	0.4162
1343	y1343	MOB kinase activator 1A OS=Canis lupus familiaris OX=9615 GN=MOB1A PE=4 SV=1 : MOB kinase activator 1B OS=Canis lupus familiaris OX=9615 GN=MOB1B PE=4 SV=1	0.4454
1344	y1344	MPN domain-containing protein OS=Canis lupus familiaris OX=9615 GN=PRPF8 PE=4 SV=1	0.6254
1345	y1345	MPN domain-containing protein OS=Canis lupus familiaris OX=9615 GN=PSMD7 PE=3 SV=1	0.384
1346	y1346	MSP domain-containing protein OS=Canis lupus familiaris OX=9615 GN=VAPA PE=3 SV=1	0.3001
1347	y1347	MYB binding protein 1a OS=Canis lupus familiaris OX=9615 GN=MYBBP1A PE=3 SV=1	0.855
1348	y1348	MYG1 exonuclease OS=Canis lupus familiaris OX=9615 GN=MYG1 PE=3 SV=1	0.7388
1349	y1349	MYG1 exonuclease OS=Canis lupus familiaris OX=9615 PE=3 SV=1	0.7388
1350	y1350	MacroH2A.1 histone OS=Canis lupus familiaris OX=9615 GN=MACROH2A1 PE=4 SV=1	0.714
1351	y1351	Macrophage migration inhibitory factor OS=Canis lupus familiaris OX=9615 GN=MIF PE=3 SV=1	0.9115
1352	y1352	Maestro heat like repeat family member 1 OS=Canis lupus familiaris OX=9615 GN=MROH1 PE=4 SV=1	0.7555
1353	y1353	Mago homolog B, exon junction complex subunit OS=Canis lupus familiaris OX=9615 GN=MAGOHB PE=3 SV=1 : Mago homolog B, exon junction complex subunit OS=Canis lupus familiaris OX=9615 PE=3 SV=1 : Mago homolog, exon junction complex subunit OS=Canis lupus familiaris OX=9615 GN=MAGOH PE=3 SV=1	0.3957
1354	y1354	Major prion protein (Fragment) OS=Canis lupus familiaris OX=9615 GN=prnp PE=2 SV=1 : Major prion protein OS=Canis lupus familiaris OX=9615 GN=PRNP PE=2 SV=1	0.7566
1355	y1355	Major prion protein OS=Canis lupus familiaris OX=9615 GN=PRNP PE=3 SV=1	0.7566
1356	y1356	Major prion protein OS=Canis lupus familiaris OX=9615 GN=prnp PE=3 SV=1 : Major prion protein OS=Canis lupus familiaris OX=9615 PE=3 SV=1 : Prion protein (Fragment) OS=Canis lupus familiaris OX=9615 GN=PrP PE=3 SV=1	0.7566
1357	y1357	Major vault protein OS=Canis lupus familiaris OX=9615 GN=MVP PE=4 SV=1	0.8387
1358	y1358	Malate dehydrogenase OS=Canis lupus familiaris OX=9615 GN=LOC119881628 PE=3 SV=1	0.9478
1359	y1359	Malate dehydrogenase OS=Canis lupus familiaris OX=9615 GN=MDH1 PE=3 SV=1	0.1511
1360	y1360	Malate dehydrogenase OS=Canis lupus familiaris OX=9615 PE=3 SV=1	0.9478
1361	y1361	Malic enzyme OS=Canis lupus familiaris OX=9615 GN=ME1 PE=3 SV=1	0.7078
1362	y1362	Malic enzyme OS=Canis lupus familiaris OX=9615 GN=ME2 PE=3 SV=1	0.7692
1363	y1363	Malignant T-cell-amplified sequence OS=Canis lupus familiaris OX=9615 GN=LOC487150 PE=3 SV=1 : Malignant T-cell-amplified sequence OS=Canis lupus familiaris OX=9615 PE=3 SV=1	0.2224
1364	y1364	Malignant T-cell-amplified sequence OS=Canis lupus familiaris OX=9615 GN=MCTS1 PE=3 SV=1	0.2224
1365	y1365	Mannose-6-phosphate receptor, cation dependent OS=Canis lupus familiaris OX=9615 GN=M6PR PE=4 SV=1	0.0032
1366	y1366	Mannosyl-oligosaccharide glucosidase OS=Canis lupus familiaris OX=9615 GN=MOGS PE=3 SV=1	0.1018
1367	y1367	Mannosyl-oligosaccharide glucosidase OS=Canis lupus familiaris OX=9615 PE=3 SV=1	0.1018
1368	y1368	Matrin 3 OS=Canis lupus familiaris OX=9615 GN=MATR3 PE=4 SV=1	0.2665
1369	y1369	Matrin-type domain-containing protein OS=Canis lupus familiaris OX=9615 GN=SF3A3 PE=3 SV=1	0.1813
1370	y1370	Medium-chain specific acyl-CoA dehydrogenase, mitochondrial OS=Canis lupus familiaris OX=9615 GN=ACADM PE=3 SV=1	0.7299
1371	y1371	Membrane cofactor protein OS=Canis lupus familiaris OX=9615 GN=LOC609365 PE=4 SV=1	0.5311
1372	y1372	Membrane insertase YidC/Oxa/ALB C-terminal domain-containing protein OS=Canis lupus familiaris OX=9615 GN=OXA1L PE=3 SV=1	0.8198
1373	y1373	Membrane palmitoylated protein 6 OS=Canis lupus familiaris OX=9615 PE=3 SV=1	0.5916
1374	y1374	Membrane-associated progesterone receptor component 1 OS=Canis lupus familiaris OX=9615 GN=PGRMC1 PE=3 SV=1	0.5967
1375	y1375	Membrane-associated progesterone receptor component 1 OS=Canis lupus familiaris OX=9615 PE=3 SV=1	0.5967
1376	y1376	Metadherin OS=Canis lupus familiaris OX=9615 GN=MTDH PE=4 SV=1	0.994
1377	y1377	Metadherin OS=Canis lupus familiaris OX=9615 PE=4 SV=1	0.994
1378	y1378	Metal cation symporter ZIP14 OS=Canis lupus familiaris OX=9615 GN=SLC39A14 PE=3 SV=1	0.0691
1379	y1379	Metallothionein 1E OS=Canis lupus familiaris OX=9615 GN=LOC100686073 PE=3 SV=1 : Metallothionein OS=Canis lupus familiaris OX=9615 GN=LOC100686073 PE=3 SV=1 : Metallothionein OS=Canis lupus familiaris OX=9615 GN=MT2A PE=3 SV=1 : Metallothionein-1 OS=Canis lupus familiaris OX=9615 GN=MT1 PE=1 SV=1 : Metallothionein-2 OS=Canis lupus familiaris OX=9615 GN=MT2A PE=1 SV=1	0.192
1380	y1380	Metallothionein OS=Canis lupus familiaris OX=9615 PE=3 SV=1	0.192
1381	y1381	Metastasis associated 1 family member 2 OS=Canis lupus familiaris OX=9615 GN=MTA2 PE=4 SV=1	0.2081
1382	y1382	Metaxin 2 OS=Canis lupus familiaris OX=9615 GN=MTX2 PE=3 SV=1	0.2785
1383	y1383	Metaxin 2 OS=Canis lupus familiaris OX=9615 GN=MTX2 PE=4 SV=1	0.2785
1384	y1384	Metaxin OS=Canis lupus familiaris OX=9615 GN=MTX1 PE=3 SV=1 : Metaxin-1 OS=Canis lupus familiaris OX=9615 GN=MTX1 PE=3 SV=1	0.0265
1385	y1385	Methionine adenosyltransferase 2 subunit beta OS=Canis lupus familiaris OX=9615 GN=MAT2B PE=3 SV=1	0.4742
1386	y1386	Methionine aminopeptidase OS=Canis lupus familiaris OX=9615 GN=METAP1 PE=3 SV=1	0.2235
1387	y1387	Methionine--tRNA ligase, cytoplasmic OS=Canis lupus familiaris OX=9615 GN=MARS1 PE=3 SV=1	0.6785
1388	y1388	Methylosome protein WDR77 OS=Canis lupus familiaris OX=9615 GN=LOC479902 PE=4 SV=1	0.1048
1389	y1389	Methylosome protein WDR77 OS=Canis lupus familiaris OX=9615 PE=4 SV=1	0.1048
1390	y1390	Methylosome subunit pICln OS=Canis lupus familiaris OX=9615 GN=CLNS1A PE=1 SV=1	0.2702
1391	y1391	Methylosome subunit pICln OS=Canis lupus familiaris OX=9615 GN=CLNS1A PE=3 SV=1	0.2702
1392	y1392	Methyltransferase-like 26 OS=Canis lupus familiaris OX=9615 GN=METTL26 PE=3 SV=1	1
1393	y1393	Microsomal glutathione S-transferase 3 OS=Canis lupus familiaris OX=9615 GN=MGST3 PE=4 SV=1	0.4361
1394	y1394	Microtubule actin crosslinking factor 1 OS=Canis lupus familiaris OX=9615 GN=MACF1 PE=4 SV=1	0.4855
1395	y1395	Microtubule-associated protein OS=Canis lupus familiaris OX=9615 GN=MAP4 PE=4 SV=1	0.8624
1396	y1396	Microtubule-associated protein RP/EB family member 1 OS=Canis lupus familiaris OX=9615 GN=EFCAB8 PE=3 SV=1	0.6242
1397	y1397	Mitochondrial 2-oxoglutarate/malate carrier protein OS=Canis lupus familiaris OX=9615 GN=SLC25A11 PE=3 SV=1	0.5526
1398	y1398	Mitochondrial antiviral signaling protein OS=Canis lupus familiaris OX=9615 GN=MAVS PE=4 SV=1	0.8964
1399	y1399	Mitochondrial calcium uptake 2 OS=Canis lupus familiaris OX=9615 GN=MICU2 PE=4 SV=1	0.6153
1400	y1400	Mitochondrial carrier 2 OS=Canis lupus familiaris OX=9615 GN=MTCH2 PE=3 SV=1 : Mitochondrial carrier 2 OS=Canis lupus familiaris OX=9615 PE=3 SV=1	0.1713
1401	y1401	Mitochondrial fission 1 protein OS=Canis lupus familiaris OX=9615 GN=FIS1 PE=3 SV=1 : Uncharacterized protein OS=Canis lupus familiaris OX=9615 GN=FIS1 PE=3 SV=1	0.8403
1402	y1402	Mitochondrial glutamate carrier 1 OS=Canis lupus familiaris OX=9615 GN=SLC25A22 PE=3 SV=1	0.4177
1403	y1403	Mitochondrial import inner membrane translocase subunit OS=Canis lupus familiaris OX=9615 GN=LOC106559491 PE=3 SV=1 : Mitochondrial import inner membrane translocase subunit OS=Canis lupus familiaris OX=9615 GN=TIMM9 PE=3 SV=1	0.0234
1404	y1404	Mitochondrial import inner membrane translocase subunit OS=Canis lupus familiaris OX=9615 GN=LOC119865655 PE=3 SV=1	0.8238
1405	y1405	Mitochondrial import inner membrane translocase subunit OS=Canis lupus familiaris OX=9615 GN=TIMM10 PE=3 SV=1	0.389
1406	y1406	Mitochondrial import inner membrane translocase subunit OS=Canis lupus familiaris OX=9615 GN=TIMM8A PE=3 SV=1	0.8238
1407	y1407	Mitochondrial import inner membrane translocase subunit OS=Canis lupus familiaris OX=9615 GN=TIMM8B PE=3 SV=1 : Translocase of inner mitochondrial membrane 8 homolog B OS=Canis lupus familiaris OX=9615 GN=TIMM8B PE=4 SV=1	0.5889
1408	y1408	Mitochondrial import inner membrane translocase subunit TIM44 OS=Canis lupus familiaris OX=9615 GN=TIMM44 PE=3 SV=1 : Mitochondrial import inner membrane translocase subunit TIM44 OS=Canis lupus familiaris OX=9615 PE=3 SV=1	0.3738
1409	y1409	Mitochondrial import inner membrane translocase subunit TIM50 OS=Canis lupus familiaris OX=9615 GN=TIMM50 PE=3 SV=1	0.8291
1410	y1410	Mitochondrial import receptor subunit TOM22 homolog OS=Canis lupus familiaris OX=9615 GN=TOMM22 PE=3 SV=1	0.6797
1411	y1411	Mitochondrial import receptor subunit TOM40 homolog OS=Canis lupus familiaris OX=9615 GN=TOMM40 PE=3 SV=1	0.0627
1412	y1412	Mitochondrial proton/calcium exchanger protein OS=Canis lupus familiaris OX=9615 GN=LETM1 PE=3 SV=1	0.623
1413	y1413	Mitochondrial ribosomal protein L12 OS=Canis lupus familiaris OX=9615 GN=MRPL12 PE=3 SV=1	0.4674
1414	y1414	Mitochondrial ribosomal protein S22 OS=Canis lupus familiaris OX=9615 GN=MRPS22 PE=4 SV=1	0.6038
1415	y1415	Mitochondrial ribosomal protein S22 OS=Canis lupus familiaris OX=9615 PE=4 SV=1	0.6038
1416	y1416	Mitochondrial ribosomal protein S28 OS=Canis lupus familiaris OX=9615 GN=MRPS28 PE=4 SV=1	0.0367
1417	y1417	Mitochondrial ribosomal protein S34 OS=Canis lupus familiaris OX=9615 GN=MRPS34 PE=4 SV=1	0.0007
1418	y1418	Mitochondrial ribosomal protein S34 OS=Canis lupus familiaris OX=9615 PE=4 SV=1	0.0007
1419	y1419	Mitochondrial ribosomal protein S35 OS=Canis lupus familiaris OX=9615 GN=MRPS35 PE=4 SV=1	0.335
1420	y1420	Mitochondrial-processing peptidase subunit alpha OS=Canis lupus familiaris OX=9615 GN=PMPCA PE=3 SV=1	0.8513
1421	y1421	Mitochondrial-processing peptidase subunit beta OS=Canis lupus familiaris OX=9615 GN=PMPCB PE=3 SV=1	0.3953
1422	y1422	Mitotic checkpoint protein BUB3 OS=Canis lupus familiaris OX=9615 GN=BUB3 PE=3 SV=1	0.5908
1423	y1423	Mitotic checkpoint protein BUB3 OS=Canis lupus familiaris OX=9615 GN=PSTK PE=3 SV=1	0.5908
1424	y1424	Modulator of non-genomic activity of estrogen receptor OS=Canis lupus familiaris OX=9615 GN=PELP1 PE=3 SV=1	0.2171
1425	y1425	Moesin OS=Canis lupus familiaris OX=9615 GN=MSN PE=4 SV=1	0.1311
1426	y1426	Monocarboxylate transporter 1 OS=Canis lupus familiaris OX=9615 GN=LOC100686848 PE=4 SV=1	0.8326
1427	y1427	Monocarboxylate transporter 1 OS=Canis lupus familiaris OX=9615 GN=SLC16A1 PE=3 SV=1	0.8326
1428	y1428	Monocarboxylate transporter 1 OS=Canis lupus familiaris OX=9615 PE=3 SV=1	0.8326
1429	y1429	Mtr4 exosome RNA helicase OS=Canis lupus familiaris OX=9615 GN=MTREX PE=4 SV=1	0.902
1430	y1430	Multifunctional fusion protein OS=Canis lupus familiaris OX=9615 GN=ALDH4A1 PE=3 SV=1	0.8419
1431	y1431	Multifunctional fusion protein OS=Canis lupus familiaris OX=9615 PE=3 SV=1	0.88
1432	y1432	Multifunctional methyltransferase subunit TRM112-like protein OS=Canis lupus familiaris OX=9615 GN=TRMT112 PE=3 SV=1	0.8247
1433	y1433	Muscleblind like splicing regulator 1 OS=Canis lupus familiaris OX=9615 GN=MBNL1 PE=3 SV=1	0.1455
1434	y1434	Muscleblind like splicing regulator 2 OS=Canis lupus familiaris OX=9615 GN=MBNL2 PE=3 SV=1	0.1455
1435	y1435	Myeloid cell nuclear differentiation antigen OS=Canis lupus familiaris OX=9615 GN=MNDA PE=3 SV=1	0.9786
1436	y1436	Myeloid cell nuclear differentiation antigen OS=Canis lupus familiaris OX=9615 PE=3 SV=1	0.9786
1437	y1437	Myoferlin OS=Canis lupus familiaris OX=9615 GN=MYOF PE=3 SV=1	0.2931
1438	y1438	Myosin IB OS=Canis lupus familiaris OX=9615 GN=MYO1B PE=3 SV=1	0.2437
1439	y1439	Myosin IC OS=Canis lupus familiaris OX=9615 GN=MYO1C PE=3 SV=1	0.3013
1440	y1440	Myosin IC OS=Canis lupus familiaris OX=9615 PE=3 SV=1	0.3013
1441	y1441	Myosin XVIIIA OS=Canis lupus familiaris OX=9615 GN=MYO18A PE=3 SV=1	0.2146
1442	y1442	Myosin heavy chain 14 OS=Canis lupus familiaris OX=9615 GN=MYH14 PE=3 SV=1	0.4304
1443	y1443	Myosin light chain 6B OS=Canis lupus familiaris OX=9615 GN=MYL6 PE=4 SV=1	0.0445
1444	y1444	Myosin light polypeptide 6 OS=Canis lupus familiaris OX=9615 GN=MYL6 PE=4 SV=1	0.0445
1445	y1445	Myosin tail domain-containing protein OS=Canis lupus familiaris OX=9615 GN=MYO18A PE=4 SV=1	0.2146
1446	y1446	Myosin-9 OS=Canis lupus familiaris OX=9615 GN=MYH9 PE=3 SV=1	0.5523
1447	y1447	Myotrophin OS=Canis lupus familiaris OX=9615 GN=MTPN PE=3 SV=3 : Myotrophin OS=Canis lupus familiaris OX=9615 GN=MTPN PE=4 SV=1 : Myotrophin OS=Canis lupus familiaris OX=9615 PE=4 SV=1	0.8934
1448	y1448	Myristoylated alanine-rich C-kinase substrate OS=Canis lupus familiaris OX=9615 GN=MARCKS PE=3 SV=1 : Myristoylated alanine-rich C-kinase substrate OS=Canis lupus familiaris OX=9615 PE=3 SV=1	0.9458
1449	y1449	N(6)-L-threonylcarbamoyladenine synthase OS=Canis lupus familiaris OX=9615 GN=OSGEP PE=3 SV=1	0.5728
1450	y1450	N-alpha-acetyltransferase 15, NatA auxiliary subunit OS=Canis lupus familiaris OX=9615 GN=NAA15 PE=4 SV=1	0.6748
1451	y1451	N-alpha-acetyltransferase 25, NatB auxiliary subunit OS=Canis lupus familiaris OX=9615 GN=NAA25 PE=3 SV=1	0.5026
1452	y1452	N-alpha-acetyltransferase 50 OS=Canis lupus familiaris OX=9615 GN=NAA50 PE=3 SV=1	0.2805
1453	y1453	N-terminal Xaa-Pro-Lys N-methyltransferase 1 OS=Canis lupus familiaris OX=9615 GN=NTMT1 PE=3 SV=1	0.4861
1454	y1454	N-terminal amino-acid N(alpha)-acetyltransferase NatA OS=Canis lupus familiaris OX=9615 GN=NAA10 PE=3 SV=1	0.0068
1455	y1455	NAD(P)-binding domain-containing protein OS=Canis lupus familiaris OX=9615 GN=BLVRB PE=4 SV=1	0.3609
1456	y1456	NAD(P)H dehydrogenase [quinone] 1 OS=Canis lupus familiaris OX=9615 GN=NQO1 PE=3 SV=1	0.5442
1457	y1457	NAD(P)H dehydrogenase [quinone] 1 OS=Canis lupus familiaris OX=9615 PE=3 SV=1	0.5442
1458	y1458	NADH dehydrogenase [ubiquinone] 1 alpha subcomplex subunit 10, mitochondrial OS=Canis lupus familiaris OX=9615 GN=NDUFA10 PE=3 SV=1	0.9388
1459	y1459	NADH dehydrogenase [ubiquinone] 1 alpha subcomplex subunit 10, mitochondrial OS=Canis lupus familiaris OX=9615 PE=3 SV=1	0.9388
1460	y1460	NADH dehydrogenase [ubiquinone] 1 alpha subcomplex subunit 11 OS=Canis lupus familiaris OX=9615 GN=NDUFA11 PE=3 SV=1	0.3907
1461	y1461	NADH dehydrogenase [ubiquinone] 1 alpha subcomplex subunit 12 OS=Canis lupus familiaris OX=9615 GN=NDUFA12 PE=3 SV=1	0.4667
1462	y1462	NADH dehydrogenase [ubiquinone] 1 alpha subcomplex subunit 13 OS=Canis lupus familiaris OX=9615 GN=NDUFA13 PE=3 SV=1	0.7832
1463	y1463	NADH dehydrogenase [ubiquinone] 1 alpha subcomplex subunit 2 OS=Canis lupus familiaris OX=9615 GN=NDUFA2 PE=3 SV=1	0.7251
1464	y1464	NADH dehydrogenase [ubiquinone] 1 alpha subcomplex subunit 5 OS=Canis lupus familiaris OX=9615 GN=NDUFA5 PE=3 SV=1	0.8087
1465	y1465	NADH dehydrogenase [ubiquinone] 1 alpha subcomplex subunit 6 OS=Canis lupus familiaris OX=9615 GN=NDUFA6 PE=3 SV=1	0.793
1466	y1466	NADH dehydrogenase [ubiquinone] 1 alpha subcomplex subunit 6 OS=Canis lupus familiaris OX=9615 PE=3 SV=1	0.793
1467	y1467	NADH dehydrogenase [ubiquinone] 1 alpha subcomplex subunit 7 OS=Canis lupus familiaris OX=9615 GN=NDUFA7 PE=3 SV=1	0.2425
1468	y1468	NADH dehydrogenase [ubiquinone] 1 alpha subcomplex subunit 8 OS=Canis lupus familiaris OX=9615 GN=NDUFA8 PE=3 SV=1	0.5986
1469	y1469	NADH dehydrogenase [ubiquinone] 1 alpha subcomplex subunit 9, mitochondrial OS=Canis lupus familiaris OX=9615 GN=NDUFA9 PE=3 SV=1	0.8581
1470	y1470	NADH dehydrogenase [ubiquinone] 1 alpha subcomplex subunit 9, mitochondrial OS=Canis lupus familiaris OX=9615 PE=3 SV=1	0.8581
1471	y1471	NADH dehydrogenase [ubiquinone] 1 beta subcomplex subunit 10 OS=Canis lupus familiaris OX=9615 GN=NDUFB10 PE=3 SV=1	0.5028
1472	y1472	NADH dehydrogenase [ubiquinone] 1 beta subcomplex subunit 11, mitochondrial OS=Canis lupus familiaris OX=9615 GN=NDUFB11 PE=3 SV=1	0.9074
1473	y1473	NADH dehydrogenase [ubiquinone] 1 beta subcomplex subunit 3 OS=Canis lupus familiaris OX=9615 GN=NDUFB3 PE=3 SV=1	0.292
1474	y1474	NADH dehydrogenase [ubiquinone] 1 beta subcomplex subunit 4 OS=Canis lupus familiaris OX=9615 GN=NDUFB4 PE=3 SV=1	0.0117
1475	y1475	NADH dehydrogenase [ubiquinone] flavoprotein 1, mitochondrial OS=Canis lupus familiaris OX=9615 GN=NDUFV1 PE=3 SV=1	0.9212
1476	y1476	NADH dehydrogenase [ubiquinone] flavoprotein 2, mitochondrial OS=Canis lupus familiaris OX=9615 GN=NDUFV2 PE=3 SV=1	0.302
1477	y1477	NADH dehydrogenase [ubiquinone] iron-sulfur protein 2, mitochondrial OS=Canis lupus familiaris OX=9615 GN=NDUFS2 PE=3 SV=1	0.1455
1478	y1478	NADH dehydrogenase [ubiquinone] iron-sulfur protein 3, mitochondrial OS=Canis lupus familiaris OX=9615 GN=NDUFS3 PE=3 SV=1	0.1304
1479	y1479	NADH dehydrogenase [ubiquinone] iron-sulfur protein 3, mitochondrial OS=Canis lupus familiaris OX=9615 PE=3 SV=1	0.1304
[truncated: 1,180 more rows]

## Sheet: MEANS
MEAN->	_VAR_	_NAME2_	_NAME_	trt=1	trt=2	Fold change		SEM->	_VAR_	_NAME2_	_NAME_	trt=1	trt=2
[truncated: 2,659 more rows]

[truncated: 3 more sheets: Regulated proteins, Wound healing related protein, GO annotated Canis lupus famili]
