# Supplementary material for: Evaluation of Limosilactobacillus reuteri ATCC PTA 6127 Reveals Multilayered Antimicrobial and Epithelial Barrier-Supportive Effects in a Canine Epithelial Model
Source: Microorganisms. 2026 Jun 29;14(7):1422. doi: 10.3390/microorganisms14071422 (PMC13413866; doi:10.3390/microorganisms14071422)
Supplement: Supplementary file 1 [file microorganisms-14-01422-s001.zip › Supplementary Excel Metabolomics.csv]

	MRS_24h_Rep-1_P6-A-1_1_1877.d	MRS_24h_Rep-8_P6-H-1_1_1878.d	MRS_24h_Rep-5_P6-E-1_1_1939.d	MRS_24h_Rep-3_P6-C-1_1_1970.d	MRS_24h_Rep-6_P6-F-1_1_1991.d	MRS_24h_Rep-7_P6-G-1_1_2042.d	MRS_24h_Rep-4_P6-D-1_1_2057.d	MRS_24h_Rep-2_P6-B-1_1_2069.d	PTA6127_24h_Rep-6_P6-F-6_1_1879.d	PTA6127_24h_Rep-5_P6-E-6_1_1896.d	PTA6127_24h_Rep-3_P6-C-6_1_1917.d	PTA6127_24h_Rep-2_P6-B-6_1_1924.d	PTA6127_24h_Rep-1_P6-A-6_1_2025.d	PTA6127_24h_Rep-8_P6-H-6_1_2043.d	PTA6127_24h_Rep-4_P6-D-6_1_2049.d	PTA6127_24h_Rep-7_P6-G-6_1_2050.d
	MRS	MRS	MRS	MRS	MRS	MRS	MRS	MRS	Lr6127	Lr6127	Lr6127	Lr6127	Lr6127	Lr6127	Lr6127	Lr6127
(-)-Riboflavin	54878	45757	62666	60382	64728	70268	76918	77915	172050	203037	212790	223082	179741	157686	163015	167107
(1R,6R)-6-Benzylcyclohex-3-enecarboxylic acid	2027	2134	2102	1945	1915	1925	1916	1851	1877	2283	1858	1800	1982	2043	1681	1621
(3S)-N-cyclopropyl-4-[(4-methylphenyl)methyl]-5-oxomorpholine-3-carboxamide	399911	430576	401677	378723	356998	341213	331925	330713	24300	28118	32345	34821	81195	94007	89798	93985
(3S,6S)-3-Methyl-6-(2-methylpropyl)piperazine-2,5-dione	31541	34838	39238	40435	38854	33087	37608	32709	8552	10043	9073	9702	12562	16474	14871	16897
(5AR,10aR)-Octahydrodipyrrolo[1,2-a:1',2'-D]pyrazine-5,10-dione	113792	138867	121688	108534	113073	110149	116074	105404	31614	33947	31132	30571	55456	70128	63707	71339
.beta.-Ala-Phe	35080	34601	38894	36600	36328	38435	34330	35474	3646	4691	4773	5428	14861	18003	17083	17956
1-(9Z-nonadecenoyl)-glycero-3-phosphocholine	0	0	0	0	0	0	0	0	12931	12398	14607	12134	16079	15972	14808	15628
1-(dimethylamino)cyclopropanecarboxylic acid	227975	227699	236652	263734	284178	295795	301381	269254	0	1880	0	0	24729	0	28388	0
182912-74-9 [CCS=240.7438507080078]	20553	22194	21375	13996	15273	16414	13968	15028	0	0	0	0	0	0	0	0
1H,3H-Furo[3,4-c]furan-1-one, 6-heptyl-4,6-dihydro-	43103	42740	42594	42289	44103	44277	45282	43840	36933	42052	37789	38375	37794	39326	37670	35331
1-Hexadecyl-sn-glycero-3-phosphocholine	2500	2316	13788	17918	20094	21865	21417	21508	40709	37487	37172	37104	43597	43549	37696	41100
1H-Indole-4-carboxaldehyde	6052	5110	4327	3901	3510	3939	3000	3523	583	622	580	627	921	1098	944	866
1-Linoleoyl-sn-glycero-3-phosphorylcholine	27691	26012	40190	46042	46846	56546	52601	50084	27664	32505	34294	37414	52419	58568	48421	50865
1-Myristoyl-sn-glycero-3-phosphocholine	12340	12659	23936	29007	33219	41329	40750	39431	71996	71539	66260	75096	77716	118809	72069	76785
1-Naphthalenamine	33748	41869	47491	52399	45964	50098	49813	40781	26237	34381	23296	23632	28792	42655	34139	48405
1-Palmitoyl-2-hydroxy-sn-glycero-3-phosphoethanolamine	1246	0	0	0	0	4257	0	0	4153	4892	5226	5160	6356	6822	6175	6514
1-Stearoyl-2-hydroxy-sn-glycero-3-phosphoethanolamine	0	0	0	0	0	0	0	0	7888	5697	8939	8544	10024	9535	9426	9485
2(1H)-Pyridinone	204873	276900	263542	231865	216410	218507	242532	218750	436934	480889	461334	579280	334061	381456	354384	401938
2-(3-benzyl-2-oxoimidazolidin-1-yl)-N-propylacetamide	121893	111966	124568	108312	88707	83066	81187	80569	7666	7222	6445	6319	19488	22743	22668	23759
2-(5-phenyl-1H-imidazol-1-yl)acetic acid	7917	8738	9450	7190	11323	8706	9699	8414	33481	28514	31617	27578	28527	26147	21810	21975
2,4-Dimethylnicotinic acid	4891	4433	3555	3520	3281	3577	3326	3737	0	0	806	719	1063	1095	0	0
2,6-Di-tert-butylbenzoquinone	7762	5391	5691	4424	6924	7202	6468	6355	6808	7125	8851	7704	5264	6936	5708	6125
2-[3-[2-(cyclopentylmethoxy)ethyl]-1,2,4-oxadiazol-5-yl]-N-(2,3-dihydro-1,4-benzodioxin-6-yl)pyrrolidine-1-carboxamide	22181	22274	19824	19206	19717	17532	16460	19211	3341	2582	2662	2461	3379	4969	4261	5271
2-{2-methyl-5-oxo-4H,5H,6H,7H-pyrazolo[1,5-a]pyrimidin-4-yl}acetic acid	43170	33728	41641	25981	25854	27595	35248	28041	813	271	0	299	603	936	350	1082
2-{3-oxo-2H,3H,5H,6H,7H,8H,9H-[1,2,4]triazolo[4,3-a]azepin-2-yl}acetic acid	458639	460114	504976	484366	515366	487098	509967	492900	10796	21971	37981	44400	122570	134872	134835	137730
2092803-71-7	18092	21249	16161	13857	13062	11288	10826	10176	0	0	0	0	0	0	0	0
2-Ethyl-3-methylpyrazine	514799	835584	638333	652133	649467	742728	587175	761953	119320	0	0	0	0	0	0	0
2-Hydroxycinnamic acid	489729	451795	504764	508003	548782	616722	603841	614309	775464	862820	958251	906893	1015666	938506	946986	954563
2-methyl-11-oxopyrido[2,1-b]quinazoline-6-carboxylic acid	54205	53705	36950	39194	35193	34679	32307	30939	0	0	0	0	0	0	0	0
2-methyl-2-(pyrimidin-5-yl)propanoic acid	21734	20016	18826	23053	16195	13330	12024	12982	2174	2347	3306	0	11769	0	0	5382
2-Methyl-3-pyridinol	378517	545649	552307	460358	447686	485102	451404	424232	12248	17580	24209	24736	42805	45987	41358	0
2-methylglutaric-acid_L-arginine_L-proline (known isomers: 65; isobaric peaks: 0)	241062	257723	248399	232591	215634	200502	198826	195020	20016	19718	20007	20021	46279	57137	51315	57410
2-methylpentanoic-acid_L-arginine_L-alanine (known isomers: 14; isobaric peaks in run: 0)	9600	9139	9941	7690	9427	9447	8158	7586	12986	8311	8510	11963	8371	9292	10021	9610
2-Phenylacetamide	399304	392898	331698	339502	352512	370580	388399	380290	622448	610397	683412	657601	650328	667242	619517	640712
2-Phenyl-N-(2-pyridinylmethyl)ethanamine	44002	45225	35493	32868	29395	27129	29018	28109	471	0	1147	0	3353	0	0	3761
2S-Amino-4E-octadecene-1,3S-diol	0	950	1783	2131	2313	2795	3025	0	1194	1909	1826	1675	2862	3081	2891	0
3-(dimethyl-1,2-oxazol-4-yl)butanoic acid	2358	0	0	0	0	0	0	0	52197	66883	87695	71550	49674	53032	48220	56387
3-(Phenyl)-1H-pyrazole-4-acetic acid	0	3138	4717	3231	3168	0	5671	4972	28141	25871	24005	23315	28172	22944	24630	23872
3,4-dimethoxybenzoic-acid_2,3-butanediol (known isomers: 2; isobaric peaks: 1)	6877	7231	6986	7396	7242	8082	7835	7570	7250	8318	6361	6861	8066	7431	6578	8655
3,4-Dimethoxymethcathinone	12314	0	0	0	0	14210	0	0	83904	90399	95818	103567	80573	79671	84331	78691
3',5'-CYCLIC AMP - 70.0 eV	221500	199932	57403	65637	69409	81858	74940	84053	467	1354	3040	3361	9612	10381	10379	10998
3,5-Di-tert-butyl-4-hydroxybenzoic acid	1881	1481	2081	1853	2159	1912	1839	2147	2395	1819	1537	1729	1919	1998	1682	2051
3-[2-(1-hydroxycyclobutyl)ethyl]-1-[(pyridazin-3-yl)methyl]urea	253610	251328	254910	231495	202674	206542	201537	208629	27050	25291	27269	28670	57854	67209	62278	68466
3-[5-(2-Methylpropyl)-3,6-dioxopiperazin-2-yl]propanoic acid	44738	46425	51172	46700	44056	38673	39649	41691	2886	262	2117	2661	9505	14082	11217	13584
3-Benzylhexahydropyrrolo[1,2-a]pyrazine-1,4-dione	316911	288309	313554	293822	287019	273090	265433	277843	34343	37290	43105	43836	87739	98894	95113	102661
3-HYDROXY-2-METHYL-4-PYRONE	0	0	0	0	0	0	0	0	265302	196981	0	0	231197	282572	253743	0
3-Indoleacrylic acid	2599100	2437174	2766722	2969971	2700616	2639181	2673881	2671534	2643270	2403906	2752653	2712614	2663432	2786653	2467706	2873356
3k, 7k_ethanolamine (known isomers: 0; isobaric peaks: 4)	3411	3321	0	0	0	0	0	0	16441	14588	13039	12311	13951	15373	13726	14998
3-methylbutanoic-acid_glycine_L-cysteine (known isomers: 1; isobaric peaks in run: 0)	11838	9467	0	14298	12506	13965	13049	12273	332	1060	0	1087	1958	0	2236	2441
3-Methylindole	467499	418189	387142	233250	391999	310762	393914	366363	65887	626564	580266	548890	704789	958643	783329	885470
3S_2349_Tetrahydro_1h_pyrido_34b_indole_carboxylic_acid	41128	37203	33167	33264	28359	21350	26952	25764	1686	1880	1065	1119	3789	5662	4427	4911
4-(2-Hydroxyethoxy)benzaldehyde	28931	26284	21813	30956	30221	35774	31779	32455	26995	31526	28031	31693	28316	28398	31287	29626
4-(4-acetylpiperazin-1-yl)-4-oxobutanoic acid	0	0	0	0	0	75576	53369	59333	81808	64098	51009	62018	54894	62924	54931	61114
4,4'-(Propane-2,2-diyl)bis(2-aminophenol)	24391	23743	25648	25547	23032	21037	16498	23171	3086	2538	0	3466	5405	6760	5932	6707
4-Cyanobenzoic acid_L-valine (known isomers: 0; isobaric peaks: 2)	19869	17102	16256	18061	14624	12827	15273	17016	704	916	1014	1134	3537	3723	0	3773
4-Ethynylaniline	1063319	982577	1057316	1007099	1027315	981477	991446	1075421	2595466	2719267	2821383	2815573	2741113	2477141	2658841	2579388
4-Hydroxybenzaldehyde	92839	94977	66683	46787	0	51267	44963	0	97930	180474	162031	152200	169220	162483	142702	163354
5-(2-Hydroxyethyl)-4-methylthiazole	0	3127	54017	75676	79605	105625	102312	96661	655024	1805662	2772299	3470802	1405258	1703131	2187517	1786303
5-(4-Butoxyphenyl)-3,5-dimethyl-2,4-imidazolidinedione	9704	8317	10142	9945	10235	10927	10398	9765	951	356	850	710	3791	4836	4239	4790
5-hexynoic-acid_l-prolineamide (known isomers: 0; isobaric peaks: 0)	110288	97607	88500	93601	94263	89031	100219	104393	21212	21422	23739	19569	24172	29067	27159	28792
5-Hydroxy-2-(hydroxymethyl)pyridine	319822	330073	13515	350745	368075	468531	421317	429619	40192	34394	14999	9203	0	0	0	0
5-Nitro-2-(3-phenylpropylamino)benzoic acid	13732	13829	14439	16345	14715	15888	13581	14615	0	0	0	0	454	0	0	438
5-Phenylvaleric acid	8838	9421	8394	8430	7997	8740	8749	7844	9163	9569	8521	8199	9029	8893	8460	9083
68775-82-6	1829	4351	2803	4001	0	3990	6294	3611	18636	23337	29187	26049	21162	19642	14654	15065
9(10)-Epoxy-12Z-octadecenoic acid	2492	2721	2470	1766	2051	1816	1580	1804	479	411	0	596	0	508	0	0
9(11)-Dehydromanogenin	0	0	0	0	0	0	0	0	1575	2327	1796	1496	1579	1590	1396	1576
acetyl_5-ethyl-2-pyridineethanol (known isomers: 0; isobaric peaks: 2)	9972	10437	10570	13574	13340	18537	14461	14683	84301	77809	78431	69506	74408	61057	68647	75475
Acetyl-L-carnitine	0	0	0	0	0	0	0	0	63184	49027	47439	56296	60693	62573	59387	58674
Adenosine	556241	581962	549674	496468	527673	508665	527631	522717	0	11935	32030	38534	119487	130890	133235	135084
ADENOSINE 2',3'-CYCLIC MONOPHOSPHATE - 50.0 eV	0	95224	293911	242221	223453	181170	174413	146399	0	0	0	0	0	0	21805	0
ADENOSINE 5'-MONOPHOSPHATE - 20.00 eV	35891	30638	24693	21622	19973	20509	17648	0	1399	1751	2531	2660	4087	0	0	0
Adenosine monophosphate	0	1629	5818	10919	0	0	11216	0	9198	7364	7115	6585	11079	18187	11989	17208
adipic acid_l-prolineamide (known isomers: 3; isobaric peaks: 0)	57950	63329	64964	59213	58559	56354	51791	59866	6946	5100	2638	2883	1200	4059	1621	4421
Ala Asp Val	18706	21350	27112	18567	22162	20667	19245	20528	3491	4190	2584	0	3041	4264	1880	3680
Ala Gly Ile	23870	27047	24683	20806	18380	22688	18318	22012	0	0	0	0	0	0	0	0
Ala Ile Ile	37669	38905	35319	38732	35331	32814	32606	33984	0	0	0	0	0	0	0	0
Ala Ile Leu Asp	28379	29662	30943	27673	29971	22448	24190	26646	2396	2988	0	2459	4799	0	5121	6099
Ala Ile Phe	19737	19946	20883	19024	19749	17154	20747	18373	0	0	0	0	0	0	0	0
Ala Val His	9352	9812	10965	12829	14968	15346	16163	15766	2523	0	0	0	1133	1415	1177	1238
Ala Val Ile	41468	44940	49645	41009	40542	44181	42455	40961	0	0	0	0	0	0	0	0
Ala-Leu	186936	171255	173159	168022	147892	123827	127637	136650	4547	6985	0	0	0	29839	0	31653
Ala-Phe	114397	124879	146757	171512	114093	142974	117684	126224	0	0	0	0	0	0	0	24240
Aldicarb	5209	6259	5455	4440	5163	4992	5140	4304	5902	4524	4429	4402	4844	4892	4647	4920
Amphetamine_Dodecanal (known isomers: 0; isobaric peaks in run: 5)	1383	1495	1291	1097	1021	1312	1372	1206	1870	1330	1446	1190	1142	1273	1638	1202
Aniline	8390	0	0	0	0	0	0	0	77759	64752	67794	55914	55454	56007	47848	49876
Arg Leu	0	125707	16817	0	0	21624	19681	24933	17107	0	0	0	0	0	0	14779
Arg Leu Glu	11401	8581	10560	13570	10649	12450	12067	10797	0	0	0	0	0	0	0	0
Arg Phe Asp	21149	19703	20460	16205	18728	15071	14569	14814	0	0	0	0	0	0	0	0
Arg Val Gly	106205	105672	98200	113927	104704	111339	111526	102933	0	0	0	0	0	0	0	0
Arg Val Thr	20156	19799	20454	21917	21024	18441	20165	19860	0	0	0	0	0	0	0	0
Arg-Ala	108948	118574	109825	79241	83650	96848	101709	88032	6941	0	0	12399	16718	17026	17039	0
Arg-Glu	24028	24202	21525	19066	16731	19919	19793	19239	2744	2269	2819	2875	4685	5635	5082	5278
Arg-Leu	20965	21975	24984	22096	18861	17859	15375	16223	1638	1186	0	0	4114	0	0	0
Arg-Phe	42058	37621	39887	37009	38759	34232	35221	36967	2064	2424	3473	3661	9727	10500	10567	10926
Arg-Val	38823	42141	61845	68216	68983	72602	66209	72222	7119	7213	8159	8449	13116	0	13400	0
Asn Pro Gln	31364	29360	0	112279	6497	60039	7848	66651	6093	3954	1940	0	0	3924	4053	4116
Asn Pro Glu	0	0	20242	22248	27084	22816	21423	20880	6879	6270	5590	5497	4105	9356	6131	8415
Asn Val Val	41934	41072	41585	39582	30884	32131	30855	30539	2310	1909	1461	1690	6018	7070	6540	7229
Asp Gly Phe	24688	23689	26724	24884	24158	24505	21695	22157	7312	7333	7287	7243	9472	11672	9822	11825
Asp Leu Gly	102367	106243	101799	84648	81835	77905	69026	80395	12676	11990	10373	11314	21471	25803	24467	26416
Asp Leu Leu	79904	78771	71067	66388	65814	67309	60275	64240	4208	5712	8690	8468	14198	15178	0	15653
Asp Phe Tyr	32754	33779	31382	32354	31624	28335	29338	27088	4160	4189	4573	4745	7586	8737	8013	9143
Asp Pro Asn Gly Leu	116149	134604	121649	114874	119088	107215	111359	112600	14978	15212	14903	15587	28602	37424	33118	36972
Asp Val Ile	43648	40958	43057	39938	37825	42472	37820	34157	0	0	0	0	2698	3084	2861	3600
Asp Val Val	48788	43124	40973	38092	38586	38573	34118	38143	0	1239	0	0	6235	6909	0	0
azelic acid_l-prolineamide (known isomers: 0; isobaric peaks: 1)	103009	104273	102781	94410	90687	78335	84615	82885	6035	7055	7116	7747	16751	20071	18071	19935
Benzaldehyde	0	35253	27325	22311	20741	18561	19873	24734	27761	31074	23939	14887	27150	29209	23358	21269
Benzylpenicillin_40eV	0	0	0	0	0	0	0	0	30111	21776	16027	17038	16989	21853	19951	18700
Betaine	2022980	1694165	1107712	1016494	1063976	1135138	1133455	962058	99894	146101	234808	226996	325654	353948	327176	326225
Bis(p-methylbenzylidene)sorbitol	0	0	0	0	0	0	0	0	2393	3106	1588	1510	2043	2066	1867	2075
Butyl 4-aminobenzoate	40646	47366	30702	28750	26386	25877	24671	21267	1189	1882	2134	1876	1744	2717	3617	2685
C17_Sphingosine	5444	6392	6132	6231	5584	6955	5339	6122	7347	7305	6438	5660	7273	7330	6563	6346
CHEBI:69439	178297	171828	163299	157876	144242	0	156852	155230	28589	29882	27214	29489	62616	59531	69729	71483
Choline	286935	241895	268837	335425	330491	307839	291892	284761	140832	147181	195793	182648	197792	177629	263126	194061
Creatine	141808	125316	203574	167711	171742	179060	154282	159023	75813	97406	112557	78413	103710	107511	118793	109441
Creatinine	247648	278003	274890	242899	231856	292800	241965	211248	81963	76828	131530	109209	113496	113008	112831	125162
Cyclo(glycylprolyl)	1173282	1090628	1237014	1294254	1321656	1468702	1535361	1546125	1174684	1943886	4859166	3776005	1322161	2053269	1610133	1921673
Cyclo(isoleucylprolyl)	1561202	1549626	1495558	1461176	1464365	1405232	1385620	1378895	156158	156840	162277	175663	385329	436911	415026	454843
Cyclo(leucylprolyl)	734380	768882	722553	653957	644179	608257	628004	603577	46056	56566	68174	58682	147431	183311	171118	190431
cyclo(L-Val-L-Pro)	543681	557377	537690	517419	516779	529331	512016	509111	110133	111229	98757	107025	195507	242999	212153	242340
Cyclo-Ile-Pro-diketopiperazine	105283	117311	118910	99329	101394	97877	94899	90179	1977	8531	10672	12914	37016	43094	40299	44389
D-Erythro-Sphingosine-1-phosphate	0	0	0	0	0	0	0	0	1845	1743	1699	1760	2076	2365	2082	2149
DL-3-Phenyllactic acid	7736	8569	7519	0	7998	7238	8184	7226	3765179	4119897	3858720	3667859	3517311	3704953	3726310	3858209
D-LEUCINE	63203	0	148198	157142	234594	149743	154106	122967	45593	91985	64784	99567	0	90254	116107	84201
DL-Phenylalanine	2163094	2230875	2373943	2069460	2140505	2091455	1875953	2284790	2525531	2595619	2691362	2461199	2661713	2429863	2579432	2527112
Docosaenoyl ethanolamide	1103	1783	2002	1383	1155	1757	0	0	1892	1954	2670	1773	1828	1517	1601	1654
Ethyl .beta.-carboline-3-carboxylate	46348	51987	33227	30375	27856	29524	26348	27888	0	0	0	0	0	0	0	0
Folic acid	0	0	0	0	0	0	0	0	183009	150183	142060	141464	141827	157110	131238	149685
Fructoselysine	33627	34308	26383	22704	21961	22658	22089	20202	1385	2165	3452	0	4977	5596	5290	5438
FruLeuIle	109055	104515	107074	96528	92139	96816	85097	84248	4998	5678	5660	6194	9167	12672	10554	12542
Glu Leu	7113	5151	0	14569	0	0	0	0	56500	47362	48257	45671	34951	44444	36098	46817
Glu Pro Ala	73724	63746	0	5420	0	0	0	0	0	0	0	0	0	0	0	0
Glucosamine_Phenylpyruvate (known isomers: 0; isobaric peaks in run: 0)	229178	236223	211760	193890	184557	168177	161537	161266	21914	23727	21853	23415	22621	26082	22554	24755
Glu-Gly-Glu	4001	5205	7270	5323	6944	7107	5955	5157	0	0	193	92	776	975	873	872
Glutamic acid_alpha-Ketoisocaproic acid (known isomers: 0; isobaric peaks in run: 4)	406840	361870	474203	393752	415869	426699	435604	404573	0	0	0	0	7691	12569	10016	13738
Glutathione - 30.0 eV	7466	11577	9380	4872	11746	12323	10635	12478	7073	6490	9136	11695	22649	23651	19270	18858
Gly Asp Ile	35416	32282	21855	31783	30520	25717	28874	29980	3431	4426	2662	3125	8330	11163	9584	10760
Gly Glu Arg	41229	36305	45586	47139	41912	42538	45695	44520	0	0	0	0	0	0	0	0
Gly Glu Gln	9251	10564	12450	12201	12698	13728	11958	12680	0	296	484	307	606	1023	765	887
Gly Leu Gln	35217	41497	46025	35528	31673	32596	32386	34001	1713	2088	0	2584	5205	6582	6051	6774
Gly Lys Val	17523	17911	27165	30222	31870	35428	33199	33631	0	0	0	0	0	0	0	0
Gly Pro Gln	866956	794586	1019719	1021836	1024280	965039	989164	951775	0	0	0	0	0	18916	0	21448
Gly Pro Ile	24683	21392	25540	20013	20600	16615	15956	18731	836	0	0	0	0	0	0	0
Gly Pro Lys	31219	38516	45436	39072	38119	39055	39229	39753	0	0	0	0	0	0	0	0
Gly Pro Met	62154	73253	63425	60404	51450	46430	45557	46534	0	0	0	0	0	0	0	7127
Gly Val His	10433	9723	12222	14084	13268	15802	14913	14828	0	0	0	0	0	0	0	0
Gly Val Ile	62890	70393	59130	59493	56217	62569	53701	51658	0	0	0	0	3458	0	0	0
Gly-Arg	46441	49438	35299	29565	32198	33955	38020	32823	0	0	1703	2021	4374	5591	4856	6073
Glycine-DCA	2031	2043	2669	2767	2642	3098	3159	2960	4594	3835	3207	3193	3721	3532	3343	3751
glycochenodeoxycholic acid	0	0	0	0	0	0	0	0	6318	6193	4529	6239	4966	5344	4882	4489
Glycocholic acid-d4	248278	257547	242665	252150	252541	268354	260537	256246	237910	251078	230560	236491	239918	258621	234413	232563
Glycyl-L-norleucine	329613	297951	311071	275403	310799	299043	289024	282641	77234	67037	71936	79229	80543	102628	78572	93708
Glycylproline	31032	35722	42614	43411	50973	49952	44118	30074	2894	4458	3040	2359	0	6592	0	0
Gly-Gly-Phe	19540	20396	19819	20936	18717	14183	15918	17681	817	872	0	0	0	0	0	0
Gly-Pro-Ala	37166	41659	58561	58644	54468	75193	54941	65997	0	0	0	0	6323	0	0	0
Gly-Pro-Arg	170080	156915	208574	195885	197702	177878	187323	188124	4189	6169	8263	9117	0	20776	0	21170
Gly-Val	371802	372351	475926	379461	451548	427625	453820	497442	27862	33911	0	35480	71927	77792	81054	83581
Guanosine	9297	10733	10539	8596	8329	9909	10487	13310	0	0	0	0	0	0	0	0
Guanosine monophosphate	0	1835	0	0	2405	0	2675	0	3630	2607	2069	1403	789	2756	2185	1948
Harmane	5020	0	2912	4600	3635	3516	0	3173	387	0	270	186	0	748	0	804
heptanoyl-chloride_Oxytetracycline (known isomers: 0; isobaric peaks: 3)	36479	42406	35671	39632	39306	43554	41550	41170	43870	44305	41208	40362	43422	41503	40850	41078
Hexaethylene glycol	27969	24237	32091	29723	30400	31193	30011	29505	37175	32906	22003	19437	27336	40110	27276	38492
hexanoic-acid_L-lysine (known isomers: 5; isobaric peaks: 1)	352842	373256	348721	330216	309268	300179	293166	279000	0	477	7318	9538	0	53874	0	55290
H-ILE-TRP-OH	63284	67550	60297	53458	48149	42691	44184	37292	0	0	0	0	0	0	0	0
His-Leu	197408	192757	205477	173287	201537	193748	187649	172615	18012	17070	19364	21612	29443	30457	30257	31590
histamine-C18:1	0	0	0	0	0	0	0	0	0	0	0	0	0	0	0	0
H-PHE-PHE-OH	63210	65521	55187	48241	45968	43409	40491	43186	811	1749	2810	3408	9610	8625	8855	8875
hypoxanthine CollisionEnergy:102040	4530408	5249365	5636520	5975547	6376164	7353040	7777656	7513594	878205	1216418	1352322	1390957	2098619	2389055	2310659	2516619
IL-15-IN-1	15765	16572	18690	14830	16292	14565	14864	15419	5897	6760	7487	7143	7768	10503	8902	10024
Ile Gln Ile	24542	18547	17730	19709	17687	17090	16066	16741	0	0	0	0	0	0	0	0
Ile Glu Leu	34029	34949	33508	31468	27702	26259	24800	26441	0	1150	0	0	0	3932	0	0
Ile Gly Leu	35531	35073	34552	33623	35770	28803	32059	34072	397	0	0	0	0	2218	0	0
Ile His Ala	74863	89474	72837	71646	68120	64873	64644	57813	0	0	0	0	0	17456	0	0
Ile Ile	304169	293248	295582	274118	271723	258517	250901	253792	3489	6122	9349	10815	32325	0	36169	36448
Ile Lys	34954	49149	59204	64980	69051	75394	67593	71230	14040	12937	12162	12156	12264	13692	12335	13673
Ile Pro Gln	497266	475082	470955	459369	431299	394450	368868	370566	22521	27133	26838	28521	72017	84809	80224	86323
Ile Thr Ile	12937	12735	19755	15779	15757	12341	12787	10544	0	0	0	0	0	0	0	0
Ile Val Glu	33270	34579	37908	35745	36669	31460	33331	31103	0	0	0	0	0	3304	0	3509
Ile-Ala-Lys	11813	12930	12280	11399	0	12882	13349	14101	0	0	0	0	0	0	0	0
Ile-Glu	308239	315471	314458	336316	349295	329877	317701	330904	9519	9403	11049	14708	41009	48649	44792	50089
Ile-Pro-Ile	37336	38632	39898	39870	37073	36144	33078	30491	0	0	1307	0	0	1458	1573	1495
Ile-Tyr	68065	71797	56707	62394	50085	42593	43178	42250	0	0	0	317	7063	8273	8075	8821
Indole-3-lactic acid	0	0	0	0	0	0	0	0	235240	236089	230670	228550	224186	230252	225939	251049
lactic-acid_L-phenylalanine (known isomers: 0; isobaric peaks: 1)	0	833	0	1154	1317	0	0	0	7012	8895	8017	9010	9016	9171	7907	9114
lactic-acid_L-tryptophan (known isomers: 0; isobaric peaks: 2)	95043	102069	84569	83262	78685	80547	82624	79697	11324	10551	16045	12602	27681	33475	29479	31957
L-Arginine	1138000	1029728	855095	642630	703481	811903	838733	739941	215816	211461	335401	326622	355224	359817	375750	389820
Lauryldiethanolamine	65263	70990	106945	110545	110736	131387	128173	121303	60395	56432	50213	48351	46304	59559	56234	63345
L-Carnitine	913954	907613	608533	440760	496447	599583	630495	436482	43754	63519	97720	104202	125016	145917	121134	124084
L-DOPA_Butyraldehyde (known isomers: 0; isobaric peaks in run: 0)	28208	33209	27298	30918	26069	26080	22921	26048	1937	1684	3311	0	5672	7420	7160	7111
Leu Asn Glu	0	32186	0	30540	31564	28677	26209	29668	3478	3646	4024	4612	7059	8544	7649	8553
Leu Asp	25074	30028	25785	25777	24993	27881	25294	23903	5745	5095	4834	3324	6593	7798	6448	7445
Leu Asp Leu	52092	49764	55261	54748	49927	54207	49892	44531	0	643	1343	0	0	0	0	4984
Leu Gln Ser	43609	43751	50459	43433	40565	33088	37892	39650	0	1166	1883	2321	0	9779	9272	9510
Leu Ser Leu	19287	22756	18770	17245	17933	15562	18321	14078	0	0	0	0	838	1312	0	1241
Leu Thr Val	20505	16414	15828	19615	15505	14916	16568	13696	0	0	0	0	0	0	0	0
Leu Val Gly	47254	44582	42427	40866	38036	36590	29800	36682	164	820	1700	2064	0	0	7457	7659
Leu Val Leu	51678	48127	57997	49203	45807	42264	44504	44496	0	0	0	0	0	0	0	0
Leu Val Thr	29589	29570	30917	27125	19822	20499	16867	20026	0	0	0	0	0	0	0	0
Leu-Asn	31422	39852	27996	29136	33565	36809	32016	36792	1192	1500	1596	1568	5373	5807	0	5989
Leu-Asp-Lys	37113	44920	38946	38168	39810	38934	43063	49372	5682	5691	5491	5776	9578	11368	10160	11165
Leu-Gly-Arg	69589	70505	76349	66264	63553	59213	69486	70251	0	3639	5289	5666	10599	11492	0	0
Leu-Gly-Lys	33381	34966	28871	30803	32913	31365	30607	31097	0	0	0	0	0	0	0	0
Leu-His	28351	38964	40614	37174	40250	52158	42535	43707	1590	1406	1727	1865	3634	4230	3505	3810
Leu-Ser-Lys	17203	13707	15223	0	0	0	0	0	0	0	0	0	0	0	0	0
L-Glutamine	0	0	0	0	0	0	0	0	56920	45629	48226	61569	69420	66174	63348	63224
LPC 14:0	1610	1844	3952	4773	5308	6178	6271	5944	10673	9693	8952	10000	12165	15658	10803	10070
LPC 16:0	21742	23673	77839	98871	110219	121807	121752	121637	175181	180021	180852	191252	217254	249367	196667	216186
LPC 16:1	1773	1686	4258	4747	5226	6537	5975	5987	6920	6685	6806	7843	10015	13117	8481	9056
LPC 18:1	13178	13379	40723	52168	57998	64822	65199	65096	71115	69528	73255	72831	89614	97683	87667	90336
LPC 18:2	2578	3231	5122	5903	6112	7900	7186	6814	3536	4020	4404	4516	6896	7857	6811	6967
LPC 20:3	579	0	0	0	0	0	0	0	2698	2657	2817	3251	4511	4996	4772	4498
L-Phenylalanine	25434	24974	25495	0	24625	24819	24483	25263	39773	40970	34823	50947	45788	42266	39505	42415
L-Propionylcarnitine	0	0	0	0	0	0	0	0	112351	106257	93531	98917	136108	139012	123151	129432
Lumichrome	3637	2371	3633	3974	3630	5117	5677	5137	5856	4931	5743	6416	6157	5607	6137	5067
Lys-C16:0	0	0	0	0	0	0	0	374	876	734	924	806	984	1137	562	0
Lys-C18:1	2508	1965	7196	9049	9472	10127	9945	10345	12673	12181	10334	9561	12681	18945	12887	16677
Lysine	93072	58685	91537	67349	82826	84572	65428	61080	19775	13860	15533	18992	16238	16780	17441	19147
Lys-Leu	401453	458883	315943	317997	313239	285007	288301	246322	19548	11078	8213	8236	4630	5405	4794	6228
Lys-Tyr	0	0	4146	0	0	0	0	0	3799	0	1656	1427	0	594	802	917
Maculosin	120072	127265	137995	134722	124046	130184	140622	134437	35277	35271	32920	32203	60856	71930	65915	76312
Massbank: Streptomycin	0	0	0	0	0	0	0	0	152012	163145	165075	170170	196912	207930	184136	186888
Massbank:PR310825 N-Fructosyl isoleucine	990596	1022015	972107	963217	1007081	1006705	1015612	984379	177904	189254	196417	186934	234043	312458	258411	318044
Massbank:PR310840 LPC 18:3	25021	26473	21352	17674	14077	25605	18164	14296	0	1438	1836	0	0	3197	0	0
Massbank:RP025803 1-Stearoyl-sn-glycero-3-phosphocholine|1-octadecanoyl-sn-glycero-3-phosphocholine|[(2R)-2-hydroxy-3-octadecanoyloxypropyl] 2-(trimethylazaniumyl)ethyl phosphate	58981	61113	248599	346298	386812	385985	382764	0	690552	571859	897662	979316	895835	1018107	767845	899612
Massbank:RP025903 1-pentadecanoyl-2-hydroxy-sn-glycero-3-phosphocholine|1-pentadecanoyl-sn-glycero-3-phosphocholine|[(2R)-2-hydroxy-3-pentadecanoyloxypropyl] 2-(trimethylazaniumyl)ethyl phosphate	6371	6143	17674	22807	24902	29319	29345	28520	47843	47268	45448	52196	56883	76241	48977	48452
Massbank:RP026203 1-heptadecanoyl-2-hydroxy-sn-glycero-3-phosphocholine|1-heptadecanoyl-sn-glycero-3-phosphocholine|[(2R)-3-heptadecanoyloxy-2-hydroxypropyl] 2-(trimethylazaniumyl)ethyl phosphate	0	0	35406	42919	0	48609	0	0	85969	73986	77233	72644	95815	97999	91091	90999
Melatonin	21338	14177	17127	18326	18610	16670	19329	16938	3156	4131	3104	3276	6034	9432	7507	9602
Methylhistamine_Dihydroxyacetone (known isomers: 0; isobaric peaks in run: 2)	30549	29310	0	29507	33288	22853	25686	27063	318	1875	0	0	0	0	0	4967
Methylthioadenosine [CCS=174.936]	82049	69297	79122	62634	62442	52834	51912	56064	0	0	1231	1512	10913	0	11938	0
MoNA:854246 Tributylphosphine oxide	753134	1023773	823738	812241	856832	732928	725088	614644	823583	948251	822680	805888	670495	753123	655309	619208
Myristoyl-L-carnitine	0	0	0	0	0	0	0	0	1485	1425	1570	1854	1705	1900	1644	1778
N?,N?,N?-Trimethyllysine	5875	5146	7432	5023	8605	11263	7768	7031	6006	6447	5360	5401	6552	6914	6330	0
N-Acetylleucylalanylserine	48420	43803	46326	43300	42397	37882	35192	37870	3854	0	4966	5172	0	0	11585	0
NCGC00169940-02!3-(1H-indol-3-ylmethyl)-2,3,6,7,8,8a-hexahydropyrrolo[1,2-a]pyrazine-1,4-dione	54368	54207	40412	35366	31308	36134	34384	32582	0	0	0	0	0	0	0	0
NCGC00380646-01!(E)-5-(4-methoxy-5-methyl-6-oxopyran-2-yl)-3-methylhex-4-enoic acid	0	0	0	0	0	0	0	0	25902	28476	28336	29081	28547	26328	22151	26085
N-Cyclohexylmaleimide	105246	104983	92659	94166	96761	98057	105544	89063	19322	21843	23087	23381	38131	44684	42523	44544
Nerolidol	4148	4950	7499	7425	8490	0	9027	8195	9350	9132	11709	9923	8928	9812	9200	9814
N-ethyl-1-(3-methylphenyl)-5-oxopyrrolidine-3-carboxamide	148959	157355	117904	104153	101127	91759	88360	89371	6246	8495	11323	12092	20999	22666	22318	22769
Nicotinic acid	898251	667564	806633	529073	640846	641644	736964	574554	169032	126980	143823	131865	175013	213137	195406	213217
N-Methylbenzamide	0	0	0	0	0	0	0	7212	25873	27024	30085	27985	28385	18842	23151	16630
O-acetylmandelic acid_4-aminobutanamide (known isomers: 1; isobaric peaks: 0)	45360	45556	46644	36478	38781	34274	30099	28469	7561	7427	7091	6425	9415	12431	11513	13409
Octamethylcyclotetrasiloxane	6020	7328	4947	4853	4719	6093	4775	4721	5628	7007	5013	5021	4334	5631	4047	3844
octanoic-acid_L-serine_L-arginine (known isomers: 6; isobaric peaks in run: 0)	14883	17353	16422	13618	14749	17340	12933	15404	15293	13934	11136	16028	11741	12754	13155	14556
OPHTHALMIC ACID	58934	53476	52361	59315	62722	55512	51538	48201	155	0	0	0	2957	0	0	0
Oxindole	0	0	0	0	0	0	0	0	5688232	6625233	7266100	7190517	7781290	7027483	6703299	6811857
Palmitoylcarnitine	0	0	0	0	0	0	0	0	3653	3742	3579	3282	4078	3681	3752	4067
Pantothenic acid	35950	38876	107520	156018	205899	279901	288890	306824	761303	772780	726090	758613	765706	735045	704730	730731
PC(16:0/0:0)[U] / PC(16:0/0:0)[rac]	92437	99389	439659	573375	633208	689460	689302	685899	1124646	1071132	1107660	1112171	1200326	1491570	1223397	1301889
PC(6:0/6:0)	0	0	0	0	0	0	0	0	1869	1639	1664	1969	1945	1851	2015	2045
p-coumaric acid (known isomers: 0; isobaric peaks: 1)	221780	267420	295359	258596	304649	313855	298322	303575	449529	501419	557847	532775	548207	525537	499316	533533
PE(17:0/0:0)	0	0	0	0	0	0	0	0	534	617	796	636	718	957	0	782
Penicillin G	0	0	0	0	0	0	0	0	368297	351013	336277	342651	339891	376213	340529	337600
Pentaethylene glycol	15076	15814	17205	16709	17313	15406	15231	14215	27250	21369	15282	14888	14663	24021	15997	21383
PGlu-Glu-Pro-amide	143243	130200	186932	170073	168618	148550	167562	173994	43494	46379	43080	44488	63437	85177	70342	82544
Phe Asn Glu	130866	129902	122588	117567	115429	108677	105198	101578	11314	12847	13315	13661	33339	40653	38052	41309
Phe Asp Leu	26341	25114	21419	22037	19778	20205	19072	16106	2071	2133	2145	0	0	3895	3969	4425
Phe Gly Glu	12697	10752	10375	9774	10522	11733	10538	0	4031	2969	3167	3184	3871	4072	3258	4405
Phe Ile Gly	40859	43287	40597	33867	33452	30824	30253	33927	1933	2962	3572	3835	6206	6703	6382	6397
Phe Val Gly	36083	39179	34360	39832	29301	29619	29726	27562	1204	1490	1825	2111	5433	5663	5512	5721
Phe-Glu	75533	88046	90279	76866	66267	63242	65020	67205	4425	6554	7487	9130	22115	24091	24314	24958
Phe-Glu-Lys	19002	19422	20898	19529	19529	15215	15267	15442	1491	1081	1247	1171	2520	3147	2831	3139
Phe-Gly	321851	341375	315780	303462	260659	234193	201708	226479	3023	7047	14259	14862	63449	0	0	71384
Phe-Leu	111203	94447	93038	85345	84815	81150	72993	77331	1037	2221	4002	0	0	0	16840	0
Phenylacetic acid	0	0	0	0	0	0	0	0	27800	34640	25018	33708	26800	29091	35706	34795
Phenylalanine-Aspartic Acid (known isomers: 1; isobaric peaks: 0)	18329	15048	16926	19951	15264	19227	16726	15388	5336	4771	4820	4520	6798	8399	6829	8298
Phe-Val	159079	162736	161506	141968	141954	129279	126424	123167	0	263	3967	5067	20284	0	23106	23093
Phthalic anhydride	52003	48565	51277	46196	43503	37361	37085	35085	55624	68646	74297	57401	82585	48886	81797	79291
p-Hydroxyphenyllactic acid	2077	2245	2079	0	0	2820	0	1744	550479	528112	574182	506054	525234	531339	534870	581515
Polidocanol	9611	10261	29512	0	34363	33701	0	0	102714	110088	95057	70702	79322	75459	71833	72212
Pro Ala Gln	111150	110801	159449	161481	160134	141667	148129	153159	0	0	0	0	0	0	0	0
Pro Ala Leu	96690	96608	104293	89318	86078	96603	80670	82970	0	0	4509	0	0	0	0	0
Pro Arg Asn	130186	122361	141369	173018	163844	174093	164181	164560	17457	14907	12227	11485	9759	11095	10781	11141
Pro Asn Leu	2951114	2915035	2873300	2784330	2577617	2466485	2298782	2300057	83435	111180	144559	158153	429341	471727	477248	483564
Pro Asn Thr	120430	116168	42110	43438	44284	43908	0	0	0	0	0	0	0	0	0	0
Pro Asp Lys	50192	42221	53906	45206	46349	38360	39185	41811	0	2613	2205	1780	0	0	7923	8411
Pro Gln Gln	114779	123696	133270	119063	106444	98605	113726	112475	0	0	0	0	1036	3511	3121	4357
Pro Gln Thr	84177	80484	91473	92109	86232	90616	90273	77845	8877	6458	3782	2669	924	4158	2584	3877
Pro Glu Gln	68851	80555	84140	78786	88368	80022	76655	79190	12009	7698	3626	3331	0	2518	0	1819
Pro Gly Ile	119337	119639	130101	121732	109531	114416	97068	100251	13404	14586	16004	16661	26853	31180	28180	30706
Pro Gly Thr	42305	48907	48627	50916	52297	57330	52551	52680	0	0	1999	0	2776	0	3001	3596
Pro Gly Val	189840	184889	175578	176293	154250	126941	139039	137660	14178	14256	13363	14095	40309	46657	0	47999
Pro Leu	524853	558014	546772	538804	505121	452085	432578	452568	0	20778	27352	29680	0	0	0	110935
Pro Phe Ala	89250	97138	90335	81305	80381	74482	74530	63430	1580	2642	4029	4415	13694	14714	0	14951
Pro Phe Gln	158416	155784	160297	137169	139119	122028	122210	114087	0	0	0	0	0	0	0	0
Pro Phe Ile	34341	33961	32889	26260	23468	0	22211	19014	0	0	0	0	0	0	0	0
Pro Phe Val	23004	25651	22867	19299	18087	16294	14063	15510	0	0	0	0	0	0	0	0
Pro Ser Asn	39994	40450	40349	38866	42497	30301	36216	33149	849	911	1424	1517	0	5013	0	5273
Pro Val Asn	2336137	2255317	2374887	2211312	1963121	1899487	1810844	1834637	44968	69555	108400	120687	437910	478940	472778	485029
Pro Val Val	19801	17423	19134	19102	16846	16929	18072	15062	0	0	0	0	0	0	0	0
Pro-Arg	108673	102548	117888	95974	91980	100139	112608	101412	0	0	0	4914	0	8526	0	9134
Pro-Asn	991466	973380	1067277	1042126	1024981	974560	949936	974042	77293	63025	40199	31861	50970	111571	68027	102967
Pro-Gln-Lys	30055	31448	31580	42837	41380	44474	42616	45706	9359	0	0	0	0	7804	7662	7856
Pro-Glu	26678	26103	25870	28592	29269	32718	34527	31523	0	1905	2828	0	5595	0	0	0
Pro-Leu-Lys	10818	9660	11454	11619	10697	9073	9991	9551	678	653	759	808	32	62	0	96
Prolylalanine	257655	241165	283924	317469	315525	300001	268234	286645	45528	47382	52394	54691	62617	67406	65171	66993
Pro-Met	48238	40536	52043	59425	53950	47125	50480	40083	0	0	0	0	0	0	0	0
Propanoic acid, 2-phenoxy-, ethyl ester	19091	23562	17883	19122	21585	24477	23291	23362	20473	25021	23915	22662	20559	19356	21015	20854
Pro-Phe	257120	264471	264277	245608	246503	213606	222663	204936	7232	9449	12911	13998	38776	45486	42565	47194
Pro-Thr	47160	45403	36237	34973	32957	25378	26310	28977	0	0	0	0	0	0	0	0
Pro-Trp	23702	21801	21274	20454	20512	15829	19468	17950	0	1267	0	0	0	3208	0	3136
Pro-Tyr	34270	25454	36880	30255	24226	25988	25938	24778	0	1077	2501	0	0	0	0	0
Pyridine	314296	320430	326256	284840	285668	276296	318894	302873	470351	569380	562211	556541	432555	410634	418025	420901
Pyridoxine	18492	0	0	0	0	0	0	0	394911	430430	495234	508249	481125	477900	465696	410169
PyroGlu-Ala-Lys	63630	63100	55930	63527	63151	65796	59263	64409	5896	6235	7006	7073	11406	12197	11846	12120
PyroGlu-Glu-Lys	37766	40492	0	0	0	0	0	0	0	1722	966	691	0	0	0	0
PyroGlu-Ile-Arg	264839	232785	237193	231988	214220	164865	185672	161645	0	0	0	0	6238	15713	11123	16402
PyroGlu-Met	31058	27636	34935	31235	26726	25454	27556	27040	1643	4466	4596	5106	10341	10300	10930	11425
PyroGlu-Phe-Arg	66152	61241	53906	56866	56548	48446	48081	41752	0	0	0	0	0	0	0	0
PyroGlu-Phe-Lys	34938	39692	44347	36345	32987	32042	29698	27901	1393	2197	3232	2980	0	0	8869	9230
Pyroglutamic acid	279164	248536	351761	295865	306026	314044	315050	318329	901648	845511	908576	872952	923550	821948	787817	800109
Pyroglutamic acid_L-leucine (known isomers: 2; isobaric peaks: 2)	290458	291648	270696	275504	278777	263596	268290	262102	51599	60786	62935	65255	108101	125754	115024	123748
Pyroglutamic acid_L-tryptophan (known isomers: 0; isobaric peaks: 1)	41532	34734	28979	30360	26050	24086	24284	22446	2574	0	0	0	0	6025	0	0
PyroGlu-Val-Lys	105982	96289	122808	100669	89234	90337	86856	100777	6153	5496	5400	4528	19026	24116	22347	23611
Quinoline; Leucoline_CE45	17975	20335	27971	24419	25697	30694	24392	29103	149022	156172	161933	109340	108316	130394	103582	135823
Rapastinel	43455	46308	40940	43234	38782	38510	42497	40577	2468	2513	3018	3168	0	5946	5383	5740
R-N6-succinyladenosine	15582	17068	21273	18628	23311	18314	19962	17923	11853	14566	16760	19433	18334	16832	17106	17106
R-Palmitoyl-(2-methyl) ethanolamide	4369	4305	4302	4875	4337	5106	5214	0	4898	7382	5427	6514	6663	6387	6311	6753
Ser Leu	104593	123789	109623	84240	84052	78875	74561	71855	164	0	0	6643	29560	35730	30984	33924
Ser Val Leu	19946	20336	23743	20502	19875	22108	20952	21540	0	0	0	0	0	1751	1524	1823
Ser-Phe	79264	84764	81338	81132	73904	65671	58457	61327	2542	4428	4075	3574	14354	17126	15958	17183
Ser-Trp	11368	14212	12474	9876	12215	8902	10132	7851	0	0	27	0	0	0	0	0
SPB 16:0;O3	3729	2502	3647	5751	4728	5166	6008	5595	4463	3494	3849	4100	5164	4053	4417	5650
Spectral Match to 1-(1Z-Hexadecenyl)-sn-glycero-3-phosphocholine from NIST14	249	257	376	0	0	541	563	0	1060	731	1127	1148	1288	1893	878	1023
Spectral Match to 1-(1Z-Octadecenyl)-sn-glycero-3-phosphocholine from NIST14	0	0	0	0	0	11352	0	0	17195	15859	17511	16263	20610	21877	18951	18940
Spectral Match to 1-(9Z-Octadecenoyl)-sn-glycero-3-phosphocholine from NIST14	65317	69331	254618	325748	360008	381780	379472	377462	472568	465631	437957	449798	590996	618920	571408	590582
Spectral Match to 1-(9Z-Octadecenoyl)-sn-glycero-3-phosphoethanolamine from NIST14	4466	4653	7527	8286	8854	9248	9221	9082	7454	7713	8755	8854	10883	11560	11305	11531
Spectral Match to 1,3-Dicyclohexylurea from NIST14	6591	6355	5748	5736	6992	6966	7596	6160	6082	6343	5856	6588	6388	6618	5835	6053
Spectral Match to 1-O-Hexadecyl-2-O-(2E-butenoyl)-sn-glyceryl-3-phosphocholine from NIST14	0	0	0	0	0	0	0	0	28015	28676	35732	30760	32457	40116	29267	30893
Spectral Match to Cyclopentasiloxane, decamethyl- from NIST14	18081	21567	17380	13727	18023	16594	14178	14049	20694	21887	19666	15118	14862	16873	18617	16319
Spectral Match to Cyclotrisiloxane, hexamethyl- from NIST14	31375	45475	55462	68124	73712	79554	83026	74161	69277	77763	57366	61878	47883	53600	48088	48603
Spectral Match to Ile-Arg from NIST14	190765	329675	158794	163786	175102	204555	195862	202505	89268	82711	82847	81415	92048	97614	95786	98583
Spectral Match to Ile-Pro-Ile from NIST14	24353	23711	22560	19583	22584	18626	16553	18343	0	0	0	0	0	0	0	0
Spectral Match to Leu-Phe from NIST14	110790	106896	112540	97319	94637	101035	93889	89533	0	1815	4674	5379	12836	13103	13330	13372
Spectral Match to Niacinamide from NIST14	4617573	5142098	5351650	4853371	4763310	4878383	5117559	4721001	6674993	8170653	7524435	8451762	6772233	6257260	6529972	6813886
Spectral Match to Oleoyl L-carnitine from NIST14	0	0	0	0	0	0	0	0	1595	1999	2678	2498	3489	2940	3096	3623
Spectral Match to Pro-Val from NIST14	53460	60960	218195	30539	30656	0	0	0	6327	7620	5513	4614	3199	8347	5986	7027
Spectral Match to PyroGlu-Ile-Arg from NIST14	216015	232589	225691	222200	207354	202713	190933	187226	10767	13320	14196	13148	25705	32300	0	32388
Spectral Match to Valerylcarnitine from NIST14	245	0	0	0	0	0	0	0	39196	43918	48388	56033	44237	39799	39459	42335
Spectral Match to Val-Gly-Val from NIST14	47696	49470	54165	51988	39035	41469	38079	36896	0	0	0	0	0	0	0	0
Spectral Match to Val-Trp from NIST14	50858	47170	46602	40708	45390	36614	28749	32086	0	0	0	0	0	0	0	0
Spermidine	43245	31558	80014	80533	107873	88933	96261	90620	0	0	0	0	0	0	0	0
Stearoyl-L-carnitine	0	0	0	0	0	0	0	0	1529	1573	1806	1497	2303	2129	2086	2145
STK716647	247188	244324	245226	220528	208626	199730	204832	183188	0	2172	6318	7733	0	0	30701	31063
suberic-acid_propane-1,3-diamine (known isomers: 5; isobaric peaks: 3)	448502	449711	446927	419162	390809	355525	284209	356632	1652	5751	13358	17699	0	75196	0	0
Thiamine	20948	17651	31960	24154	24191	6057	8500	6123	138412	93912	112051	88502	123568	89096	101710	96873
Thiochrome	0	0	0	4227	3296	0	0	0	28519	25266	25141	27861	21270	20635	19711	18256
Thr Ile	184659	186137	209631	174525	179576	164050	123365	152307	0	12485	3150	3888	27662	31674	0	0
Thr-Arg	20931	21536	16479	13201	13033	15663	15651	13876	1383	0	2417	0	0	0	0	4231
Thr-Phe	87691	81759	91298	82111	83833	81476	71994	79727	2430	4573	8409	8791	20482	0	0	21729
Tryptophan-d5	0	0	0	17547	0	15086	13753	0	32366	25501	27141	22565	30336	22350	20900	22268
Tyr Gly	40378	45746	42297	50420	41491	45782	44804	38795	4942	3497	0	4771	11501	0	0	0
Tyr Leu	49939	46220	42205	30013	34425	30771	29248	28989	1544	1737	2001	1520	5387	5613	5809	5935
Tyr-Glu	9590	13437	18096	16464	15850	17905	19940	19409	3256	3792	3694	3733	3714	6446	5197	6371
undecanoic_acid_kojic acid (known isomers: 1; isobaric peaks: 0)	69859	67876	64471	70287	68350	75619	72942	68944	67297	73654	66355	61222	72113	69698	67435	73105
Val Ala Ile Glu	40620	39295	33825	34727	34408	34256	30808	34159	2657	2792	0	3230	0	0	5458	5949
Val Ala Val	46390	44405	51192	48708	45039	36161	36286	39474	0	0	0	0	0	0	0	5506
Val Gln Ser	12569	9884	12130	9414	12388	15186	11751	9985	1972	1392	0	0	2026	2255	2034	2579
Val Val Ile	92470	81912	82230	83862	76502	69348	70654	68929	0	0	0	0	0	0	0	0
Val Val Phe	28265	28133	29299	21386	24220	22131	20586	19814	0	0	0	0	0	0	0	0
Val Val Val	76075	81022	73738	65753	66973	59508	59063	61090	0	0	0	0	0	0	0	0
Val-Ala	130870	118304	124102	127354	118275	117837	121666	120482	0	0	0	0	21080	20606	18382	17744
Val-Arg	143837	143520	170275	171810	162774	159515	164878	159445	4331	5223	6658	0	0	16064	0	16677
val-leu-pro-val-pro-gln	27450	28594	25841	25871	21636	19286	18557	21559	1666	1496	2363	1590	0	0	0	0
Val-Met	60294	62489	54316	57215	50487	33893	31501	40892	0	0	0	0	11427	0	0	0
Val-Tyr	86107	83823	94732	86200	77028	75919	63349	64775	2248	3823	0	6353	20304	21987	22556	23013
